# Supplementary material for: Community health promotion and medical provision for neonatal health—CHAMPION cluster randomised trial in Nagarkurnool district, Telangana (formerly Andhra Pradesh), India
Source: PLoS Med. 2017 Jul 5;14(7):e1002324. doi: 10.1371/journal.pmed.1002324 (PMC5497957; doi:10.1371/journal.pmed.1002324)
Supplement: S2 Data — (CSV) [file pmed.1002324.s002.csv]

arm	Village_Id	Womens_ID	nbirths	ind6months
0	1	11	1	1
0	1	17	1	1
0	1	20	2	1
0	1	22	0
0	1	29	0
0	1	41	0
0	1	43	0
0	1	46	1	1
0	1	51	2	1
0	1	53	0
0	1	54	0
0	1	55	1	0
0	1	56	0
0	1	60	0
0	1	61	0
0	1	62	0
0	1	63	0
0	1	65	1	0
0	1	68	0
0	1	71	1	1
0	1	73	1	0
0	1	75	0
0	1	78	1	0
0	1	86	1	1
0	1	90	0
0	1	93	1	0
0	1	96	0
0	1	97	1	1
0	1	98	1	0
0	1	99	1	1
0	1	114	1	1
0	1	119	0
0	1	120	0
0	1	125	0
0	1	130	1	1
0	1	131	1	1
0	1	133	0
0	1	136	1	1
0	1	138	2	1
0	1	139	1	1
0	1	144	0
0	1	149	0
0	1	162	1	0
0	1	182	0
0	1	184	0
0	1	185	0
0	1	188	0
0	1	189	2	1
0	1	190	1	1
0	1	191	2	1
0	1	192	1	1
0	1	193	2	1
0	1	194	2	1
0	1	197	2	1
0	1	198	0
0	1	199	1	1
0	1	200	0
0	1	201	0
0	1	202	1	1
0	1	203	1	1
0	1	204	0
0	1	205	0
0	1	206	1	1
0	1	207	1	1
0	1	208	1	1
0	1	209	0
0	1	210	0
0	1	212	0
0	1	213	1	1
0	1	214	1	1
0	1	217	0
0	1	218	0
0	2	4	1	0
0	2	12	3	1
0	2	14	0
0	2	19	3	1
0	2	29	0
0	2	34	1	0
0	2	35	0
0	2	37	2	1
0	2	45	1	1
0	2	46	1	1
0	2	49	0
0	2	50	0
0	2	53	1	1
0	2	54	1	1
0	2	55	0
0	2	56	0
0	2	57	0
0	2	58	0
0	2	59	0
0	3	3	1	0
0	3	9	3	1
0	3	10	1	1
0	3	21	1	0
0	3	22	0
0	3	24	0
0	3	30	2	1
0	3	32	0
0	3	38	1	0
0	3	40	0
0	3	44	0
0	3	45	1	0
0	3	48	2	1
0	3	66	0
0	3	88	0
0	3	95	0
0	3	102	1	1
0	3	103	1	0
0	3	105	0
0	3	106	1	1
0	3	109	0
0	3	111	2	1
0	3	116	0
0	3	119	0
0	3	124	0
0	3	132	1	1
0	3	136	1	1
0	3	137	0
0	3	138	0
0	3	139	1	0
0	3	140	0
0	3	145	0
0	3	148	0
0	3	150	0
0	3	152	0
0	3	158	0
0	3	160	0
0	3	162	1	1
0	3	163	1	1
0	3	165	3	1
0	3	166	1	1
0	3	167	1	1
0	3	168	0
0	3	169	1	1
0	3	170	1	1
0	3	171	0
0	3	173	0
0	3	177	0
0	3	178	1	1
0	3	179	2	1
0	3	181	1	1
0	3	182	0
0	3	183	1	1
0	3	184	2	1
0	3	185	0
0	3	186	2	1
0	3	189	0
0	3	193	1	1
0	3	197	0
0	3	198	0
0	3	201	0
0	3	202	1	1
0	3	205	1	1
0	3	206	0
0	3	207	0
0	3	208	0
1	4	3	1	0
1	4	4	2	1
1	4	6	1	1
1	4	16	1	0
1	4	18	2	1
1	4	20	0
1	4	21	1	0
1	4	23	0
1	4	24	1	0
1	4	28	1	1
1	4	29	1	0
1	4	30	0
1	4	32	2	1
1	4	36	1	0
1	4	37	1	1
1	4	38	1	1
1	4	39	0
1	4	44	2	1
1	4	45	1	0
1	4	49	1	0
1	4	51	0
1	4	55	1	1
1	4	57	2	1
1	4	60	2	1
1	4	64	0
1	4	67	0
1	4	68	1	1
1	4	69	0
1	4	70	1	1
1	4	74	2	1
1	4	79	0
1	4	81	1	1
1	4	82	0
1	4	83	1	0
1	4	84	1	1
1	4	85	2	1
1	4	86	1	1
1	4	87	0
1	4	88	1	0
1	4	93	0
1	4	101	1	1
1	4	102	3	1
1	4	103	0
1	4	105	2	1
1	4	109	1	1
1	4	110	2	1
1	4	111	1	1
1	4	113	0
1	4	114	1	1
1	4	115	0
1	4	117	1	1
1	4	121	1	1
1	4	122	0
1	4	125	0
1	4	126	0
1	4	127	0
1	4	128	0
1	4	129	0
0	5	4	2	1
0	5	10	2	1
0	5	12	2	1
0	5	26	0
0	5	30	0
0	5	31	1	1
0	5	32	1	1
0	5	33	3	1
0	5	37	1	1
1	6	4	0
1	6	11	0
1	6	13	1	0
1	6	22	0
1	6	25	2	1
1	6	26	0
1	6	29	1	1
1	6	30	1	1
1	6	35	1	1
0	7	9	1	1
0	7	12	2	1
0	7	17	1	1
0	7	18	0
0	7	22	1	0
0	7	23	1	0
0	7	26	1	1
0	7	27	2	1
0	7	29	0
0	7	31	0
0	7	32	0
0	7	33	1	0
0	7	40	0
0	7	48	0
0	7	53	1	1
0	7	58	1	0
0	7	60	1	0
0	7	61	1	0
0	7	69	0
0	7	73	1	0
0	7	75	1	1
0	7	76	1	1
0	7	78	0
0	7	82	1	0
0	7	84	2	1
0	7	85	0
0	7	86	0
0	7	97	0
0	7	100	1	1
0	7	107	0
0	7	111	1	0
0	7	118	1	1
0	7	120	0
0	7	121	0
0	7	123	0
0	7	125	1	0
0	7	131	1	0
0	7	132	0
0	7	134	0
0	7	135	0
0	7	149	0
0	7	161	1	1
0	7	163	0
0	7	166	1	0
0	7	167	1	0
0	7	173	1	1
0	7	174	1	0
0	7	175	0
0	7	180	1	0
0	7	185	0
0	7	186	3	1
0	7	187	2	1
0	7	188	0
0	7	189	1	1
0	7	190	2	1
0	7	191	0
0	7	192	1	1
0	7	193	0
0	7	197	1	1
0	7	198	1	1
0	7	199	1	1
0	7	201	0
0	7	202	0
0	7	203	0
0	7	204	0
0	7	205	0
0	7	206	0
0	7	207	0
0	7	208	0
0	7	209	0
0	7	210	0
0	7	211	0
0	7	212	0
0	7	213	0
0	8	2	1	0
0	8	3	0
0	8	6	0
0	8	7	0
0	8	10	0
0	8	11	0
0	8	14	0
0	8	19	0
0	8	20	0
0	8	26	0
0	8	31	0
0	8	42	1	1
0	8	47	0
0	8	89	1	1
0	8	106	0
0	8	109	0
0	8	112	0
0	8	115	0
0	8	118	0
0	8	120	0
0	8	125	0
0	8	130	0
0	8	198	1	1
0	8	201	0
0	8	203	0
0	8	213	0
0	8	216	0
0	8	220	0
0	8	221	0
0	8	224	0
0	8	227	0
0	8	231	0
0	8	242	1	0
0	8	243	1	0
0	8	246	0
0	8	306	0
0	8	312	1	1
0	8	314	1	1
0	8	316	2	1
0	8	318	1	0
0	8	332	1	1
0	8	335	0
0	8	341	0
0	8	342	1	0
0	8	343	2	1
0	8	345	1	0
0	8	346	1	1
0	8	348	0
0	8	353	1	0
0	8	356	2	1
0	8	361	1	1
0	8	367	1	1
0	8	371	0
0	8	375	2	1
0	8	376	2	1
0	8	378	0
0	8	382	1	0
0	8	383	2	1
0	8	384	2	1
0	8	387	1	0
0	8	398	2	1
0	8	404	1	1
0	8	406	1	1
0	8	407	1	1
0	8	413	1	1
0	8	414	0
0	8	415	0
0	8	416	1	0
0	8	420	1	1
0	8	421	0
0	8	423	2	1
0	8	427	1	1
0	8	431	1	0
0	8	437	2	1
0	8	439	2	1
0	8	443	1	1
0	8	450	1	0
0	8	453	0
0	8	455	1	1
0	8	459	0
0	8	463	1	1
0	8	466	0
0	8	481	1	1
0	8	482	0
0	8	486	1	1
0	8	490	2	1
0	8	495	1	1
0	8	501	2	1
0	8	507	1	0
0	8	508	0
0	8	509	2	1
0	8	510	0
0	8	513	1	1
0	8	514	0
0	8	515	1	1
0	8	516	0
0	8	517	1	1
0	8	518	0
0	8	519	0
0	8	521	1	1
0	8	522	1	1
0	8	523	0
0	8	524	1	1
0	8	525	0
0	8	526	0
0	8	527	1	1
0	8	528	1	1
0	8	529	1	1
0	8	530	1	1
0	8	531	1	1
0	8	532	1	1
0	8	533	2	1
0	8	537	2	1
0	8	541	1	1
0	8	542	0
0	8	543	1	1
0	8	544	1	1
0	8	545	1	1
0	8	549	0
0	8	553	0
0	8	557	0
0	8	558	0
0	8	559	0
0	8	560	0
0	8	561	0
0	8	562	0
0	8	563	0
0	8	564	0
0	8	565	0
0	8	566	1	1
0	8	567	0
0	8	568	0
0	8	569	0
0	8	570	0
0	8	571	0
0	8	572	0
0	8	573	0
0	8	574	0
1	9	9	1	1
1	9	11	2	1
1	9	16	0
1	9	17	0
1	9	26	2	1
1	9	28	1	1
1	9	34	0
1	9	35	2	1
1	9	38	2	1
1	9	42	1	0
1	9	44	1	0
1	9	45	1	0
1	9	46	1	0
1	9	49	0
1	9	50	0
1	9	59	0
1	9	61	1	1
1	9	67	0
1	9	68	0
1	9	69	0
1	9	70	2	1
1	9	76	1	1
1	9	82	0
1	9	89	0
1	9	92	0
1	9	101	2	1
1	9	103	1	0
1	9	110	0
1	9	117	0
1	9	121	1	1
1	9	122	1	1
1	9	126	1	1
1	9	131	3	1
1	9	133	1	1
1	9	134	0
1	9	137	2	1
1	9	138	1	1
1	9	141	1	1
1	9	145	0
1	9	149	1	1
1	9	150	1	1
1	9	151	0
1	9	153	1	1
1	9	154	0
1	9	155	0
1	9	158	1	1
1	9	161	0
1	9	165	1	1
1	9	166	0
1	9	167	1	1
1	9	169	1	1
1	9	173	0
1	9	174	0
1	9	177	0
1	9	178	0
1	9	179	0
1	9	181	1	1
1	9	182	0
1	9	183	0
1	9	184	0
1	10	3	1	0
1	10	5	0
1	10	8	0
1	10	12	3	1
1	10	13	2	1
1	10	14	2	1
1	10	15	1	0
1	10	19	0
1	10	20	1	0
1	10	24	1	0
1	10	25	0
1	10	27	1	0
1	10	31	0
1	10	33	1	0
1	10	34	1	1
1	10	35	1	1
1	10	37	2	1
1	10	38	1	1
1	10	40	2	1
1	10	43	3	1
1	10	45	0
1	10	47	2	1
1	10	49	2	1
1	10	55	2	1
1	10	57	2	1
1	10	59	1	1
1	10	60	0
1	10	61	0
1	10	62	1	0
1	10	63	1	0
1	10	64	1	0
1	10	68	1	0
1	10	72	0
1	10	73	3	1
1	10	75	1	1
1	10	76	1	0
1	10	78	2	1
1	10	79	1	1
1	10	80	1	1
1	10	83	1	1
1	10	85	0
1	10	86	0
1	10	87	1	1
1	10	90	2	1
1	10	94	1	1
1	10	95	1	0
1	10	101	1	1
1	10	102	0
1	10	103	2	1
1	10	104	0
1	10	105	1	1
1	10	106	1	1
1	10	109	1	1
1	10	110	1	1
1	10	111	1	1
1	10	113	1	1
1	10	117	0
1	10	121	0
1	10	122	0
1	10	123	0
1	10	124	0
0	11	2	0
0	11	3	2	1
0	11	6	0
0	11	7	0
0	11	10	1	1
0	11	11	0
0	11	12	0
0	11	13	0
0	11	15	0
0	11	24	0
0	11	29	2	1
0	11	32	1	1
0	11	37	1	0
0	11	39	2	1
0	11	41	1	1
0	11	45	1	1
0	11	47	1	0
0	11	48	1	1
0	11	49	0
0	11	51	0
0	11	54	0
0	11	56	1	0
0	11	60	2	1
0	11	61	1	1
0	11	62	1	0
0	11	63	1	1
0	11	68	0
0	11	75	0
0	11	76	0
0	11	79	0
0	11	81	0
0	11	83	1	1
0	11	85	1	1
0	11	100	0
0	11	101	1	1
0	11	106	1	1
0	11	111	1	1
0	11	115	0
0	11	117	0
0	11	119	1	0
0	11	121	2	1
0	11	122	1	1
0	11	123	0
0	11	124	0
0	11	125	2	1
0	11	126	1	1
0	11	127	1	1
0	11	128	2	1
0	11	129	1	1
0	11	130	0
0	11	133	0
0	11	134	1	1
0	11	137	0
0	11	138	0
0	11	139	0
0	11	141	0
0	11	145	0
0	11	146	0
0	11	147	1	1
0	11	149	0
0	11	153	0
0	11	157	0
0	11	158	1	1
0	11	161	0
0	11	164	0
0	11	165	0
0	11	166	0
0	11	167	0
0	11	168	0
0	11	169	0
1	12	5	1	0
1	12	7	0
1	12	10	0
1	12	19	1	1
1	12	20	2	1
1	12	23	0
1	12	25	1	1
1	12	26	0
1	12	27	0
1	12	28	2	1
1	12	31	1	0
1	12	33	1	1
1	12	36	2	1
1	12	37	0
1	12	40	0
1	12	41	0
1	12	47	1	1
1	12	51	0
1	12	57	0
1	12	76	0
1	12	79	2	1
1	12	83	0
1	12	84	0
1	12	85	0
1	12	90	1	1
1	12	93	0
1	12	101	1	1
1	12	102	2	1
1	12	103	1	1
1	12	105	1	1
1	12	110	1	1
1	12	113	1	1
1	12	114	0
1	12	115	1	1
1	12	116	1	1
1	12	117	0
1	12	118	1	1
1	12	119	0
1	12	121	2	1
1	12	125	0
1	12	126	0
1	12	127	0
1	12	128	0
1	13	5	0
1	13	8	2	1
1	13	10	0
1	13	11	1	1
1	13	12	0
1	13	14	2	1
1	13	16	1	0
1	13	17	1	0
1	13	19	1	1
1	13	25	1	1
1	13	27	0
1	13	28	1	0
1	13	38	1	1
1	13	41	1	1
1	13	42	2	1
1	13	45	0
1	13	46	0
1	13	48	1	1
1	13	49	1	1
1	13	51	1	0
1	13	52	2	1
1	13	53	1	1
1	13	54	0
1	13	59	1	1
1	13	97	1	1
1	13	101	1	1
1	13	102	0
1	13	103	1	1
1	13	104	1	1
1	13	105	0
1	13	106	0
1	13	107	0
1	13	108	0
1	13	109	0
1	13	110	0
1	14	2	0
1	14	3	0
1	14	4	0
1	14	13	1	0
1	14	17	0
1	14	18	0
1	14	20	2	1
1	14	27	1	0
1	14	29	1	1
1	14	31	0
1	14	32	1	1
1	14	34	2	1
1	14	35	0
1	14	52	1	1
1	14	56	0
1	14	58	0
1	14	63	0
1	14	64	0
1	14	69	2	1
1	14	72	1	1
1	14	78	1	1
1	14	85	0
1	14	87	1	0
1	14	89	2	1
1	14	90	0
1	14	92	0
1	14	93	1	0
1	14	96	0
1	14	97	1	0
1	14	98	1	1
1	14	99	1	1
1	14	100	0
1	14	102	0
1	14	104	0
1	14	106	0
1	14	107	0
1	14	108	1	1
1	14	109	1	1
1	14	111	1	1
1	14	116	0
1	14	122	2	1
1	14	126	0
1	14	128	0
1	14	129	0
1	14	133	0
1	14	137	1	1
1	14	141	1	1
1	14	145	0
1	14	146	1	1
1	14	147	1	1
1	14	148	0
1	14	149	0
1	14	150	1	1
1	14	151	0
1	14	153	1	1
1	14	154	0
1	14	157	1	1
1	14	158	0
1	15	4	2	1
1	15	6	1	1
1	15	9	0
1	15	10	1	1
1	15	12	2	1
1	15	16	0
1	15	20	0
1	15	23	2	1
1	15	25	0
1	15	28	0
1	15	29	2	1
1	15	31	1	1
1	15	32	1	1
1	15	34	1	0
1	15	35	0
1	15	37	0
1	15	38	1	0
1	15	39	0
1	15	45	1	1
1	15	46	1	1
1	15	49	1	1
1	15	53	0
1	15	54	0
0	16	1	0
0	16	3	1	1
0	16	5	2	1
0	16	7	1	1
0	16	10	0
0	16	13	0
0	16	14	2	1
0	16	17	0
0	16	18	0
0	16	19	0
0	16	20	0
0	16	21	0
0	16	22	1	1
0	16	23	1	1
0	16	26	0
0	16	27	0
0	16	28	0
0	16	29	0
0	16	30	1	1
0	16	31	0
0	16	37	1	1
0	16	40	0
0	16	41	1	0
0	16	44	0
0	16	47	1	0
0	16	50	0
0	16	51	0
0	16	52	0
0	16	54	1	0
0	16	55	1	1
0	16	56	0
0	16	57	0
0	16	58	0
0	16	59	0
0	16	60	0
0	16	63	0
0	16	64	0
0	16	66	0
0	16	67	0
0	16	68	1	1
0	16	70	0
0	16	72	1	0
0	16	76	0
0	16	78	0
0	16	81	1	0
0	16	82	0
0	16	83	0
0	16	84	2	1
0	16	85	0
0	16	87	0
0	16	88	1	0
0	16	90	0
0	16	92	0
0	16	93	0
0	16	94	0
0	16	95	0
0	16	97	0
0	16	98	0
0	16	100	0
0	16	102	0
0	16	103	1	1
0	16	105	0
0	16	106	1	1
0	16	107	0
0	16	108	0
0	16	110	0
0	16	111	1	0
0	16	113	1	1
0	16	114	1	1
0	16	115	1	1
0	16	117	1	1
0	16	118	1	1
0	16	121	1	1
0	16	122	0
0	16	125	0
0	16	126	1	1
0	16	127	0
0	16	128	0
0	16	129	0
0	16	130	0
0	16	131	0
0	17	6	0
0	17	7	2	1
0	17	8	0
0	17	10	1	0
0	17	11	3	1
0	17	16	2	1
0	17	17	2	1
0	17	20	2	1
0	17	24	0
0	17	27	0
0	17	28	1	1
0	17	29	0
0	17	31	2	1
0	17	32	0
0	17	34	1	1
0	17	35	1	1
0	17	36	0
0	17	37	2	1
0	17	43	2	1
0	17	45	0
0	17	47	1	0
0	17	48	1	0
0	17	50	2	1
0	17	51	0
0	17	53	1	1
0	17	57	1	1
0	17	61	2	1
0	17	62	0
0	17	63	1	1
0	17	65	0
0	17	69	0
0	17	70	0
0	17	73	1	1
0	17	74	0
0	18	4	1	1
0	18	5	3	1
0	18	7	2	1
0	18	9	0
0	18	12	2	1
0	18	19	3	1
0	18	22	1	1
0	18	29	1	0
0	18	30	0
0	18	38	1	0
0	18	46	1	1
0	18	47	3	1
0	18	49	1	1
0	18	53	0
0	18	59	1	1
0	18	60	1	1
0	18	61	1	1
0	18	65	1	1
0	18	66	0
0	18	69	0
0	18	70	0
0	18	73	0
0	18	74	0
1	19	3	1	1
1	19	5	1	1
1	19	8	1	1
1	19	9	2	1
1	19	15	0
1	19	18	2	1
1	19	19	1	0
1	19	21	2	1
1	19	25	0
1	19	28	1	1
1	19	31	0
1	19	32	0
1	19	34	0
1	19	41	2	1
1	19	42	2	1
1	19	45	2	1
1	19	49	1	1
1	19	53	1	1
1	19	54	1	1
1	19	55	0
1	20	3	1	0
1	20	4	1	1
1	20	8	2	1
1	20	9	0
1	20	10	1	0
1	20	17	1	1
1	20	21	0
0	21	1	2	1
0	21	7	0
0	21	8	1	1
0	21	9	2	1
0	21	13	0
0	21	15	1	1
0	21	27	0
0	21	28	1	0
0	21	36	1	1
0	21	43	1	1
0	21	47	1	1
0	21	49	1	0
0	21	51	2	1
0	21	52	1	1
0	21	54	1	1
0	21	57	0
0	21	61	0
0	21	63	2	1
0	21	65	1	1
0	21	67	1	0
0	21	71	1	1
0	21	72	0
0	21	77	0
0	21	82	1	1
0	21	83	2	1
0	21	87	0
0	21	90	1	0
0	21	94	1	1
0	21	99	1	1
0	21	101	0
0	21	105	1	1
0	21	109	0
0	21	113	1	1
0	21	114	1	1
0	21	117	1	1
0	21	118	0
0	21	121	1	1
0	21	125	0
0	21	129	0
0	21	130	0
0	21	131	0
0	22	3	2	1
0	22	7	2	1
0	22	11	1	1
0	22	12	1	0
0	22	13	2	1
0	22	15	0
0	22	17	1	1
0	22	18	0
0	22	22	1	0
0	22	23	0
0	22	24	0
0	22	26	0
0	22	27	1	1
0	22	30	1	0
0	22	32	1	0
0	22	33	0
0	22	34	1	0
0	22	35	1	1
0	22	41	1	0
0	22	42	0
0	22	43	0
0	22	45	0
0	22	49	1	1
0	22	50	1	1
0	22	51	0
0	22	52	0
0	23	1	0
0	23	2	0
0	23	3	3	1
0	23	6	0
0	23	7	1	0
0	23	12	0
0	23	14	0
0	23	15	1	1
0	23	22	1	1
0	23	27	2	1
0	23	29	2	1
0	23	37	0
0	23	38	1	1
0	23	42	0
0	23	51	0
0	23	52	2	1
0	23	54	0
0	23	57	1	1
0	23	58	0
0	23	66	0
0	23	70	1	1
0	23	75	0
0	23	77	0
0	23	81	0
0	23	82	0
0	23	83	1	1
0	23	85	0
0	23	89	0
0	23	91	1	1
0	23	93	1	1
0	23	94	1	1
0	23	98	1	1
0	23	102	0
0	23	105	1	1
0	23	106	0
0	23	107	1	1
0	23	109	0
0	23	111	0
0	23	112	0
0	23	113	0
0	23	114	0
0	24	4	1	1
0	24	16	0
0	24	17	1	0
0	24	18	1	1
0	24	23	0
0	24	29	1	1
0	24	32	0
0	24	34	0
0	24	42	1	1
0	24	43	1	0
0	24	51	1	1
0	24	53	1	1
0	24	62	1	1
0	24	63	2	1
0	24	64	1	1
0	24	66	2	1
0	24	68	1	1
0	24	76	1	0
0	24	78	1	1
0	24	83	1	0
0	24	88	1	1
0	24	90	0
0	24	91	0
0	24	92	0
0	24	93	1	0
0	24	94	0
0	24	101	0
0	24	102	0
0	24	103	0
0	24	114	0
0	24	119	0
0	24	121	0
0	24	123	1	1
0	24	124	0
0	24	130	1	1
0	24	133	1	1
0	24	139	1	0
0	24	140	1	1
0	24	142	0
0	24	144	0
0	24	156	1	0
0	24	157	2	1
0	24	160	1	1
0	24	161	2	1
0	24	164	0
0	24	168	0
0	24	172	2	1
0	24	173	0
0	24	174	1	1
0	24	175	1	1
0	24	176	1	1
0	24	177	0
0	24	181	0
0	24	182	1	1
0	24	185	1	1
0	24	189	0
0	24	190	0
0	24	193	1	1
0	24	197	0
0	24	198	0
0	24	199	0
0	24	200	0
0	24	201	0
1	25	4	0
1	25	6	1	1
1	25	7	1	1
1	25	8	0
1	25	12	0
1	25	15	1	0
1	25	25	1	0
1	25	26	2	1
1	25	28	0
1	25	34	0
1	25	37	1	1
1	25	39	2	1
1	25	41	2	1
1	25	43	0
1	25	46	0
1	25	47	1	0
1	25	52	0
1	25	53	0
1	25	58	0
1	25	65	0
1	25	66	0
1	25	67	0
1	25	68	0
1	25	69	0
1	25	70	1	1
1	25	73	0
1	25	74	0
1	25	75	1	1
1	25	76	0
1	25	77	0
1	25	81	1	1
1	25	85	0
1	25	86	1	1
1	25	87	0
1	25	89	0
0	26	1	1	1
0	26	14	0
0	26	17	0
0	26	26	2	1
0	26	30	1	1
0	26	32	2	1
0	26	35	0
0	26	39	0
0	26	40	1	0
0	26	41	0
0	26	48	1	1
0	26	55	0
0	26	57	1	1
0	26	60	1	1
0	26	66	0
0	26	67	0
0	26	72	2	1
0	26	82	1	0
0	26	97	0
0	26	99	2	1
0	26	103	2	1
0	26	106	0
0	26	117	2	1
0	26	118	3	1
0	26	119	0
0	26	120	1	1
0	26	521	1	1
0	26	522	2	1
0	26	523	1	1
0	26	524	2	1
0	26	525	0
0	26	526	0
0	26	527	1	1
0	26	528	2	1
0	26	529	1	1
0	26	533	1	1
0	26	537	1	1
0	26	538	0
0	26	541	1	1
0	26	542	1	1
0	26	543	0
0	26	544	0
0	26	545	1	1
0	26	549	0
0	26	550	0
0	26	551	0
0	26	552	0
0	26	553	0
0	26	554	0
0	26	555	0
0	26	556	0
0	26	557	0
1	27	13	0
1	27	17	0
1	27	21	0
1	27	22	0
1	27	25	2	1
1	27	29	1	0
1	27	33	2	1
1	27	38	2	1
1	27	45	0
1	27	54	1	1
1	27	55	0
1	27	58	0
1	27	64	0
1	27	80	0
1	27	82	0
1	27	87	1	0
1	27	92	0
1	27	110	1	0
1	27	117	0
1	27	123	1	1
1	27	126	1	0
1	27	134	1	0
1	27	137	1	1
1	27	139	0
1	27	140	1	1
1	27	150	1	1
1	27	151	0
1	27	153	1	1
1	27	158	1	0
1	27	162	0
1	27	165	1	0
1	27	167	1	0
1	27	168	0
1	27	169	0
1	27	173	1	0
1	27	180	0
1	27	182	1	1
1	27	183	1	0
1	27	186	1	1
1	27	187	1	0
1	27	189	1	0
1	27	190	1	0
1	27	195	0
1	27	196	0
1	27	198	1	1
1	27	199	0
1	27	200	1	1
1	27	201	0
1	27	204	1	1
1	27	205	2	1
1	27	208	1	1
1	27	209	0
1	27	213	1	1
1	27	214	0
1	27	215	0
1	27	216	0
1	27	217	0
1	27	221	1	1
1	27	222	0
1	27	225	1	1
1	27	226	0
1	27	227	0
1	27	228	0
1	27	229	1	1
1	27	230	1	1
1	27	231	1	1
1	27	233	1	1
1	27	234	0
1	27	237	0
1	27	238	1	1
1	27	241	1	1
1	27	242	1	1
1	27	243	1	1
1	27	245	0
1	27	246	1	1
1	27	247	1	1
1	27	248	0
1	27	249	0
1	27	253	0
1	27	254	0
1	27	255	0
1	28	1	0
1	28	6	1	0
1	28	7	0
1	28	8	1	1
1	28	9	0
1	28	15	0
1	28	16	1	1
1	28	18	1	0
1	28	19	1	0
1	28	21	0
1	28	22	2	1
1	28	23	2	1
1	28	25	1	1
1	28	26	2	1
1	28	27	2	1
1	28	31	1	0
1	28	32	0
1	28	33	0
1	28	34	3	1
1	28	37	0
1	28	38	1	1
1	28	39	0
1	28	41	0
1	28	42	0
1	28	43	1	0
1	28	46	2	1
1	28	48	0
1	28	51	1	1
1	28	53	0
1	28	54	2	1
1	28	56	0
1	28	57	2	1
1	28	61	2	1
1	28	62	2	1
1	28	63	0
1	28	64	1	1
1	28	65	1	1
1	28	66	0
1	28	69	0
1	28	73	1	1
1	28	74	0
1	28	75	1	1
1	28	76	0
1	28	77	1	1
1	28	78	1	0
1	28	79	0
1	28	81	1	1
1	28	85	1	1
1	28	86	0
1	28	87	0
1	28	88	0
1	28	89	1	1
1	28	90	0
1	28	91	1	1
1	28	92	0
1	28	93	0
1	28	94	0
1	28	95	0
1	29	1	1	1
1	29	9	1	1
1	29	16	1	0
1	29	19	0
1	29	20	0
1	29	21	2	1
1	29	22	2	1
1	29	24	1	1
1	29	25	2	1
1	29	26	1	0
1	29	27	1	0
1	29	28	0
1	29	30	0
1	29	31	1	0
1	29	32	1	1
1	29	33	1	0
1	29	34	1	1
1	29	35	1	1
1	29	36	0
1	29	37	1	1
1	29	38	0
1	29	39	1	0
1	29	42	2	1
1	29	43	0
1	29	44	1	1
1	29	45	2	1
1	29	51	0
1	29	55	0
1	29	57	0
1	29	58	1	1
1	29	64	0
1	29	65	0
1	29	67	0
1	29	68	0
1	29	78	0
1	29	79	1	0
1	29	81	0
1	29	86	0
1	29	93	1	1
1	29	94	1	0
1	29	99	0
1	29	100	1	1
1	29	104	0
1	29	107	0
1	29	109	1	1
1	29	123	1	1
1	29	129	0
1	29	131	0
1	29	133	0
1	29	140	1	1
1	29	141	1	1
1	29	142	0
1	29	145	2	1
1	29	151	1	1
1	29	153	0
1	29	156	2	1
1	29	158	0
1	29	159	1	0
1	29	160	2	1
1	29	161	1	0
1	29	162	2	1
1	29	165	0
1	29	173	0
1	29	175	1	1
1	29	183	0
1	29	189	0
1	29	192	0
1	29	197	1	0
1	29	203	1	1
1	29	206	1	1
1	29	209	0
1	29	210	2	1
1	29	211	0
1	29	213	1	1
1	29	214	1	1
1	29	217	1	1
1	29	218	1	1
1	29	221	1	1
1	29	225	1	1
1	29	229	1	1
1	29	230	0
1	29	233	1	1
1	29	237	0
1	29	238	0
1	29	239	0
1	29	241	0
1	29	242	1	1
1	29	245	1	1
1	29	246	1	1
1	29	247	1	1
1	29	248	1	1
1	29	249	1	1
1	29	250	1	1
1	29	253	0
1	29	254	1	1
1	29	257	0
1	29	258	0
1	29	259	0
1	29	260	0
1	29	261	0
1	29	262	0
1	29	263	0
1	29	264	0
1	30	5	1	1
1	30	11	2	1
1	30	14	2	1
1	30	18	1	1
1	30	19	1	0
1	30	28	1	0
1	30	29	1	1
1	30	30	2	1
1	30	31	0
1	30	32	1	1
1	30	33	2	1
1	30	44	0
1	30	45	1	1
1	30	46	0
1	30	47	1	1
1	30	51	3	1
1	30	52	1	0
1	30	57	1	1
1	30	59	0
1	30	60	0
1	30	61	0
1	30	63	1	1
1	30	65	2	1
1	30	67	0
1	30	69	1	0
1	30	70	1	1
1	30	71	0
1	30	75	0
1	30	81	1	0
1	30	90	0
1	30	92	2	1
1	30	95	0
1	30	100	2	1
1	30	101	1	1
1	30	102	0
1	30	107	0
1	30	108	0
1	30	109	1	0
1	30	113	0
1	30	114	1	1
1	30	117	1	1
1	30	121	1	1
1	30	122	0
1	30	123	1	1
1	30	124	0
1	30	125	1	1
1	30	129	1	1
1	30	130	0
1	30	133	0
1	31	2	0
1	31	6	2	1
1	31	7	0
1	31	8	0
1	31	10	1	1
1	31	12	0
1	31	14	2	1
1	31	17	1	0
1	31	19	2	1
1	31	23	1	0
1	31	25	0
1	31	27	0
1	31	29	0
1	31	33	0
1	31	36	0
1	31	37	1	1
1	31	38	0
1	31	40	0
1	31	42	2	1
1	31	43	0
1	31	44	1	1
1	31	45	0
1	31	46	1	1
1	31	49	2	1
1	31	50	2	1
1	31	51	1	1
1	31	52	0
1	31	56	2	1
1	31	61	1	1
1	31	62	0
1	31	67	0
1	31	73	1	1
1	31	74	1	1
1	31	77	2	1
1	31	81	1	1
1	31	85	1	1
1	31	89	1	1
1	31	90	1	1
1	31	91	1	1
1	31	92	1	1
1	32	13	1	0
1	32	15	1	1
1	32	16	1	1
1	32	18	1	1
1	32	19	1	1
1	32	20	0
1	32	21	1	0
1	32	22	0
1	32	27	0
1	32	29	1	0
1	32	31	1	1
1	32	32	0
1	32	33	2	1
1	32	43	0
1	32	48	0
1	32	50	1	0
1	32	51	0
1	32	53	0
1	32	54	1	1
1	32	57	0
1	32	61	0
1	32	62	0
1	32	65	0
1	32	69	1	1
1	32	70	1	1
1	32	71	0
1	32	72	0
1	33	4	1	0
1	33	9	2	1
1	33	12	0
1	33	13	2	1
1	33	14	0
1	33	21	2	1
1	33	24	1	0
1	33	25	0
1	33	27	1	1
1	33	31	2	1
1	33	33	2	1
1	33	34	1	1
1	33	37	1	1
1	33	38	0
1	33	39	1	1
1	33	42	2	1
1	33	44	2	1
1	33	47	2	1
1	33	48	0
1	33	50	1	0
1	33	57	2	1
1	33	61	1	1
1	33	62	1	1
1	33	65	0
1	33	66	0
1	33	67	0
1	33	69	0
0	34	2	1	0
0	34	6	1	1
0	34	9	1	1
0	34	10	1	1
0	34	12	1	1
0	34	20	0
0	34	31	0
0	34	32	2	1
0	34	34	0
0	34	36	1	1
0	34	38	0
0	34	42	2	1
0	34	43	1	1
0	34	44	0
0	34	45	1	0
0	34	46	1	0
0	34	47	1	0
0	34	49	2	1
0	34	50	0
0	34	52	1	0
0	34	54	1	1
0	34	58	2	1
0	34	60	1	0
0	34	64	1	1
0	34	65	0
0	34	66	1	1
0	34	68	2	1
0	34	71	1	1
0	34	74	0
0	34	75	1	1
0	34	76	0
0	34	77	1	1
0	34	78	3	1
0	34	79	2	1
0	34	83	1	1
0	34	87	2	1
0	34	88	2	1
0	34	91	1	0
0	34	92	1	1
0	34	98	1	0
0	34	99	0
0	34	100	0
0	34	105	1	1
0	34	106	1	1
0	34	107	1	1
0	34	108	0
0	34	109	1	1
0	34	113	1	1
0	34	117	1	1
0	34	118	1	1
0	34	119	1	1
0	34	121	0
0	34	122	1	1
0	34	125	1	1
0	34	126	0
0	34	127	0
0	35	1	1	1
0	35	2	0
0	35	3	0
0	35	4	1	1
0	35	8	1	1
0	35	9	0
0	35	10	1	1
0	35	11	0
0	35	13	0
0	35	14	0
0	35	22	0
0	35	23	0
0	35	26	1	0
0	35	38	0
0	35	39	0
0	35	40	1	0
0	35	42	0
0	35	43	1	1
0	35	44	2	1
0	35	51	1	1
0	35	67	1	0
0	35	73	2	1
0	35	74	2	1
0	35	76	2	1
0	35	82	1	1
0	35	87	0
0	35	92	1	0
0	35	95	0
0	35	98	0
0	35	107	0
0	35	110	2	1
0	35	114	1	0
0	35	117	1	0
0	35	121	1	1
0	35	125	1	1
0	35	127	1	0
0	35	140	1	0
0	35	153	2	1
0	35	155	0
0	35	157	0
0	35	166	1	0
0	35	168	1	1
0	35	179	1	0
0	35	181	1	0
0	35	182	0
0	35	191	1	0
0	35	195	0
0	35	201	2	1
0	35	202	2	1
0	35	203	0
0	35	205	1	1
0	35	208	0
0	35	214	1	0
0	35	216	1	0
0	35	221	1	0
0	35	222	1	0
0	35	223	1	0
0	35	226	1	1
0	35	232	0
0	35	233	1	1
0	35	237	2	1
0	35	238	0
0	35	239	1	1
0	35	240	1	1
0	35	241	1	1
0	35	242	2	1
0	35	243	1	1
0	35	244	0
0	35	245	1	1
0	35	246	0
0	35	247	2	1
0	35	248	1	1
0	35	249	2	1
0	35	253	1	1
0	35	254	1	1
0	35	255	0
0	35	256	1	1
0	35	257	0
0	35	258	1	1
0	35	259	1	1
0	35	261	1	1
0	35	262	0
0	35	263	0
0	35	264	1	1
0	35	265	0
0	35	266	0
0	35	267	1	1
0	35	268	0
0	35	269	0
0	35	270	0
0	35	271	1	1
0	35	272	0
0	35	273	0
0	35	277	0
0	35	281	0
0	35	282	0
0	35	283	0
0	35	284	0
0	35	285	0
0	35	286	0
0	35	287	0
0	35	288	0
0	35	289	0
0	35	290	0
0	35	291	0
0	36	1	0
0	36	2	1	0
0	36	5	0
0	36	6	1	0
0	36	10	0
0	36	14	1	0
0	36	21	1	1
0	36	22	1	1
0	36	23	0
0	36	24	0
1	37	6	1	1
1	37	9	1	0
1	37	10	0
1	37	12	1	0
1	37	14	1	1
1	37	19	1	1
1	37	22	2	1
1	37	23	1	0
1	37	30	1	0
1	37	31	1	0
1	37	33	0
1	37	34	0
1	37	35	0
1	37	41	1	0
1	37	46	1	0
1	37	47	1	1
1	37	58	1	1
1	37	64	1	0
1	37	67	1	0
1	37	68	0
1	37	70	1	1
1	37	80	1	0
1	37	81	1	1
1	37	86	2	1
1	37	89	3	1
1	37	98	0
1	37	101	0
1	37	105	1	0
1	37	109	1	1
1	37	117	0
1	37	120	0
1	37	121	0
1	37	122	1	1
1	37	131	0
1	37	134	0
1	37	136	0
1	37	142	0
1	37	144	1	1
1	37	146	2	1
1	37	147	1	1
1	37	151	1	1
1	37	168	2	1
1	37	170	1	1
1	37	171	1	1
1	37	183	0
1	37	185	2	1
1	37	188	1	0
1	37	191	0
1	37	212	0
1	37	213	1	1
1	37	215	1	0
1	37	216	0
1	37	217	0
1	37	220	2	1
1	37	222	0
1	37	226	0
1	37	227	0
1	37	229	1	0
1	37	233	0
1	37	236	2	1
1	37	240	2	1
1	37	241	2	1
1	37	243	2	1
1	37	246	0
1	37	247	0
1	37	248	1	1
1	37	249	1	1
1	37	253	2	1
1	37	254	1	1
1	37	255	1	1
1	37	256	0
1	37	257	1	1
1	37	258	2	1
1	37	261	1	1
1	37	262	0
1	37	263	1	1
1	37	264	2	1
1	37	265	0
1	37	266	1	1
1	37	267	0
1	37	268	0
1	37	269	1	1
1	37	270	0
1	37	275	2	1
1	37	277	1	1
1	37	278	0
1	37	281	0
1	37	282	1	1
1	37	283	0
1	37	289	1	1
1	37	290	1	1
1	37	291	0
1	37	293	1	1
1	37	297	1	1
1	37	301	1	1
1	37	305	0
1	37	309	0
1	37	310	0
1	37	313	0
1	37	314	1	1
1	37	317	1	1
1	37	321	0
1	37	322	0
1	37	323	0
1	37	324	0
0	38	10	0
0	38	17	1	1
0	38	23	0
0	38	28	0
0	38	29	1	0
0	38	31	3	1
0	38	32	0
0	38	34	2	1
0	38	38	1	0
0	38	41	0
0	38	45	2	1
0	38	46	1	1
0	38	49	1	1
0	38	53	1	1
0	38	57	0
1	39	2	3	1
1	39	4	1	0
1	39	6	2	1
1	39	7	2	1
1	39	8	1	0
1	39	11	1	0
1	39	17	2	1
1	39	23	1	1
1	39	24	0
1	39	25	1	0
1	39	28	1	1
1	39	29	1	0
1	39	32	2	1
1	39	37	2	1
1	39	38	1	1
1	39	39	2	1
1	39	42	1	1
1	39	43	2	1
1	39	56	1	1
1	39	64	0
1	39	65	1	1
1	39	68	0
1	39	72	2	1
1	39	74	0
1	39	84	0
1	39	88	0
1	39	91	2	1
1	39	98	2	1
1	39	99	0
1	39	100	1	0
1	39	102	0
1	39	104	0
1	39	106	2	1
1	39	108	0
1	39	110	1	0
1	39	112	0
1	39	113	1	0
1	39	115	2	1
1	39	117	0
1	39	120	0
1	39	124	0
1	39	126	1	0
1	39	128	0
1	39	129	0
1	39	130	0
1	39	131	0
1	39	132	0
1	39	133	0
1	39	135	1	1
1	39	136	0
1	39	139	0
1	39	147	1	1
1	39	153	2	1
1	39	156	2	1
1	39	159	1	1
1	39	162	0
1	39	165	1	0
1	39	167	1	0
1	39	173	0
1	39	174	2	1
1	39	175	2	1
1	39	176	1	1
1	39	186	1	1
1	39	192	0
1	39	193	0
1	39	197	2	1
1	39	198	0
1	39	199	1	1
1	39	200	1	1
1	39	201	0
1	39	202	0
1	39	203	1	1
1	39	205	2	1
1	39	206	0
1	39	207	1	1
1	39	208	1	1
1	39	209	2	1
1	39	210	1	1
1	39	211	0
1	39	212	0
1	39	213	1	1
1	39	214	1	1
1	39	215	0
1	39	216	2	1
1	39	217	1	1
1	39	221	1	1
1	39	225	1	1
1	39	229	1	1
1	39	233	0
1	39	234	0
1	39	235	1	1
1	39	236	0
1	39	237	0
1	39	238	1	1
1	39	239	0
1	39	240	0
1	39	241	0
1	39	242	0
1	39	243	0
0	40	5	0
0	40	6	1	0
0	40	8	1	1
0	40	12	2	1
0	40	14	1	1
0	40	15	2	1
[truncated: 27,670 more rows]
