# Supplementary material for: Community health promotion and medical provision for neonatal health—CHAMPION cluster randomised trial in Nagarkurnool district, Telangana (formerly Andhra Pradesh), India
Source: PLoS Med. 2017 Jul 5;14(7):e1002324. doi: 10.1371/journal.pmed.1002324 (PMC5497957; doi:10.1371/journal.pmed.1002324)
Supplement: S4 Data — (CSV) [file pmed.1002324.s004.csv]

Village_Id	Womens_ID	MonthlyID	MultipleKey	arm	ind6months	liveborn
1	11	12	1	0	1	1
1	17	19	1	0	1	1
1	20	2	1	0	0	0
1	20	33	1	0	1	1
1	46	23	1	0	1	1
1	51	2	1	0	0	0
1	51	34	1	0	1	1
1	55	7	1	0	0	0
1	65	6	1	0	0	0
1	71	21	1	0	1	1
1	73	9	1	0	0	0
1	78	1	1	0	0	0
1	86	20	1	0	1	1
1	93	6	1	0	0	0
1	97	15	1	0	1	1
1	98	1	1	0	0	0
1	99	10	1	0	1	1
1	114	21	1	0	1	1
1	130	18	1	0	1	1
1	131	18	1	0	1	1
1	136	21	1	0	1	1
1	138	10	1	0	0	0
1	138	17	1	0	1	1
1	139	31	1	0	1	1
1	162	6	1	0	0	0
1	189	14	1	0	1	1
1	189	29	1	0	1	1
1	190	15	1	0	1	0
1	191	38	1	0	1	1
1	191	40	1	0	1	1
1	192	13	1	0	1	1
1	193	14	1	0	1	1
1	193	38	1	0	1	1
1	194	10	1	0	1	0
1	194	25	1	0	1	1
1	197	26	1	0	1	1
1	197	38	1	0	1	1
1	199	33	1	0	1	1
1	202	17	1	0	1	1
1	203	17	1	0	1	1
1	206	29	1	0	1	0
1	207	24	1	0	1	1
1	208	31	1	0	1	1
1	213	41	1	0	1	1
1	214	39	1	0	1	1
2	4	1	1	0	0	0
2	12	2	1	0	0	0
2	12	23	1	0	1	1
2	12	38	1	0	1	1
2	19	1	1	0	0	0
2	19	20	1	0	1	1
2	19	33	1	0	1	1
2	34	2	1	0	0	0
2	37	9	1	0	0	0
2	37	35	1	0	1	1
2	45	31	1	0	1	1
2	46	15	1	0	1	1
2	53	36	1	0	1	1
2	54	40	1	0	1	1
3	3	1	1	0	0	0
3	9	2	1	0	0	0
3	9	14	1	0	1	1
3	9	31	1	0	1	1
3	10	5	1	0	1	1
3	21	9	1	0	0	0
3	30	8	1	0	0	0
3	30	27	1	0	1	1
3	38	6	1	0	0	0
3	45	6	1	0	0	0
3	48	1	1	0	0	0
3	48	37	1	0	1	1
3	102	8	1	0	1	1
3	103	2	1	0	0	0
3	106	41	1	0	1	1
3	111	1	1	0	0	0
3	111	36	1	0	1	1
3	132	9	1	0	1	1
3	136	18	1	0	1	1
3	139	5	1	0	0	0
3	162	14	1	0	1	1
3	163	18	1	0	1	1
3	165	9	1	0	1	1
3	165	31	1	0	1	1
3	165	34	1	0	1	1
3	166	14	1	0	1	1
3	167	30	1	0	1	1
3	169	10	1	0	1	1
3	170	31	1	0	1	1
3	178	25	1	0	1	1
3	179	41	1	0	1	1
3	179	41	2	0	1	1
3	181	34	1	0	1	1
3	183	24	1	0	1	1
3	184	27	1	0	1	1
3	184	42	1	0	1	1
3	186	24	1	0	1	1
3	186	37	1	0	1	1
3	193	35	1	0	1	1
3	202	35	1	0	1	1
3	205	42	1	0	1	1
4	3	5	1	1	0	0
4	4	8	1	1	0	0
4	4	20	1	1	1	1
4	6	32	1	1	1	1
4	16	1	1	1	0	0
4	18	20	1	1	1	1
4	18	42	1	1	1	1
4	21	8	1	1	0	0
4	24	1	1	1	0	0
4	28	13	1	1	1	1
4	29	3	1	1	0	0
4	32	2	1	1	0	0
4	32	22	1	1	1	1
4	36	7	1	1	0	0
4	37	30	1	1	1	1
4	38	16	1	1	1	1
4	44	15	1	1	1	1
4	44	33	1	1	1	1
4	45	1	1	1	0	0
4	49	2	1	1	0	0
4	55	10	1	1	1	1
4	57	7	1	1	0	0
4	57	24	1	1	1	1
4	60	7	1	1	0	0
4	60	35	1	1	1	1
4	68	28	1	1	1	1
4	70	24	1	1	1	1
4	74	1	1	1	0	0
4	74	19	1	1	1	1
4	81	16	1	1	1	0
4	83	2	1	1	0	0
4	84	12	1	1	1	1
4	85	8	1	1	0	0
4	85	33	1	1	1	1
4	86	22	1	1	1	1
4	88	8	1	1	0	0
4	101	14	1	1	1	1
4	102	15	1	1	1	1
4	102	24	1	1	1	0
4	102	36	1	1	1	1
4	105	16	1	1	1	1
4	105	40	1	1	1	1
4	109	36	1	1	1	1
4	110	15	1	1	1	1
4	110	35	1	1	1	1
4	111	34	1	1	1	1
4	114	27	1	1	1	1
4	117	33	1	1	1	1
4	121	42	1	1	1	1
5	4	5	1	0	0	0
5	4	38	1	0	1	1
5	10	3	1	0	0	0
5	10	26	1	0	1	0
5	12	1	1	0	0	0
5	12	17	1	0	1	1
5	31	18	1	0	1	0
5	32	22	1	0	1	1
5	33	10	1	0	1	1
5	33	10	2	0	1	1
5	33	27	1	0	1	1
5	37	41	1	0	1	1
6	13	6	1	1	0	0
6	25	16	1	1	1	1
6	25	36	1	1	1	1
6	29	29	1	1	1	1
6	30	40	1	1	1	1
6	35	40	1	1	1	0
7	9	17	1	0	1	1
7	12	4	1	0	0	0
7	12	40	1	0	1	1
7	17	27	1	0	1	1
7	22	4	1	0	0	0
7	23	5	1	0	0	0
7	26	19	1	0	1	1
7	27	4	1	0	0	0
7	27	19	1	0	1	1
7	33	1	1	0	0	0
7	53	10	1	0	1	1
7	58	6	1	0	0	0
7	60	9	1	0	0	0
7	61	8	1	0	0	0
7	73	2	1	0	0	0
7	75	25	1	0	1	1
7	76	35	1	0	1	1
7	82	4	1	0	0	0
7	84	4	1	0	0	0
7	84	26	1	0	1	1
7	100	11	1	0	1	1
7	111	6	1	0	0	0
7	118	32	1	0	1	1
7	125	4	1	0	0	0
7	131	4	1	0	0	0
7	149	2	1	0	0	0
7	161	11	1	0	1	1
7	166	1	1	0	0	0
7	167	5	1	0	0	0
7	173	11	1	0	1	1
7	174	4	1	0	0	0
7	180	2	1	0	0	0
7	186	16	1	0	1	0
7	186	27	1	0	1	1
7	186	36	1	0	1	1
7	187	9	1	0	1	1
7	187	38	1	0	1	1
7	189	26	1	0	1	1
7	190	13	1	0	1	1
7	190	38	1	0	1	1
7	192	19	1	0	1	1
7	197	37	1	0	1	1
7	198	34	1	0	1	1
7	199	33	1	0	1	1
8	2	3	1	0	0	0
8	42	22	1	0	1	1
8	89	11	1	0	1	1
8	198	9	1	0	1	1
8	242	2	1	0	0	0
8	243	5	1	0	0	0
8	312	17	1	0	1	1
8	314	18	1	0	1	1
8	316	6	1	0	0	0
8	316	30	1	0	1	1
8	318	5	1	0	0	0
8	332	39	1	0	1	0
8	342	2	1	0	0	0
8	343	6	1	0	0	0
8	343	41	1	0	1	1
8	345	11	1	0	0	0
8	346	21	1	0	1	1
8	353	10	1	0	0	0
8	356	1	1	0	0	0
8	356	29	1	0	1	1
8	361	20	1	0	1	0
8	367	31	1	0	1	1
8	375	12	1	0	1	1
8	375	36	1	0	1	1
8	376	2	1	0	0	0
8	376	32	1	0	1	1
8	382	5	1	0	0	0
8	383	6	1	0	0	0
8	383	40	1	0	1	1
8	384	1	1	0	0	0
8	384	17	1	0	1	1
8	387	5	1	0	0	0
8	398	15	1	0	1	1
8	398	33	1	0	1	0
8	404	31	1	0	1	1
8	406	12	1	0	1	1
8	407	22	1	0	1	1
8	413	31	1	0	1	1
8	416	6	1	0	0	0
8	420	14	1	0	1	1
8	423	7	1	0	0	0
8	423	37	1	0	1	1
8	427	24	1	0	1	0
8	431	8	1	0	0	0
8	437	3	1	0	0	0
8	437	21	1	0	1	1
8	439	2	1	0	0	0
8	439	23	1	0	1	1
8	443	15	1	0	1	0
8	450	7	1	0	0	0
8	455	20	1	0	1	1
8	463	9	1	0	1	1
8	481	32	1	0	1	1
8	486	33	1	0	1	1
8	490	25	1	0	1	1
8	490	39	1	0	1	1
8	495	29	1	0	1	1
8	501	5	1	0	0	0
8	501	39	1	0	1	0
8	507	3	1	0	0	0
8	509	5	1	0	0	0
8	509	34	1	0	1	1
8	513	17	1	0	1	1
8	515	34	1	0	1	1
8	517	21	1	0	1	1
8	521	21	1	0	1	1
8	522	19	1	0	1	1
8	524	22	1	0	1	0
8	527	10	1	0	1	1
8	528	35	1	0	1	1
8	529	27	1	0	1	1
8	530	16	1	0	1	1
8	531	27	1	0	1	1
8	532	13	1	0	1	1
8	533	11	1	0	1	1
8	533	23	1	0	1	1
8	537	16	1	0	1	1
8	537	41	1	0	1	1
8	541	24	1	0	1	1
8	543	32	1	0	1	1
8	544	35	1	0	1	1
8	545	36	1	0	1	1
8	566	39	1	0	1	1
9	9	26	1	1	1	1
9	11	1	1	1	0	0
9	11	16	1	1	1	1
9	26	1	1	1	0	0
9	26	14	1	1	1	1
9	28	13	1	1	1	1
9	35	1	1	1	0	0
9	35	42	1	1	1	1
9	38	18	1	1	1	1
9	38	30	1	1	1	1
9	42	5	1	1	0	0
9	44	4	1	1	0	0
9	45	5	1	1	0	0
9	46	3	1	1	0	0
9	61	36	1	1	1	1
9	70	5	1	1	0	0
9	70	30	1	1	1	1
9	76	21	1	1	1	1
9	101	3	1	1	0	0
9	101	32	1	1	1	1
9	103	6	1	1	0	0
9	121	22	1	1	1	0
9	122	42	1	1	1	1
9	126	31	1	1	1	1
9	131	3	1	1	0	0
9	131	27	1	1	1	1
9	131	38	1	1	1	1
9	133	27	1	1	1	1
9	137	12	1	1	1	0
9	137	22	1	1	1	1
9	138	30	1	1	1	1
9	141	21	1	1	1	1
9	149	25	1	1	1	1
9	150	26	1	1	1	1
9	153	32	1	1	1	1
9	158	24	1	1	1	1
9	165	33	1	1	1	1
9	167	34	1	1	1	1
9	169	42	1	1	1	1
9	181	41	1	1	1	0
10	3	3	1	1	0	0
10	12	11	1	1	1	1
10	12	33	1	1	1	1
10	12	33	2	1	1	1
10	13	3	1	1	0	0
10	13	38	1	1	1	1
10	14	4	1	1	0	0
10	14	36	1	1	1	1
10	15	3	1	1	0	0
10	20	10	1	1	0	0
10	24	9	1	1	0	0
10	27	7	1	1	0	0
10	33	1	1	1	0	0
10	34	15	1	1	1	1
10	35	34	1	1	1	1
10	37	2	1	1	0	0
10	37	15	1	1	1	1
10	38	22	1	1	1	1
10	40	23	1	1	1	1
10	40	39	1	1	1	1
10	43	1	1	1	0	0
10	43	14	1	1	1	0
10	43	24	1	1	1	1
10	47	1	1	1	0	0
10	47	18	1	1	1	1
10	49	5	1	1	0	0
10	49	37	1	1	1	1
10	55	10	1	1	1	1
10	55	33	1	1	1	1
10	57	6	1	1	0	0
10	57	41	1	1	1	1
10	59	34	1	1	1	1
10	62	1	1	1	0	0
10	63	1	1	1	0	0
10	64	9	1	1	0	0
10	68	7	1	1	0	0
10	73	1	1	1	0	0
10	73	11	1	1	1	1
10	73	24	1	1	1	1
10	75	11	1	1	1	1
10	76	2	1	1	0	0
10	78	3	1	1	0	0
10	78	25	1	1	1	1
10	79	10	1	1	1	0
10	80	16	1	1	1	1
10	83	42	1	1	1	1
10	87	17	1	1	1	1
10	90	1	1	1	0	0
10	90	23	1	1	1	1
10	94	12	1	1	1	1
10	95	5	1	1	0	0
10	101	16	1	1	1	1
10	103	14	1	1	1	1
10	103	29	1	1	1	1
10	105	38	1	1	1	1
10	106	19	1	1	1	1
10	109	23	1	1	1	1
10	110	42	1	1	1	1
10	111	39	1	1	1	1
10	113	35	1	1	1	1
11	3	4	1	0	0	0
11	3	22	1	0	1	1
11	10	12	1	0	1	1
11	29	4	1	0	0	0
11	29	31	1	0	1	1
11	32	17	1	0	1	1
11	37	2	1	0	0	0
11	39	7	1	0	0	0
11	39	32	1	0	1	1
11	41	12	1	0	1	1
11	45	24	1	0	1	1
11	47	4	1	0	0	0
11	48	36	1	0	1	1
11	56	3	1	0	0	0
11	60	1	1	0	0	0
11	60	21	1	0	1	1
11	61	34	1	0	1	1
11	62	3	1	0	0	0
11	63	20	1	0	1	1
11	83	19	1	0	1	1
11	85	27	1	0	1	1
11	101	42	1	0	1	1
11	106	18	1	0	1	1
11	111	42	1	0	1	1
11	119	1	1	0	0	0
11	121	16	1	0	1	1
11	121	33	1	0	1	1
11	122	12	1	0	1	1
11	125	15	1	0	1	1
11	125	40	1	0	1	1
11	126	22	1	0	1	1
11	127	11	1	0	1	1
11	128	11	1	0	1	1
11	128	32	1	0	1	1
11	129	17	1	0	1	1
11	134	31	1	0	1	1
11	147	40	1	0	1	1
11	158	40	1	0	1	1
12	5	1	1	1	0	0
12	19	19	1	1	1	1
12	20	3	1	1	0	0
12	20	25	1	1	1	1
12	25	35	1	1	1	1
12	28	1	1	1	0	0
12	28	32	1	1	1	1
12	31	1	1	1	0	0
12	33	18	1	1	1	1
12	36	6	1	1	0	0
12	36	32	1	1	1	1
12	47	27	1	1	1	1
12	79	3	1	1	0	0
12	79	33	1	1	1	1
12	90	33	1	1	1	1
12	101	5	1	1	1	0
12	102	7	1	1	1	0
12	102	18	1	1	1	1
12	103	24	1	1	1	0
12	105	27	1	1	1	1
12	110	23	1	1	1	1
12	113	34	1	1	1	1
12	115	26	1	1	1	1
12	116	31	1	1	1	1
12	118	26	1	1	1	1
12	121	27	1	1	1	1
12	121	35	1	1	1	1
13	8	10	1	1	1	1
13	8	34	1	1	1	1
13	11	34	1	1	1	1
13	14	18	1	1	1	0
13	14	42	1	1	1	1
13	16	9	1	1	0	0
13	17	6	1	1	0	0
13	19	21	1	1	1	1
13	25	17	1	1	1	1
13	28	1	1	1	0	0
13	38	34	1	1	1	1
13	41	33	1	1	1	1
13	42	16	1	1	1	1
13	42	40	1	1	1	1
13	48	23	1	1	1	1
13	49	42	1	1	1	1
13	51	6	1	1	0	0
13	52	1	1	1	0	0
13	52	29	1	1	1	1
13	53	25	1	1	1	1
13	59	17	1	1	1	1
13	97	18	1	1	1	1
13	101	27	1	1	1	0
13	103	25	1	1	1	1
13	104	28	1	1	1	1
14	13	3	1	1	0	0
14	20	12	1	1	1	1
14	20	35	1	1	1	1
14	27	10	1	1	0	0
14	29	21	1	1	1	1
14	32	28	1	1	1	1
14	34	15	1	1	1	0
14	34	28	1	1	1	1
14	52	12	1	1	1	1
14	69	7	1	1	0	0
14	69	34	1	1	1	1
14	72	36	1	1	1	1
14	78	18	1	1	1	1
14	87	6	1	1	0	0
14	89	14	1	1	1	1
14	89	39	1	1	1	1
14	93	3	1	1	0	0
14	97	4	1	1	0	0
14	98	27	1	1	1	1
14	99	30	1	1	1	1
14	108	19	1	1	1	1
14	109	20	1	1	1	1
14	111	12	1	1	1	1
14	122	3	1	1	0	0
14	122	33	1	1	1	1
14	137	30	1	1	1	0
14	141	31	1	1	1	1
14	146	40	1	1	1	1
14	147	29	1	1	1	1
14	150	41	1	1	1	1
14	153	38	1	1	1	1
14	157	40	1	1	1	1
15	4	6	1	1	0	0
15	4	40	1	1	1	1
15	6	39	1	1	1	1
15	10	31	1	1	1	1
15	12	3	1	1	0	0
15	12	15	1	1	1	1
15	23	1	1	1	0	0
15	23	17	1	1	1	1
15	29	2	1	1	0	0
15	29	34	1	1	1	1
15	31	11	1	1	1	1
15	32	22	1	1	1	0
15	34	3	1	1	0	0
15	38	3	1	1	0	0
15	45	17	1	1	1	1
15	46	16	1	1	1	1
15	49	18	1	1	1	1
16	3	23	1	0	1	1
16	5	7	1	0	0	0
16	5	42	1	0	1	1
16	7	41	1	0	1	1
16	14	5	1	0	0	0
16	14	41	1	0	1	1
16	22	21	1	0	1	1
16	23	34	1	0	1	1
16	30	23	1	0	1	1
16	37	30	1	0	1	1
16	41	1	1	0	0	0
16	47	4	1	0	0	0
16	54	1	1	0	0	0
16	55	29	1	0	1	1
16	68	18	1	0	1	1
16	72	6	1	0	0	0
16	81	5	1	0	0	0
16	84	7	1	0	0	0
16	84	31	1	0	1	1
16	88	2	1	0	0	0
16	103	11	1	0	1	1
16	106	12	1	0	1	1
16	111	2	1	0	0	0
16	113	25	1	0	1	1
16	114	41	1	0	1	0
16	115	21	1	0	1	1
16	117	42	1	0	1	1
16	118	20	1	0	1	1
16	121	31	1	0	1	1
16	126	41	1	0	1	1
17	7	5	1	0	0	0
17	7	19	1	0	1	1
17	10	2	1	0	0	0
17	11	1	1	0	0	0
17	11	18	1	0	1	1
17	11	18	2	0	1	0
17	16	9	1	0	1	0
17	16	29	1	0	1	1
17	17	8	1	0	1	1
17	17	24	1	0	1	1
17	20	3	1	0	0	0
17	20	33	1	0	1	1
17	28	33	1	0	1	1
17	31	4	1	0	0	0
17	31	21	1	0	1	1
17	34	1	1	0	0	0
17	34	33	1	0	1	1
17	35	18	1	0	1	1
17	37	1	1	0	0	0
17	37	38	1	0	1	1
17	43	1	1	0	0	0
17	43	20	1	0	1	1
17	47	3	1	0	0	0
17	48	3	1	0	0	0
17	50	1	1	0	0	0
17	50	21	1	0	1	1
17	53	13	1	0	1	1
17	57	35	1	0	1	1
17	61	23	1	0	1	1
17	61	38	1	0	1	1
17	63	41	1	0	1	1
17	73	40	1	0	1	1
18	4	16	1	0	1	1
18	5	2	1	0	0	0
18	5	12	1	0	1	1
18	5	37	1	0	1	1
18	7	1	1	0	0	0
18	7	28	1	0	1	1
18	12	17	1	0	1	1
18	12	33	1	0	1	1
18	19	5	1	0	0	0
18	19	19	1	0	1	1
18	19	19	2	0	1	1
18	22	9	1	0	1	0
18	29	7	1	0	0	0
18	38	4	1	0	0	0
18	46	19	1	0	1	1
18	47	6	1	0	0	0
18	47	18	1	0	1	0
18	47	28	1	0	1	1
18	49	9	1	0	1	1
18	59	32	1	0	1	1
18	60	30	1	0	1	1
18	61	38	1	0	1	1
18	65	32	1	0	1	1
19	3	18	1	1	1	1
19	5	12	1	1	1	1
19	8	41	1	1	1	1
19	9	2	1	1	0	0
19	9	17	1	1	1	1
19	18	30	1	1	1	1
19	18	30	2	1	1	1
19	19	1	1	1	0	0
19	21	1	1	1	0	0
19	21	26	1	1	1	1
19	28	39	1	1	1	1
19	41	29	1	1	1	0
19	41	41	1	1	1	1
19	42	12	1	1	1	1
19	42	26	1	1	1	1
19	45	10	1	1	1	1
19	45	37	1	1	1	1
19	49	29	1	1	1	1
19	53	41	1	1	1	1
19	54	39	1	1	1	0
20	3	2	1	1	0	0
20	4	17	1	1	1	1
20	8	2	1	1	0	0
20	8	24	1	1	1	1
20	10	7	1	1	0	0
20	17	34	1	1	1	1
21	1	5	1	0	0	0
21	1	29	1	0	1	1
21	8	12	1	0	1	1
21	9	7	1	0	0	0
21	9	38	1	0	1	1
21	15	30	1	0	1	1
21	28	1	1	0	0	0
21	36	24	1	0	1	1
21	43	20	1	0	1	1
21	47	38	1	0	1	1
21	49	9	1	0	0	0
21	51	1	1	0	0	0
21	51	16	1	0	1	1
21	52	12	1	0	1	1
21	54	18	1	0	1	1
21	63	4	1	0	0	0
21	63	29	1	0	1	1
21	65	23	1	0	1	0
21	67	5	1	0	0	0
21	71	15	1	0	1	1
21	82	19	1	0	1	1
21	83	2	1	0	0	0
21	83	24	1	0	1	1
21	90	9	1	0	0	0
21	94	15	1	0	1	1
21	99	12	1	0	1	1
21	105	18	1	0	1	1
21	113	31	1	0	1	1
21	114	36	1	0	1	1
21	117	18	1	0	1	1
21	121	28	1	0	1	1
22	3	12	1	0	1	1
22	3	40	1	0	1	1
22	7	21	1	0	1	1
22	7	39	1	0	1	1
22	11	26	1	0	1	1
22	12	6	1	0	0	0
22	13	5	1	0	1	1
22	13	41	1	0	1	1
22	17	25	1	0	1	1
22	22	5	1	0	0	0
22	27	31	1	0	1	1
22	30	7	1	0	0	0
22	32	3	1	0	0	0
22	34	25	1	0	0	0
22	35	33	1	0	1	1
22	41	5	1	0	0	0
22	49	41	1	0	1	1
22	50	42	1	0	1	1
23	3	10	1	0	1	1
23	3	15	1	0	1	1
23	3	35	1	0	1	1
23	7	9	1	0	0	0
23	15	16	1	0	1	1
23	22	21	1	0	1	1
23	27	2	1	0	0	0
23	27	15	1	0	1	1
23	29	2	1	0	0	0
23	29	40	1	0	1	1
23	38	18	1	0	1	1
23	52	2	1	0	0	0
23	52	23	1	0	1	1
23	57	35	1	0	1	1
23	70	18	1	0	1	0
23	83	27	1	0	1	1
23	91	15	1	0	1	1
23	93	21	1	0	1	1
23	94	18	1	0	1	1
23	98	18	1	0	1	1
23	105	35	1	0	1	1
23	107	25	1	0	1	1
24	4	12	1	0	1	1
24	17	12	1	0	0	0
24	18	23	1	0	1	1
24	29	15	1	0	1	1
24	42	42	1	0	1	1
24	43	6	1	0	0	0
24	51	42	1	0	1	1
24	53	24	1	0	1	1
24	62	26	1	0	1	1
24	63	6	1	0	0	0
24	63	40	1	0	1	1
24	64	18	1	0	1	1
24	66	5	1	0	0	0
24	66	30	1	0	1	1
24	68	12	1	0	1	1
24	76	3	1	0	0	0
24	78	20	1	0	1	1
24	83	6	1	0	0	0
24	88	38	1	0	1	1
24	93	1	1	0	0	0
24	123	13	1	0	1	1
24	130	20	1	0	1	1
24	133	10	1	0	1	1
24	139	7	1	0	0	0
24	140	21	1	0	1	1
24	156	8	1	0	0	0
24	157	13	1	0	1	1
24	157	42	1	0	1	1
24	160	21	1	0	1	1
24	161	10	1	0	0	0
24	161	42	1	0	1	1
24	172	2	1	0	0	0
24	172	20	1	0	1	1
24	174	17	1	0	1	1
24	175	19	1	0	1	1
24	176	26	1	0	1	1
24	182	20	1	0	1	1
24	185	34	1	0	1	1
24	193	35	1	0	1	1
25	6	19	1	1	1	1
25	7	16	1	1	1	1
25	15	3	1	1	0	0
25	25	8	1	1	0	0
25	26	16	1	1	1	1
25	26	22	1	1	1	1
25	37	12	1	1	1	1
25	39	16	1	1	1	1
25	39	39	1	1	1	1
25	41	18	1	1	1	1
25	41	33	1	1	1	1
25	47	5	1	1	0	0
25	70	24	1	1	1	1
25	75	36	1	1	1	0
25	81	24	1	1	1	1
25	86	36	1	1	1	1
26	1	2	1	0	0	0
26	1	18	1	0	1	1
26	26	18	1	0	1	1
26	26	41	1	0	1	1
26	30	14	1	0	1	1
26	32	14	1	0	1	1
26	32	28	1	0	1	1
26	40	2	1	0	0	0
26	48	14	1	0	1	1
26	57	35	1	0	1	1
26	60	11	1	0	1	1
26	72	11	1	0	1	1
26	72	22	1	0	1	1
26	82	1	1	0	0	0
26	99	1	1	0	0	0
26	99	22	1	0	1	1
26	103	10	1	0	1	1
26	103	42	1	0	1	1
26	117	19	1	0	1	1
26	117	39	1	0	1	1
26	118	5	1	0	0	0
26	118	28	1	0	1	1
26	118	42	1	0	1	1
26	120	26	1	0	1	1
26	521	32	1	0	1	1
26	522	14	1	0	1	1
26	522	39	1	0	1	1
26	523	22	1	0	1	1
26	524	11	1	0	1	1
26	524	34	1	0	1	1
26	527	41	1	0	1	1
26	528	25	1	0	1	1
26	528	41	1	0	1	1
26	529	26	1	0	1	1
26	533	36	1	0	1	0
26	537	38	1	0	1	1
26	541	39	1	0	1	1
26	542	40	1	0	1	1
26	545	40	1	0	1	0
27	25	13	1	1	1	1
27	25	34	1	1	1	1
27	29	3	1	1	0	0
27	33	4	1	1	0	0
27	33	17	1	1	1	1
27	38	1	1	1	0	0
27	38	36	1	1	1	1
27	54	37	1	1	1	0
27	87	3	1	1	0	0
27	110	3	1	1	0	0
27	123	13	1	1	1	1
27	126	7	1	1	0	0
27	134	5	1	1	0	0
27	137	42	1	1	1	1
27	140	18	1	1	1	1
27	150	26	1	1	1	1
27	153	16	1	1	1	1
27	158	5	1	1	0	0
27	165	5	1	1	0	0
27	167	2	1	1	0	0
27	173	4	1	1	0	0
27	182	13	1	1	1	1
27	183	5	1	1	0	0
27	186	11	1	1	1	1
27	187	1	1	1	0	0
27	189	1	1	1	0	0
27	190	7	1	1	0	0
27	198	12	1	1	1	1
27	200	14	1	1	1	1
27	204	16	1	1	1	1
27	205	3	1	1	0	0
27	205	17	1	1	1	1
27	208	16	1	1	1	1
27	213	12	1	1	1	1
27	221	22	1	1	1	1
27	225	21	1	1	1	1
27	229	34	1	1	1	1
27	230	34	1	1	1	1
27	231	33	1	1	1	1
27	233	19	1	1	1	1
27	238	40	1	1	1	1
27	241	27	1	1	1	1
27	242	27	1	1	1	1
27	243	27	1	1	1	1
27	246	31	1	1	1	1
27	247	31	1	1	1	1
28	6	10	1	1	0	0
28	8	12	1	1	1	1
28	16	30	1	1	1	1
28	18	3	1	1	0	0
28	19	8	1	1	0	0
28	22	3	1	1	0	0
28	22	23	1	1	1	1
28	23	6	1	1	0	0
28	23	24	1	1	1	1
28	25	18	1	1	1	1
28	26	1	1	1	0	0
28	26	19	1	1	1	0
28	27	1	1	1	0	0
28	27	16	1	1	1	1
28	31	5	1	1	0	0
28	34	1	1	1	0	0
28	34	21	1	1	1	0
28	34	35	1	1	1	1
28	38	23	1	1	1	1
28	43	5	1	1	0	0
28	46	1	1	1	0	0
28	46	23	1	1	1	1
28	51	14	1	1	1	1
28	54	7	1	1	0	0
28	54	20	1	1	1	1
28	57	2	1	1	0	0
28	57	18	1	1	1	1
28	61	13	1	1	1	1
28	61	37	1	1	1	1
28	62	19	1	1	1	1
28	62	41	1	1	1	1
28	64	24	1	1	1	1
28	65	25	1	1	1	1
28	73	34	1	1	1	1
28	75	24	1	1	1	1
28	77	28	1	1	1	1
28	78	28	1	1		0
28	81	24	1	1	1	1
28	85	41	1	1	1	1
28	89	38	1	1	1	0
28	91	42	1	1	1	1
29	1	28	1	1	1	1
29	9	13	1	1	1	1
29	16	4	1	1	0	0
29	21	7	1	1	0	0
29	21	39	1	1	1	1
29	22	3	1	1	0	0
29	22	28	1	1	1	1
29	24	36	1	1	1	1
29	25	11	1	1	0	0
29	25	35	1	1	1	1
29	26	6	1	1	0	0
29	27	6	1	1	0	0
29	31	4	1	1	0	0
29	32	26	1	1	1	0
29	33	1	1	1	0	0
29	34	34	1	1	1	1
29	35	21	1	1	1	1
29	37	31	1	1	1	1
29	39	7	1	1	0	0
29	42	1	1	1	0	0
29	42	20	1	1	1	1
29	44	30	1	1	1	1
29	45	2	1	1	0	0
29	45	24	1	1	1	1
29	58	17	1	1	1	1
29	79	5	1	1	0	0
29	93	27	1	1	1	1
29	94	1	1	1	0	0
29	100	10	1	1	1	1
29	109	26	1	1	1	1
29	123	14	1	1	1	1
29	140	31	1	1	1	1
29	141	20	1	1	1	1
29	145	10	1	1	1	0
29	145	24	1	1	1	1
29	151	12	1	1	1	1
29	156	11	1	1	1	1
29	156	31	1	1	1	1
29	158	6	1	1		0
29	159	9	1	1	0	0
29	160	8	1	1	0	0
29	160	39	1	1	1	1
29	161	8	1	1	0	0
29	162	6	1	1	0	0
29	162	14	1	1	1	1
29	175	23	1	1	1	1
29	197	8	1	1	0	0
29	203	34	1	1	1	1
29	206	21	1	1	1	1
29	210	14	1	1	1	1
29	210	37	1	1	1	1
29	213	17	1	1	1	1
29	214	36	1	1	1	1
29	217	31	1	1	1	1
29	218	30	1	1	1	1
29	221	28	1	1	1	1
29	225	21	1	1	1	1
29	229	29	1	1	1	1
29	233	23	1	1	1	1
29	242	31	1	1	1	1
29	245	37	1	1	1	1
29	246	25	1	1	1	1
29	247	31	1	1	1	1
29	248	25	1	1	1	1
29	249	25	1	1	1	1
29	250	36	1	1	1	1
29	254	39	1	1	1	1
30	5	21	1	1	1	1
30	11	1	1	1	0	0
30	11	23	1	1	1	1
30	14	2	1	1	0	0
30	14	42	1	1	1	1
30	18	16	1	1	1	1
30	19	6	1	1	0	0
30	28	10	1	1	0	0
30	29	41	1	1	1	1
30	30	6	1	1	0	0
30	30	27	1	1	1	1
30	32	20	1	1	1	1
30	33	1	1	1	0	0
30	33	13	1	1	1	1
30	45	27	1	1	1	0
30	47	16	1	1	1	1
30	51	8	1	1	0	0
30	51	29	1	1	1	0
30	51	42	1	1	1	1
30	52	7	1	1	0	0
30	57	2	1	1	0	0
30	57	27	1	1	1	1
30	63	22	1	1	1	1
30	65	10	1	1	1	0
30	65	23	1	1	1	1
30	69	4	1	1	0	0
30	70	35	1	1	1	1
30	81	1	1	1	0	0
30	92	9	1	1	1	1
30	92	36	1	1	1	1
30	100	10	1	1	1	1
30	100	31	1	1	1	1
30	101	32	1	1	1	1
30	109	4	1	1	0	0
30	114	15	1	1	1	1
30	117	19	1	1	1	1
30	121	24	1	1	1	1
30	123	27	1	1	1	1
30	125	28	1	1	1	1
30	129	36	1	1	1	0
31	2	5	1	1	0	0
31	6	24	1	1	1	0
31	6	32	1	1	1	1
31	10	22	1	1	1	1
31	14	1	1	1	0	0
31	14	40	1	1	1	1
31	17	6	1	1	0	0
31	19	2	1	1	0	0
31	19	20	1	1	1	1
31	23	2	1	1	0	0
31	37	15	1	1	1	1
31	42	8	1	1	0	0
31	42	38	1	1	1	1
31	44	42	1	1	1	1
31	46	31	1	1	1	1
31	49	1	1	1	0	0
31	49	20	1	1	1	1
31	50	14	1	1	1	1
31	50	37	1	1	1	1
31	51	23	1	1	1	1
31	56	3	1	1	0	0
31	56	34	1	1	1	1
31	61	37	1	1	1	1
31	73	39	1	1	1	1
31	74	42	1	1	1	1
31	77	20	1	1	1	0
31	77	36	1	1	1	1
31	81	32	1	1	1	1
31	85	36	1	1	1	1
31	89	41	1	1	1	1
31	90	42	1	1	1	1
31	91	40	1	1	1	1
31	92	40	1	1	1	0
32	13	5	1	1	0	0
32	15	29	1	1	1	1
32	16	19	1	1	1	1
32	18	18	1	1	1	1
32	19	17	1	1	1	1
32	21	4	1	1	0	0
32	29	8	1	1	0	0
32	31	41	1	1	1	1
32	33	8	1	1	0	0
32	33	21	1	1	1	1
32	50	1	1	1	0	0
32	54	13	1	1	1	1
32	69	40	1	1	1	1
32	70	40	1	1	1	1
33	4	1	1	1	0	0
33	9	9	1	1	1	0
33	9	27	1	1	1	1
33	13	7	1	1	0	0
33	13	22	1	1	1	1
33	21	7	1	1	0	0
33	21	28	1	1	1	1
33	24	8	1	1	0	0
33	27	10	1	1	1	1
33	31	6	1	1	0	0
33	31	20	1	1	1	1
33	33	7	1	1	0	0
33	33	30	1	1	1	1
33	34	14	1	1	1	1
33	37	18	1	1	1	1
33	39	35	1	1	1	1
33	42	7	1	1	0	0
33	42	31	1	1	1	1
33	44	6	1	1	0	0
33	44	14	1	1	1	1
33	47	18	1	1	1	0
33	47	35	1	1	1	1
33	50	10	1	1	0	0
33	57	12	1	1	1	1
33	57	29	1	1	1	1
33	61	31	1	1	1	1
33	62	28	1	1	1	1
34	2	4	1	0	0	0
34	6	8	1	0	1	1
34	9	20	1	0	1	1
34	10	30	1	0	1	1
34	12	13	1	0	1	1
34	32	3	1	0	0	0
34	32	28	1	0	1	1
34	36	13	1	0	1	1
34	42	2	1	0	0	0
34	42	21	1	0	1	1
34	43	5	1	0	1	1
34	45	3	1	0	0	0
34	46	2	1	0	0	0
34	47	3	1	0	0	0
34	49	7	1	0	0	0
34	49	30	1	0	1	0
34	52	5	1	0	0	0
34	54	13	1	0	1	1
34	58	1	1	0	0	0
34	58	15	1	0	1	1
34	60	7	1	0	0	0
34	64	11	1	0	1	1
34	66	11	1	0	1	0
34	68	14	1	0	1	1
34	68	36	1	0	1	1
34	71	13	1	0	1	1
34	75	12	1	0	1	1
34	77	16	1	0	1	1
34	78	2	1	0	0	0
34	78	20	1	0	1	1
34	78	37	1	0	1	0
34	79	3	1	0	0	0
34	79	22	1	0	1	1
34	83	13	1	0	1	1
34	87	3	1	0	0	0
34	87	12	1	0	1	1
34	88	3	1	0	0	0
34	88	41	1	0	1	1
34	91	8	1	0	0	0
34	92	34	1	0	1	1
34	98	1	1	0	0	0
34	105	23	1	0	1	1
34	106	24	1	0	1	1
34	107	16	1	0	1	1
34	109	19	1	0	1	1
34	113	28	1	0	1	1
34	117	28	1	0	1	1
34	118	31	1	0	1	1
34	119	30	1	0	1	1
34	122	38	1	0	1	1
34	125	40	1	0	1	0
35	1	33	1	0	1	1
35	4	24	1	0	1	1
35	8	27	1	0	1	1
35	10	15	1	0	1	1
35	26	6	1	0	0	0
35	40	5	1	0	0	0
35	43	19	1	0	1	1
35	44	1	1	0	0	0
35	44	31	1	0	1	1
35	51	38	1	0	1	1
35	67	5	1	0	0	0
35	73	10	1	0	1	1
35	73	37	1	0	1	1
35	74	28	1	0	1	1
35	74	28	2	0	1	1
35	76	7	1	0	0	0
35	76	34	1	0	1	1
35	82	24	1	0	1	1
35	92	7	1	0	0	0
35	110	5	1	0	0	0
35	110	27	1	0	1	1
35	114	5	1	0	0	0
35	117	9	1	0	0	0
35	121	21	1	0	1	1
35	125	10	1	0	1	1
35	127	15	1	0	0	0
35	140	4	1	0	0	0
35	153	4	1	0	1	1
35	153	29	1	0	1	1
35	166	2	1	0	0	0
35	168	25	1	0	1	1
35	179	2	1	0	0	0
35	181	6	1	0	0	0
35	191	8	1	0	0	0
35	201	7	1	0	0	0
35	201	40	1	0	1	1
35	202	6	1	0	0	0
35	202	21	1	0	1	1
35	205	33	1	0	1	1
35	214	7	1	0	0	0
35	216	18	1	0	0	0
35	221	3	1	0	0	0
35	222	6	1	0	0	0
35	223	7	1	0	0	0
35	226	20	1	0	1	1
35	233	38	1	0	1	1
35	237	13	1	0	1	1
35	237	25	1	0	1	1
35	239	15	1	0	1	1
35	240	34	1	0	1	1
35	241	30	1	0	1	1
35	242	9	1	0	0	0
35	242	30	1	0	1	1
35	243	42	1	0	1	1
35	245	18	1	0	1	1
35	247	8	1	0	0	0
35	247	26	1	0	1	1
35	248	30	1	0	1	1
35	249	16	1	0	1	0
35	249	33	1	0	1	1
35	253	16	1	0	1	1
35	254	22	1	0	1	1
35	256	16	1	0	1	1
35	258	33	1	0	1	1
35	259	31	1	0	1	1
35	261	42	1	0	1	1
35	264	29	1	0	1	1
35	267	40	1	0	1	1
35	271	42	1	0	1	1
36	2	3	1	0	0	0
36	6	8	1	0	0	0
36	14	5	1	0	0	0
36	21	21	1	0	1	1
36	22	30	1	0	1	1
37	6	17	1	1	1	1
37	9	7	1	1	0	0
37	12	2	1	1	0	0
37	14	5	1	1	0	0
37	14	29	1	1	1	1
37	19	20	1	1	1	1
37	22	6	1	1	0	0
37	22	41	1	1	1	1
37	23	1	1	1	0	0
37	30	10	1	1	0	0
37	31	1	1	1	0	0
37	41	3	1	1	0	0
37	46	8	1	1	0	0
37	47	13	1	1	1	1
37	58	19	1	1	1	1
37	64	1	1	1	0	0
37	67	9	1	1	0	0
37	70	31	1	1	1	1
37	80	1	1	1	0	0
37	81	26	1	1	1	0
37	86	1	1	1	0	0
37	86	22	1	1	1	1
37	89	1	1	1	0	0
37	89	25	1	1	1	1
37	89	40	1	1	1	1
37	105	8	1	1	0	0
37	109	11	1	1	1	1
37	122	21	1	1	1	1
37	144	35	1	1	1	1
37	146	13	1	1	1	1
37	146	31	1	1	1	1
37	147	11	1	1	1	1
37	151	14	1	1	1	1
37	168	10	1	1	0	0
37	168	41	1	1	1	1
37	170	29	1	1	1	1
37	171	41	1	1	1	1
37	185	1	1	1	0	0
37	185	26	1	1	1	1
37	188	7	1	1	0	0
37	213	26	1	1	1	1
37	215	5	1	1	0	0
37	220	3	1	1	0	0
37	220	35	1	1	1	1
37	229	2	1	1	0	0
37	236	2	1	1	0	0
37	236	32	1	1	1	1
37	240	11	1	1	1	1
37	240	32	1	1	1	1
37	241	3	1	1	0	0
37	241	24	1	1	1	1
37	243	15	1	1	1	1
37	243	30	1	1	1	1
37	248	15	1	1	1	1
37	249	20	1	1	1	1
37	253	6	1	1	0	0
37	253	33	1	1	1	1
37	254	23	1	1	1	1
37	255	34	1	1	1	1
37	257	18	1	1	1	1
37	258	18	1	1	1	1
37	258	42	1	1	1	1
37	261	37	1	1	1	1
37	263	35	1	1	1	1
37	264	20	1	1	1	1
37	264	42	1	1	1	1
37	266	14	1	1	1	0
37	269	18	1	1	1	1
37	275	19	1	1	1	1
37	275	32	1	1	1	1
37	277	29	1	1	1	1
37	282	29	1	1	1	1
37	289	28	1	1	1	1
37	290	38	1	1	1	1
37	293	25	1	1	1	1
37	297	28	1	1	1	1
37	301	33	1	1	1	1
37	314	36	1	1	1	1
37	317	35	1	1	1	1
38	17	17	1	0	1	1
38	29	4	1	0	0	0
38	31	2	1	0	0	0
38	31	18	1	0	1	1
38	31	41	1	0	1	1
38	34	5	1	0	0	0
38	34	37	1	0	1	1
38	38	5	1	0	0	0
38	45	20	1	0	1	1
38	45	38	1	0	1	1
38	46	38	1	0	1	1
38	49	33	1	0	1	1
38	53	36	1	0	1	1
39	2	14	1	1	1	1
39	2	26	1	1	1	0
39	2	35	1	1	1	1
39	4	10	1	1	0	0
39	6	7	1	1	0	0
39	6	29	1	1	1	1
39	7	2	1	1	0	0
39	7	24	1	1	1	1
39	8	1	1	1	0	0
39	11	5	1	1	0	0
39	17	10	1	1	0	0
39	17	24	1	1	1	1
39	23	11	1	1	1	1
39	24	1	1	1	0	0
39	25	1	1	1	0	0
39	28	22	1	1	1	1
39	29	5	1	1	0	0
39	32	2	1	1	0	0
39	32	18	1	1	1	1
39	37	5	1	1	0	0
39	37	30	1	1	1	1
39	38	18	1	1	1	1
39	39	2	1	1	0	0
39	39	29	1	1	1	1
39	42	21	1	1	1	1
39	43	2	1	1	0	0
39	43	17	1	1	1	1
39	56	10	1	1	1	1
39	65	14	1	1	1	1
39	72	4	1	1	0	0
39	72	35	1	1	1	1
39	91	17	1	1	1	0
39	91	30	1	1	1	1
39	98	5	1	1	0	0
39	98	36	1	1	1	1
39	100	3	1	1	0	0
39	106	7	1	1	0	0
39	106	28	1	1	1	1
39	110	3	1	1	0	0
39	113	9	1	1	0	0
39	115	10	1	1	1	1
39	115	30	1	1	1	1
39	126	2	1	1	0	0
39	135	31	1	1	1	1
39	147	29	1	1	1	1
39	153	16	1	1	1	1
39	153	41	1	1	1	1
39	156	8	1	1	1	0
39	156	22	1	1	1	1
39	159	42	1	1	1	1
39	165	1	1	1	0	0
39	167	3	1	1	0	0
39	174	12	1	1	1	1
39	174	34	1	1	1	1
39	175	7	1	1	0	0
39	175	36	1	1	1	1
39	176	19	1	1	1	1
39	186	32	1	1	1	1
39	197	9	1	1	0	0
39	197	39	1	1	1	1
39	199	29	1	1	1	1
39	200	24	1	1	1	1
39	203	23	1	1	1	1
39	205	21	1	1	1	1
39	205	40	1	1	1	1
39	207	39	1	1	1	1
39	208	19	1	1	1	1
39	209	20	1	1	1	1
39	209	40	1	1	1	1
39	210	21	1	1	1	1
39	213	27	1	1	1	1
39	214	34	1	1	1	1
39	216	22	1	1	1	1
39	216	40	1	1	1	1
39	217	40	1	1	1	1
39	221	29	1	1	1	1
39	225	38	1	1	1	1
39	229	35	1	1	1	1
39	235	40	1	1	1	1
39	238	40	1	1	1	1
40	6	1	1	0	0	0
40	8	17	1	0	1	1
40	12	16	1	0	1	1
40	12	30	1	0	1	1
40	14	30	1	0	1	1
40	15	3	1	0	0	0
40	15	16	1	0	1	1
40	21	18	1	0	1	1
40	21	38	1	0	1	1
40	23	1	1	0	0	0
40	23	15	1	0	1	1
40	23	36	1	0	1	1
40	44	5	1	0	0	0
40	44	39	1	0	1	1
40	53	17	1	0	1	1
40	60	2	1	0	1	1
40	60	2	2	0	1	1
40	67	1	1	0	0	0
40	77	4	1	0	0	0
40	77	35	1	0	1	1
40	78	2	1	0	0	0
40	78	38	1	0	1	1
40	87	1	1	0	0	0
40	87	24	1	0	1	1
40	88	3	1	0	0	0
40	88	30	1	0	1	1
40	89	11	1	0	1	1
40	90	15	1	0	1	1
40	90	33	1	0	1	1
40	91	15	1	0	1	1
40	94	34	1	0	1	1
40	97	31	1	0	1	1
40	106	42	1	0	1	1
41	2	35	1	1	1	1
41	11	11	1	1	1	1
41	13	23	1	1	1	1
41	15	20	1	1	1	1
41	18	5	1	1	0	0
41	24	5	1	1	0	0
41	30	8	1	1	0	0
41	33	24	1	1	1	1
41	36	10	1	1	1	1
41	36	30	1	1	1	1
41	40	29	1	1	1	1
41	41	2	1	1	0	0
41	41	36	1	1	1	1
41	44	35	1	1	1	1
41	49	12	1	1	1	1
41	53	35	1	1	1	1
41	61	23	1	1	1	1
41	62	23	1	1	1	0
41	62	34	1	1	1	1
41	65	27	1	1	1	1
41	72	39	1	1	1	1
41	77	40	1	1	1	0
42	22	4	1	0	0	0
42	41	25	1	0	1	1
42	42	20	1	0	1	1
42	45	33	1	0	1	1
43	6	1	1	0	0	0
43	8	2	1	0	0	0
43	8	38	1	0	1	1
43	9	10	1	0	1	1
43	14	19	1	0	1	1
43	15	15	1	0	1	1
43	16	8	1	0	1	0
43	33	39	1	0	1	0
43	34	27	1	0	1	1
43	35	1	1	0	0	0
43	35	36	1	0	1	1
43	38	27	1	0	1	1
43	45	14	1	0	1	1
43	46	12	1	0	1	1
43	61	16	1	0	1	1
43	63	30	1	0	1	1
43	68	21	1	0	1	1
43	69	12	1	0	1	1
43	73	16	1	0	1	1
43	79	2	1	0	0	0
43	88	39	1	0	1	1
43	89	1	1	0	0	0
43	89	26	1	0	1	0
43	89	36	1	0	1	0
43	90	1	1	0	0	0
43	92	12	1	0	1	1
43	94	25	1	0	1	1
43	102	6	1	0	0	0
43	102	25	1	0	1	1
43	107	4	1	0	0	0
43	108	27	1	0	1	1
43	109	11	1	0	1	1
43	112	7	1	0	0	0
43	112	31	1	0	1	1
43	113	22	1	0	1	1
43	113	39	1	0	1	1
43	119	8	1	0	0	0
43	123	29	1	0	1	1
43	124	1	1	0	0	0
43	136	2	1	0	0	0
43	136	10	1	0	0	0
43	137	7	1	0	0	0
43	139	2	1	0	0	0
43	139	33	1	0	1	1
43	141	5	1	0	0	0
43	145	20	1	0	1	1
43	148	8	1	0	0	0
43	151	3	1	0	0	0
43	151	24	1	0	1	0
43	151	39	1	0	1	1
43	155	17	1	0	1	1
43	157	6	1	0	0	0
43	161	1	1	0	0	0
43	164	10	1	0	1	1
43	166	12	1	0	1	1
43	170	3	1	0	0	0
43	170	16	1	0	1	1
43	175	17	1	0	1	0
43	175	32	1	0	1	1
43	177	13	1	0	1	1
43	177	33	1	0	1	1
43	178	25	1	0	1	1
43	181	6	1	0	0	0
43	182	8	1	0	1	1
43	184	36	1	0	1	1
43	185	16	1	0	1	1
43	201	40	1	0	1	1
43	206	40	1	0	1	1
43	208	32	1	0	1	1
44	4	12	1	1	1	1
44	18	16	1	1		0
44	21	34	1	1	1	1
45	8	20	1	0	1	0
45	8	40	1	0	1	1
45	16	1	1	0	0	0
45	20	30	1	0	1	0
45	31	34	1	0	1	1
45	36	25	1	0	1	1
45	43	39	1	0	1	1
45	45	1	1	0	0	0
45	50	7	1	0	1	1
45	51	1	1	0	0	0
45	60	42	1	0	1	1
45	61	3	1	0	0	0
45	61	41	1	0	1	1
45	64	20	1	0	1	1
45	67	11	1	0	1	1
45	68	3	1	0	0	0
45	69	7	1	0	0	0
45	70	33	1	0	1	1
45	73	9	1	0	1	1
45	75	2	1	0	0	0
45	75	37	1	0	1	1
45	84	1	1	0	0	0
45	89	14	1	0	1	1
45	91	6	1	0	0	0
45	94	15	1	0	1	1
45	136	7	1	0	0	0
45	136	28	1	0	1	1
45	139	20	1	0	1	1
45	143	27	1	0	1	1
45	150	20	1	0	1	1
45	154	2	1	0	0	0
45	154	22	1	0	1	1
45	158	23	1	0	1	1
45	162	16	1	0	1	1
45	164	42	1	0	1	1
45	188	6	1	0	0	0
45	188	40	1	0	1	0
45	193	2	1	0	1	1
45	202	9	1	0	0	0
45	229	20	1	0	1	1
45	252	35	1	0	1	1
45	273	24	1	0	1	1
45	281	3	1	0	0	0
45	290	1	1	0	0	0
45	307	33	1	0	1	1
45	308	14	1	0	1	1
45	308	33	1	0	1	0
45	309	11	1	0	1	1
45	310	24	1	0	1	1
45	311	37	1	0	1	1
45	312	18	1	0		0
45	313	38	1	0	1	1
45	314	32	1	0	1	1
45	315	18	1	0	1	1
45	315	42	1	0	1	1
45	316	37	1	0	1	1
45	318	32	1	0	1	1
45	321	16	1	0	1	0
45	325	38	1	0	1	1
45	329	37	1	0	1	1
45	330	38	1	0	1	1
45	336	40	1	0	1	1
45	340	30	1	0	1	1
45	346	30	1	0	1	1
45	349	37	1	0	1	1
45	350	41	1	0	1	1
45	351	36	1	0	1	1
45	361	42	1	0	1	1
45	365	42	1	0	1	1
45	368	40	1	0	1	1
46	7	22	1	0	1	1
46	11	22	1	0	1	0
46	11	33	1	0	1	1
46	17	35	1	0	1	1
47	9	35	1	0	1	1
47	10	8	1	0	1	0
47	15	5	1	0	0	0
47	27	1	1	0	0	0
47	33	26	1	0	1	1
47	37	37	1	0	1	1
47	38	42	1	0	1	1
47	39	31	1	0	1	1
47	41	39	1	0	1	1
47	45	36	1	0	1	1
48	2	9	1	0	0	0
48	2	28	1	0	1	1
48	6	4	1	0	0	0
48	6	26	1	0	1	1
48	12	25	1	0	1	1
48	15	1	1	0	0	0
48	15	13	1	0	1	1
48	15	35	1	0	1	1
48	30	22	1	0	1	1
48	48	19	1	0	1	1
48	48	41	1	0	1	1
48	52	22	1	0	1	1
48	54	5	1	0	0	0
48	54	26	1	0	1	1
48	60	4	1	0	0	0
48	60	4	2	0	0	0
48	65	2	1	0	0	0
48	65	27	1	0	1	1
48	69	1	1	0	0	0
48	71	25	1	0	1	0
48	78	4	1	0	0	0
48	78	25	1	0	1	1
48	82	23	1	0	1	1
48	89	22	1	0	1	1
48	93	15	1	0	1	1
48	93	36	1	0	1	1
48	98	25	1	0	1	1
48	99	26	1	0	1	1
48	101	35	1	0	1	1
48	105	34	1	0	1	1
49	6	9	1	0	0	0
49	15	14	1	0	1	1
49	15	40	1	0	1	1
49	17	9	1	0	1	1
49	17	35	1	0	1	1
49	19	10	1	0	1	1
49	27	38	1	0	1	1
49	34	7	1	0	0	0
49	34	38	1	0	1	1
49	52	4	1	0	0	0
49	70	6	1	0	0	0
49	80	26	1	0	1	0
49	100	9	1	0	0	0
49	100	39	1	0	1	0
49	101	2	1	0	0	0
49	117	25	1	0	1	1
49	135	42	1	0	1	1
49	140	5	1	0	0	0
49	140	31	1	0	1	1
49	148	5	1	0	0	0
49	178	1	1	0	0	0
49	181	4	1	0	0	0
49	181	26	1	0	1	1
49	183	5	1	0	0	0
49	183	28	1	0	1	1
49	184	6	1	0	0	0
49	184	38	1	0	1	1
49	241	39	1	0	1	0
49	251	25	1	0	1	1
49	257	6	1	0	0	0
49	257	33	1	0	1	1
49	259	39	1	0	1	1
49	260	41	1	0	1	1
49	261	15	1	0	1	1
49	262	10	1	0	1	1
49	262	41	1	0	1	1
49	265	41	1	0	1	1
49	269	16	1	0	1	1
49	273	27	1	0	1	1
49	274	15	1	0	1	1
49	277	24	1	0	1	1
49	281	33	1	0	1	1
49	285	24	1	0	1	1
49	287	29	1	0	1	1
49	288	35	1	0	1	1
50	3	14	1	0	1	1
50	22	4	1	0	0	0
50	22	34	1	0	1	1
50	33	6	1	0	0	0
50	33	26	1	0	1	1
50	35	6	1	0	0	0
50	38	1	1	0	0	0
50	53	36	1	0	1	1
50	70	7	1	0	1	1
50	75	22	1	0	1	1
50	94	17	1	0	1	1
50	97	11	1	0	1	1
50	98	12	1	0	1	1
50	99	9	1	0	1	1
50	101	30	1	0	1	1
50	103	34	1	0	1	1
50	108	7	1	0	0	0
50	108	29	1	0	1	1
50	109	2	1	0	0	0
50	110	6	1	0	0	0
50	110	25	1	0	1	1
50	111	34	1	0	1	1
50	126	6	1	0	0	0
50	137	25	1	0	1	1
50	148	14	1	0	1	1
50	148	14	2	0	1	1
50	154	1	1	0	0	0
50	154	33	1	0	1	1
50	157	30	1	0	1	1
50	161	42	1	0	1	1
50	166	29	1	0	1	1
50	168	40	1	0	1	1
50	169	34	1	0	1	1
50	170	26	1	0	1	1
50	181	40	1	0	1	1
50	182	33	1	0	1	0
50	189	42	1	0	1	0
50	190	42	1	0	1	1
51	1	7	1	0	0	0
51	6	3	1	0	0	0
51	6	19	1	0	1	1
51	6	33	1	0	1	1
51	7	22	1	0	1	1
51	9	7	1	0	0	0
51	18	4	1	0	0	0
51	18	33	1	0	1	1
51	19	11	1	0	1	1
51	19	38	1	0	1	1
51	22	30	1	0	1	1
51	23	13	1	0	1	1
51	23	36	1	0	1	1
51	43	33	1	0	1	1
51	49	3	1	0	0	0
51	49	28	1	0	1	1
51	56	33	1	0	1	1
51	66	18	1	0	1	1
51	69	25	1	0	1	0
51	70	41	1	0	1	1
51	73	42	1	0	1	1
52	2	29	1	0	1	0
52	3	6	1	0	0	0
52	3	42	1	0	1	1
52	15	34	1	0	1	1
52	36	11	1	0	1	1
52	40	24	1	0	1	1
52	43	9	1	0	0	0
52	43	37	1	0	1	1
52	51	42	1	0	1	1
52	64	5	1	0	0	0
52	84	3	1	0	0	0
52	99	35	1	0	1	1
52	109	24	1	0	1	1
52	116	32	1	0	1	1
52	118	26	1	0	1	1
52	119	27	1	0	1	1
52	120	37	1	0	1	1
52	125	4	1	0	0	0
52	153	24	1	0	1	1
52	154	1	1	0	0	0
52	157	26	1	0	1	1
52	161	16	1	0	1	1
52	161	16	2	0	1	1
52	161	29	1	0	1	1
52	165	31	1	0	1	1
52	171	30	1	0	1	1
52	172	22	1	0	1	1
52	177	39	1	0	1	1
52	181	39	1	0	1	1
52	182	40	1	0	1	1
52	183	42	1	0	1	1
53	11	4	1	0	0	0
53	13	1	1	0	0	0
53	13	1	2	0	0	0
53	18	23	1	0	1	1
53	25	10	1	0	1	1
53	25	42	1	0	1	1
53	25	42	2	0	1	1
53	29	40	1	0	1	1
54	7	5	1	0	1	1
54	7	24	1	0	1	1
54	11	10	1	0	1	1
54	13	18	1	0	1	1
54	19	27	1	0	1	1
54	31	7	1	0	0	0
54	31	20	1	0	1	1
54	33	10	1	0	1	1
54	35	34	1	0	1	1
54	36	22	1	0	1	1
54	36	40	1	0	1	1
54	39	15	1	0	1	1
54	49	2	1	0	0	0
54	49	29	1	0	1	0
54	49	38	1	0	1	1
54	56	17	1	0	1	1
54	59	8	1	0	0	0
54	59	25	1	0	1	1
54	63	5	1	0	0	0
54	64	23	1	0	1	1
54	66	12	1	0	1	1
54	67	5	1	0	0	0
54	71	10	1	0	1	0
54	73	1	1	0	0	0
54	73	24	1	0	1	1
54	80	3	1	0	0	0
54	80	26	1	0	1	1
54	80	26	2	0	1	1
54	84	4	1	0	0	0
54	87	3	1	0	0	0
54	87	22	1	0	1	1
54	91	5	1	0	0	0
54	94	26	1	0	1	1
54	100	12	1	0	1	1
54	101	23	1	0	1	0
54	113	17	1	0	1	1
54	113	39	1	0	1	1
54	125	29	1	0	1	1
54	126	39	1	0	1	1
54	127	28	1	0	1	1
54	133	37	1	0	1	1
54	140	40	1	0	1	1
55	3	15	1	1	1	1
55	5	4	1	1	0	0
55	8	13	1	1	1	0
55	8	27	1	1	1	1
55	10	16	1	1	1	1
55	13	35	1	1	1	1
55	15	28	1	1	1	1
55	17	19	1	1	1	1
55	23	1	1	1	0	0
55	27	30	1	1	1	1
55	49	4	1	1	0	0
55	49	30	1	1	1	1
55	52	10	1	1	1	1
55	54	3	1	1	0	0
55	57	35	1	1	1	1
55	59	6	1	1	0	0
55	59	41	1	1	1	1
55	70	3	1	1	0	0
55	79	1	1	1	0	0
55	87	1	1	1	0	0
55	87	37	1	1	1	1
55	88	1	1	1	0	0
55	91	34	1	1	1	1
55	95	5	1	1	0	0
55	96	14	1	1	1	1
55	97	11	1	1	1	1
55	97	27	1	1	1	1
55	105	18	1	1	1	1
55	106	2	1	1	0	0
55	109	41	1	1	1	1
55	110	20	1	1	1	1
55	113	11	1	1	1	0
55	113	23	1	1	1	1
55	115	21	1	1	1	1
55	117	1	1	1	0	0
55	117	24	1	1	1	1
55	120	1	1	1	0	0
55	120	23	1	1	1	1
55	124	6	1	1	0	0
55	124	27	1	1	1	1
55	134	2	1	1	0	0
55	134	24	1	1	1	1
55	148	6	1	1	0	0
55	156	11	1	1	1	1
55	163	20	1	1	1	1
55	167	1	1	1	1	1
55	180	23	1	1	1	1
55	207	20	1	1	1	1
55	211	17	1	1	1	1
55	213	17	1	1	1	1
55	228	26	1	1	1	1
55	229	4	1	1	0	0
55	234	13	1	1	1	1
55	237	21	1	1	1	1
55	237	41	1	1	1	1
55	238	21	1	1	1	0
55	238	31	1	1	1	0
55	240	28	1	1	1	1
55	241	17	1	1	1	1
55	241	37	1	1	1	1
55	242	16	1	1	1	1
55	244	26	1	1	1	1
55	245	20	1	1	1	1
55	246	22	1	1	1	1
55	247	25	1	1	1	1
55	249	40	1	1	1	1
55	250	25	1	1	1	1
55	251	24	1	1	1	1
55	259	30	1	1	1	1
55	261	39	1	1	1	1
55	262	39	1	1	1	1
55	263	27	1	1	1	1
55	265	31	1	1	1	1
55	266	34	1	1	1	1
55	267	30	1	1	1	1
55	269	33	1	1	1	1
55	273	35	1	1	1	1
55	274	33	1	1	1	1
55	275	34	1	1	1	1
55	278	36	1	1	1	1
56	4	4	1	0	0	0
56	4	28	1	0	1	1
56	18	3	1	0	0	0
56	18	17	1	0	1	1
56	28	1	1	0	1	0
56	28	28	1	0	1	1
56	44	7	1	0	0	0
56	44	33	1	0	1	1
56	77	15	1	0	1	1
56	97	4	1	0	0	0
56	107	1	1	0	0	0
56	110	5	1	0	0	0
56	152	1	1	0	0	0
56	152	32	1	0	1	1
56	160	22	1	0	1	1
56	169	9	1	0	0	0
56	171	24	1	0	1	1
56	171	37	1	0	1	0
56	172	7	1	0	0	0
56	172	42	1	0	1	0
56	177	32	1	0	1	1
56	180	31	1	0	1	1
56	181	35	1	0	1	1
56	186	19	1	0	1	1
56	187	33	1	0	1	1
57	18	5	1	1	0	0
57	20	35	1	1	1	1
57	51	10	1	1	1	0
57	66	21	1	1	1	1
57	70	1	1	1	0	0
57	72	7	1	1	1	0
57	72	35	1	1	1	1
57	79	39	1	1	1	1
57	85	18	1	1	1	1
57	98	36	1	1	1	1
58	3	1	1	0	0	0
58	48	4	1	0	0	0
58	52	25	1	0	1	1
58	53	1	1	0	0	0
58	53	25	1	0	1	1
58	58	27	1	0	1	1
58	120	17	1	0	1	1
58	129	18	1	0	1	1
58	137	1	1	0	0	0
58	137	23	1	0	1	1
58	156	12	1	0	1	1
58	182	1	1	0	0	0
58	222	7	1	0	0	0
58	222	41	1	0	1	1
58	224	1	1	0	0	0
58	224	35	1	0	1	1
58	225	8	1	0	0	0
58	234	34	1	0	1	1
58	244	15	1	0	1	1
58	249	16	1	0	1	1
58	253	1	1	0	0	0
58	259	1	1	0	0	0
58	259	17	1	0	1	1
58	266	2	1	0	0	0
58	276	27	1	0	1	1
58	291	1	1	0	0	0
58	314	27	1	0	1	1
58	319	7	1	0	0	0
58	337	19	1	0	1	1
58	341	4	1	0	0	0
58	341	32	1	0	1	1
58	346	6	1	0	0	0
58	346	42	1	0	1	1
58	354	24	1	0	1	1
58	357	23	1	0	1	1
58	361	14	1	0	1	1
58	361	34	1	0	1	1
58	362	17	1	0	1	1
58	363	24	1	0	1	1
58	364	29	1	0	1	1
58	365	31	1	0	1	1
58	366	21	1	0	1	0
58	366	36	1	0	1	1
58	367	24	1	0	1	1
58	368	20	1	0	1	0
58	368	36	1	0	1	1
58	369	19	1	0	1	1
58	371	25	1	0	1	1
58	372	15	1	0	1	0
58	372	40	1	0	1	1
58	375	33	1	0	1	1
58	376	33	1	0	1	1
58	377	27	1	0	1	1
58	378	29	1	0	1	1
58	381	31	1	0	1	1
58	382	29	1	0	1	1
58	385	23	1	0	1	1
58	398	32	1	0	1	1
58	399	40	1	0	1	1
59	9	2	1	1	0	0
59	13	2	1	1	0	0
59	17	4	1	1	0	0
59	37	21	1	1	1	1
59	47	15	1	1	1	1
59	48	2	1	1	0	0
59	48	30	1	1	1	1
59	65	11	1	1	1	1
59	69	16	1	1	1	1
59	73	27	1	1	1	1
59	81	37	1	1	1	1
60	48	1	1	0	0	0
60	48	13	1	0	1	1
60	53	14	1	0	1	1
60	57	12	1	0	1	1
60	95	17	1	0	1	1
60	97	20	1	0	1	1
60	106	8	1	0	0	0
60	112	17	1	0	1	1
60	116	14	1	0	1	1
60	118	12	1	0	1	1
[truncated: 14,348 more rows]
