# Supplementary material for: Community health promotion and medical provision for neonatal health—CHAMPION cluster randomised trial in Nagarkurnool district, Telangana (formerly Andhra Pradesh), India
Source: PLoS Med. 2017 Jul 5;14(7):e1002324. doi: 10.1371/journal.pmed.1002324 (PMC5497957; doi:10.1371/journal.pmed.1002324)
Supplement: S8 Data — (CSV) [file pmed.1002324.s008.csv]

Village_Id	Womens_ID	MonthlyID	MultipleKey	arm	ChildGender
1	11	12	1	0	1
1	17	19	1	0	1
1	20	33	1	0	2
1	46	23	1	0	2
1	51	34	1	0	1
1	71	21	1	0	2
1	86	20	1	0	1
1	97	15	1	0	2
1	99	10	1	0	2
1	114	21	1	0	1
1	130	18	1	0	1
1	131	18	1	0	2
1	136	21	1	0	1
1	138	17	1	0	2
1	139	31	1	0	2
1	189	14	1	0	1
1	189	29	1	0	2
1	190	15	1	0
1	191	38	1	0	1
1	191	40	1	0	1
1	192	13	1	0	2
1	193	14	1	0	1
1	193	38	1	0	2
1	194	10	1	0
1	194	25	1	0	1
1	197	26	1	0	2
1	197	38	1	0	1
1	199	33	1	0	2
1	202	17	1	0	2
1	203	17	1	0	2
1	206	29	1	0
1	207	24	1	0	1
1	208	31	1	0	1
1	213	41	1	0	1
1	214	39	1	0	2
2	12	23	1	0	2
2	12	38	1	0	2
2	19	20	1	0	2
2	19	33	1	0	1
2	37	35	1	0	2
2	45	31	1	0	1
2	46	15	1	0	1
2	53	36	1	0	1
2	54	40	1	0	1
3	9	14	1	0	1
3	9	31	1	0	2
3	10	5	1	0	1
3	30	27	1	0	1
3	48	37	1	0	2
3	102	8	1	0	2
3	106	41	1	0	2
3	111	36	1	0	2
3	132	9	1	0	2
3	136	18	1	0	1
3	162	14	1	0	2
3	163	18	1	0	1
3	165	9	1	0	2
3	165	31	1	0	2
3	165	34	1	0	2
3	166	14	1	0	1
3	167	30	1	0	1
3	169	10	1	0	1
3	170	31	1	0	1
3	178	25	1	0	1
3	179	41	1	0	2
3	179	41	2	0	2
3	181	34	1	0	1
3	183	24	1	0	2
3	184	27	1	0	2
3	184	42	1	0	2
3	186	24	1	0	1
3	186	37	1	0	2
3	193	35	1	0	1
3	202	35	1	0	2
3	205	42	1	0	2
4	4	20	1	1	1
4	6	32	1	1	1
4	18	20	1	1	2
4	18	42	1	1	1
4	28	13	1	1	2
4	32	22	1	1	2
4	37	30	1	1	2
4	38	16	1	1	2
4	44	15	1	1	2
4	44	33	1	1	2
4	55	10	1	1	2
4	57	24	1	1	2
4	60	35	1	1	2
4	68	28	1	1	2
4	70	24	1	1	1
4	74	19	1	1	1
4	81	16	1	1
4	84	12	1	1	1
4	85	33	1	1	1
4	86	22	1	1	1
4	101	14	1	1	2
4	102	15	1	1	2
4	102	24	1	1
4	102	36	1	1	2
4	105	16	1	1	1
4	105	40	1	1	2
4	109	36	1	1	2
4	110	15	1	1	2
4	110	35	1	1	1
4	111	34	1	1	2
4	114	27	1	1	1
4	117	33	1	1	1
4	121	42	1	1	1
5	4	38	1	0	1
5	10	26	1	0
5	12	17	1	0	1
5	31	18	1	0
5	32	22	1	0	1
5	33	10	1	0	1
5	33	10	2	0	1
5	33	27	1	0	1
5	37	41	1	0	1
6	25	16	1	1	1
6	25	36	1	1	2
6	29	29	1	1	1
6	30	40	1	1	1
6	35	40	1	1
7	9	17	1	0	2
7	12	40	1	0	1
7	17	27	1	0	1
7	26	19	1	0	2
7	27	19	1	0	1
7	53	10	1	0	1
7	75	25	1	0	2
7	76	35	1	0	2
7	84	26	1	0	2
7	100	11	1	0	2
7	118	32	1	0	2
7	161	11	1	0	2
7	173	11	1	0	1
7	186	16	1	0
7	186	27	1	0	1
7	186	36	1	0	1
7	187	9	1	0	2
7	187	38	1	0	2
7	189	26	1	0	2
7	190	13	1	0	2
7	190	38	1	0	1
7	192	19	1	0	2
7	197	37	1	0	1
7	198	34	1	0	1
7	199	33	1	0	2
8	42	22	1	0	1
8	89	11	1	0	1
8	198	9	1	0	1
8	312	17	1	0	2
8	314	18	1	0	1
8	316	30	1	0	1
8	332	39	1	0
8	343	41	1	0	1
8	346	21	1	0	2
8	356	29	1	0	1
8	361	20	1	0
8	367	31	1	0	2
8	375	12	1	0	2
8	375	36	1	0	1
8	376	32	1	0	1
8	383	40	1	0	1
8	384	17	1	0	1
8	398	15	1	0	2
8	398	33	1	0
8	404	31	1	0	2
8	406	12	1	0	2
8	407	22	1	0	1
8	413	31	1	0	1
8	420	14	1	0	1
8	423	37	1	0	1
8	427	24	1	0
8	437	21	1	0	1
8	439	23	1	0	1
8	443	15	1	0
8	455	20	1	0	1
8	463	9	1	0	1
8	481	32	1	0	1
8	486	33	1	0	1
8	490	25	1	0	2
8	490	39	1	0	2
8	495	29	1	0	2
8	501	39	1	0
8	509	34	1	0	1
8	513	17	1	0	1
8	515	34	1	0	1
8	517	21	1	0	1
8	521	21	1	0	2
8	522	19	1	0	1
8	524	22	1	0
8	527	10	1	0	1
8	528	35	1	0	2
8	529	27	1	0	1
8	530	16	1	0	1
8	531	27	1	0	2
8	532	13	1	0	1
8	533	11	1	0	1
8	533	23	1	0	1
8	537	16	1	0	2
8	537	41	1	0	2
8	541	24	1	0	1
8	543	32	1	0	1
8	544	35	1	0	2
8	545	36	1	0	1
8	566	39	1	0	2
9	9	26	1	1	1
9	11	16	1	1	1
9	26	14	1	1	1
9	28	13	1	1	1
9	35	42	1	1	2
9	38	18	1	1	2
9	38	30	1	1	2
9	61	36	1	1	2
9	70	30	1	1	2
9	76	21	1	1	1
9	101	32	1	1	1
9	121	22	1	1
9	122	42	1	1	2
9	126	31	1	1	1
9	131	27	1	1	2
9	131	38	1	1	1
9	133	27	1	1	2
9	137	12	1	1
9	137	22	1	1	2
9	138	30	1	1	1
9	141	21	1	1	2
9	149	25	1	1	1
9	150	26	1	1	2
9	153	32	1	1	2
9	158	24	1	1	1
9	165	33	1	1	1
9	167	34	1	1	1
9	169	42	1	1	1
9	181	41	1	1
10	12	11	1	1	1
10	12	33	1	1	1
10	12	33	2	1	1
10	13	38	1	1	1
10	14	36	1	1	1
10	34	15	1	1	1
10	35	34	1	1	1
10	37	15	1	1	1
10	38	22	1	1	1
10	40	23	1	1	2
10	40	39	1	1	2
10	43	14	1	1
10	43	24	1	1	1
10	47	18	1	1	1
10	49	37	1	1	1
10	55	10	1	1	2
10	55	33	1	1	2
10	57	41	1	1	1
10	59	34	1	1	1
10	73	11	1	1	2
10	73	24	1	1	2
10	75	11	1	1	2
10	78	25	1	1	1
10	79	10	1	1
10	80	16	1	1	1
10	83	42	1	1	2
10	87	17	1	1	2
10	90	23	1	1	1
10	94	12	1	1	1
10	101	16	1	1	2
10	103	14	1	1	1
10	103	29	1	1	1
10	105	38	1	1	2
10	106	19	1	1	2
10	109	23	1	1	2
10	110	42	1	1	1
10	111	39	1	1	2
10	113	35	1	1	2
11	3	22	1	0	1
11	10	12	1	0	2
11	29	31	1	0	2
11	32	17	1	0	2
11	39	32	1	0	2
11	41	12	1	0	2
11	45	24	1	0	1
11	48	36	1	0	1
11	60	21	1	0	2
11	61	34	1	0	1
11	63	20	1	0	1
11	83	19	1	0	2
11	85	27	1	0	1
11	101	42	1	0	2
11	106	18	1	0	1
11	111	42	1	0	1
11	121	16	1	0	2
11	121	33	1	0	2
11	122	12	1	0	1
11	125	15	1	0	2
11	125	40	1	0	1
11	126	22	1	0	2
11	127	11	1	0	2
11	128	11	1	0	2
11	128	32	1	0	2
11	129	17	1	0	1
11	134	31	1	0	2
11	147	40	1	0	1
11	158	40	1	0	1
12	19	19	1	1	1
12	20	25	1	1	2
12	25	35	1	1	1
12	28	32	1	1	1
12	33	18	1	1	1
12	36	32	1	1	2
12	47	27	1	1	1
12	79	33	1	1	1
12	90	33	1	1	2
12	101	5	1	1
12	102	7	1	1
12	102	18	1	1	1
12	103	24	1	1
12	105	27	1	1	1
12	110	23	1	1	1
12	113	34	1	1	1
12	115	26	1	1	2
12	116	31	1	1	1
12	118	26	1	1	1
12	121	27	1	1	2
12	121	35	1	1	2
13	8	10	1	1	2
13	8	34	1	1	1
13	11	34	1	1	2
13	14	18	1	1
13	14	42	1	1	1
13	19	21	1	1	1
13	25	17	1	1	2
13	38	34	1	1	2
13	41	33	1	1	2
13	42	16	1	1	1
13	42	40	1	1	2
13	48	23	1	1	2
13	49	42	1	1	1
13	52	29	1	1	1
13	53	25	1	1	2
13	59	17	1	1	2
13	97	18	1	1	1
13	101	27	1	1
13	103	25	1	1	1
13	104	28	1	1	2
14	20	12	1	1	1
14	20	35	1	1	1
14	29	21	1	1	1
14	32	28	1	1	2
14	34	15	1	1
14	34	28	1	1	2
14	52	12	1	1	1
14	69	34	1	1	1
14	72	36	1	1	2
14	78	18	1	1	2
14	89	14	1	1	1
14	89	39	1	1	2
14	98	27	1	1	1
14	99	30	1	1	1
14	108	19	1	1	1
14	109	20	1	1	1
14	111	12	1	1	2
14	122	33	1	1	2
14	137	30	1	1
14	141	31	1	1	1
14	146	40	1	1	1
14	147	29	1	1	1
14	150	41	1	1	2
14	153	38	1	1	2
14	157	40	1	1	1
15	4	40	1	1	1
15	6	39	1	1	1
15	10	31	1	1	1
15	12	15	1	1	2
15	23	17	1	1	2
15	29	34	1	1	2
15	31	11	1	1	1
15	32	22	1	1
15	45	17	1	1	1
15	46	16	1	1	1
15	49	18	1	1	2
16	3	23	1	0	2
16	5	42	1	0	1
16	7	41	1	0	2
16	14	41	1	0	1
16	22	21	1	0	2
16	23	34	1	0	2
16	30	23	1	0	1
16	37	30	1	0	2
16	55	29	1	0	2
16	68	18	1	0	2
16	84	31	1	0	2
16	103	11	1	0	2
16	106	12	1	0	2
16	113	25	1	0	2
16	114	41	1	0
16	115	21	1	0	1
16	117	42	1	0	2
16	118	20	1	0	2
16	121	31	1	0	1
16	126	41	1	0	2
17	7	19	1	0	1
17	11	18	1	0	2
17	11	18	2	0
17	16	9	1	0
17	16	29	1	0	1
17	17	8	1	0	1
17	17	24	1	0	1
17	20	33	1	0	2
17	28	33	1	0	1
17	31	21	1	0	1
17	34	33	1	0	1
17	35	18	1	0	2
17	37	38	1	0	1
17	43	20	1	0	2
17	50	21	1	0	2
17	53	13	1	0	2
17	57	35	1	0	2
17	61	23	1	0	2
17	61	38	1	0	1
17	63	41	1	0	1
17	73	40	1	0	1
18	4	16	1	0	1
18	5	12	1	0	1
18	5	37	1	0	2
18	7	28	1	0	1
18	12	17	1	0	2
18	12	33	1	0	1
18	19	19	1	0	1
18	19	19	2	0	2
18	22	9	1	0
18	46	19	1	0	1
18	47	18	1	0
18	47	28	1	0	2
18	49	9	1	0	2
18	59	32	1	0	1
18	60	30	1	0	2
18	61	38	1	0	1
18	65	32	1	0	2
19	3	18	1	1	2
19	5	12	1	1	1
19	8	41	1	1	1
19	9	17	1	1	2
19	18	30	1	1	1
19	18	30	2	1	2
19	21	26	1	1	2
19	28	39	1	1	1
19	41	29	1	1
19	41	41	1	1	2
19	42	12	1	1	1
19	42	26	1	1	2
19	45	10	1	1	2
19	45	37	1	1	1
19	49	29	1	1	2
19	53	41	1	1	2
19	54	39	1	1
20	4	17	1	1	2
20	8	24	1	1	1
20	17	34	1	1	1
21	1	29	1	0	2
21	8	12	1	0	2
21	9	38	1	0	1
21	15	30	1	0	2
21	36	24	1	0	1
21	43	20	1	0	2
21	47	38	1	0	1
21	51	16	1	0	2
21	52	12	1	0	2
21	54	18	1	0	1
21	63	29	1	0	1
21	65	23	1	0
21	71	15	1	0	1
21	82	19	1	0	1
21	83	24	1	0	2
21	94	15	1	0	2
21	99	12	1	0	2
21	105	18	1	0	1
21	113	31	1	0	2
21	114	36	1	0	1
21	117	18	1	0	1
21	121	28	1	0	2
22	3	12	1	0	2
22	3	40	1	0	2
22	7	21	1	0	2
22	7	39	1	0	1
22	11	26	1	0	2
22	13	5	1	0	2
22	13	41	1	0	2
22	17	25	1	0	1
22	27	31	1	0	2
22	35	33	1	0	2
22	49	41	1	0	1
22	50	42	1	0	1
23	3	10	1	0	1
23	3	15	1	0	2
23	3	35	1	0	2
23	15	16	1	0	2
23	22	21	1	0	1
23	27	15	1	0	2
23	29	40	1	0	1
23	38	18	1	0	2
23	52	23	1	0	1
23	57	35	1	0	1
23	70	18	1	0
23	83	27	1	0	2
23	91	15	1	0	2
23	93	21	1	0	1
23	94	18	1	0	2
23	98	18	1	0	2
23	105	35	1	0	1
23	107	25	1	0	2
24	4	12	1	0	2
24	18	23	1	0	2
24	29	15	1	0	2
24	42	42	1	0	2
24	51	42	1	0	1
24	53	24	1	0	2
24	62	26	1	0	2
24	63	40	1	0	2
24	64	18	1	0	1
24	66	30	1	0	2
24	68	12	1	0	1
24	78	20	1	0	1
24	88	38	1	0	1
24	123	13	1	0	1
24	130	20	1	0	1
24	133	10	1	0	2
24	140	21	1	0	1
24	157	13	1	0	1
24	157	42	1	0	1
24	160	21	1	0	1
24	161	42	1	0	1
24	172	20	1	0	1
24	174	17	1	0	1
24	175	19	1	0	1
24	176	26	1	0	2
24	182	20	1	0	1
24	185	34	1	0	2
24	193	35	1	0	1
25	6	19	1	1	1
25	7	16	1	1	1
25	26	16	1	1	1
25	26	22	1	1	2
25	37	12	1	1	2
25	39	16	1	1	1
25	39	39	1	1	2
25	41	18	1	1	2
25	41	33	1	1	2
25	70	24	1	1	2
25	75	36	1	1
25	81	24	1	1	1
25	86	36	1	1	1
26	1	18	1	0	1
26	26	18	1	0	1
26	26	41	1	0	1
26	30	14	1	0	1
26	32	14	1	0	2
26	32	28	1	0	2
26	48	14	1	0	2
26	57	35	1	0	1
26	60	11	1	0	2
26	72	11	1	0	2
26	72	22	1	0	2
26	99	22	1	0	2
26	103	10	1	0	2
26	103	42	1	0	2
26	117	19	1	0	2
26	117	39	1	0	1
26	118	28	1	0	2
26	118	42	1	0	1
26	120	26	1	0	2
26	521	32	1	0	1
26	522	14	1	0	2
26	522	39	1	0	1
26	523	22	1	0	1
26	524	11	1	0	2
26	524	34	1	0	2
26	527	41	1	0	1
26	528	25	1	0	2
26	528	41	1	0	1
26	529	26	1	0	1
26	533	36	1	0
26	537	38	1	0	2
26	541	39	1	0	1
26	542	40	1	0	2
26	545	40	1	0
27	25	13	1	1	1
27	25	34	1	1	2
27	33	17	1	1	1
27	38	36	1	1	2
27	54	37	1	1
27	123	13	1	1	1
27	137	42	1	1	2
27	140	18	1	1	2
27	150	26	1	1	2
27	153	16	1	1	2
27	182	13	1	1	2
27	186	11	1	1	2
27	198	12	1	1	1
27	200	14	1	1	1
27	204	16	1	1	2
27	205	17	1	1	2
27	208	16	1	1	2
27	213	12	1	1	1
27	221	22	1	1	1
27	225	21	1	1	2
27	229	34	1	1	1
27	230	34	1	1	2
27	231	33	1	1	1
27	233	19	1	1	1
27	238	40	1	1	1
27	241	27	1	1	1
27	242	27	1	1	1
27	243	27	1	1	2
27	246	31	1	1	2
27	247	31	1	1	1
28	8	12	1	1	1
28	16	30	1	1	1
28	22	23	1	1	2
28	23	24	1	1	1
28	25	18	1	1	2
28	26	19	1	1
28	27	16	1	1	1
28	34	21	1	1
28	34	35	1	1	2
28	38	23	1	1	2
28	46	23	1	1	2
28	51	14	1	1	1
28	54	20	1	1	2
28	57	18	1	1	1
28	61	13	1	1	1
28	61	37	1	1	1
28	62	19	1	1	1
28	62	41	1	1	2
28	64	24	1	1	1
28	65	25	1	1	2
28	73	34	1	1	1
28	75	24	1	1	1
28	77	28	1	1	2
28	81	24	1	1	1
28	85	41	1	1	1
28	89	38	1	1
28	91	42	1	1	1
29	1	28	1	1	2
29	9	13	1	1	1
29	21	39	1	1	1
29	22	28	1	1	1
29	24	36	1	1	2
29	25	35	1	1	1
29	32	26	1	1
29	34	34	1	1	1
29	35	21	1	1	1
29	37	31	1	1	2
29	42	20	1	1	2
29	44	30	1	1	1
29	45	24	1	1	2
29	58	17	1	1	1
29	93	27	1	1	1
29	100	10	1	1	1
29	109	26	1	1	2
29	123	14	1	1	1
29	140	31	1	1	1
29	141	20	1	1	1
29	145	10	1	1
29	145	24	1	1	2
29	151	12	1	1	1
29	156	11	1	1	1
29	156	31	1	1	2
29	160	39	1	1	1
29	162	14	1	1	2
29	175	23	1	1	2
29	203	34	1	1	2
29	206	21	1	1	1
29	210	14	1	1	2
29	210	37	1	1	2
29	213	17	1	1	2
29	214	36	1	1	2
29	217	31	1	1	2
29	218	30	1	1	1
29	221	28	1	1	1
29	225	21	1	1	2
29	229	29	1	1	2
29	233	23	1	1	1
29	242	31	1	1	2
29	245	37	1	1	1
29	246	25	1	1	2
29	247	31	1	1	2
29	248	25	1	1	1
29	249	25	1	1	1
29	250	36	1	1	2
29	254	39	1	1	2
30	5	21	1	1	2
30	11	23	1	1	2
30	14	42	1	1	2
30	18	16	1	1	2
30	29	41	1	1	2
30	30	27	1	1	2
30	32	20	1	1	2
30	33	13	1	1	2
30	45	27	1	1
30	47	16	1	1	1
30	51	29	1	1
30	51	42	1	1	2
30	57	27	1	1	2
30	63	22	1	1	2
30	65	10	1	1
30	65	23	1	1	2
30	70	35	1	1	2
30	92	9	1	1	2
30	92	36	1	1	2
30	100	10	1	1	1
30	100	31	1	1	2
30	101	32	1	1	1
30	114	15	1	1	1
30	117	19	1	1	1
30	121	24	1	1	2
30	123	27	1	1	1
30	125	28	1	1	2
30	129	36	1	1
31	6	24	1	1
31	6	32	1	1	1
31	10	22	1	1	2
31	14	40	1	1	2
31	19	20	1	1	1
31	37	15	1	1	2
31	42	38	1	1	1
31	44	42	1	1	2
31	46	31	1	1	2
31	49	20	1	1	1
31	50	14	1	1	2
31	50	37	1	1	1
31	51	23	1	1	1
31	56	34	1	1	1
31	61	37	1	1	1
31	73	39	1	1	2
31	74	42	1	1	1
31	77	20	1	1
31	77	36	1	1	1
31	81	32	1	1	1
31	85	36	1	1	2
31	89	41	1	1	1
31	90	42	1	1	2
31	91	40	1	1	2
31	92	40	1	1
32	15	29	1	1	1
32	16	19	1	1	2
32	18	18	1	1	1
32	19	17	1	1	2
32	31	41	1	1	1
32	33	21	1	1	2
32	54	13	1	1	1
32	69	40	1	1	1
32	70	40	1	1	2
33	9	9	1	1
33	9	27	1	1	2
33	13	22	1	1	1
33	21	28	1	1	1
33	27	10	1	1	2
33	31	20	1	1	2
33	33	30	1	1	2
33	34	14	1	1	2
33	37	18	1	1	2
33	39	35	1	1	1
33	42	31	1	1	1
33	44	14	1	1	1
33	47	18	1	1
33	47	35	1	1	2
33	57	12	1	1	1
33	57	29	1	1	1
33	61	31	1	1	1
33	62	28	1	1	2
34	6	8	1	0	2
34	9	20	1	0	1
34	10	30	1	0	1
34	12	13	1	0	2
34	32	28	1	0	2
34	36	13	1	0	1
34	42	21	1	0	2
34	43	5	1	0	2
34	49	30	1	0
34	54	13	1	0	1
34	58	15	1	0	2
34	64	11	1	0	1
34	66	11	1	0
34	68	14	1	0	1
34	68	36	1	0	2
34	71	13	1	0	1
34	75	12	1	0	2
34	77	16	1	0	1
34	78	20	1	0	1
34	78	37	1	0
34	79	22	1	0	1
34	83	13	1	0	1
34	87	12	1	0	1
34	88	41	1	0	2
34	92	34	1	0	1
34	105	23	1	0	1
34	106	24	1	0	2
34	107	16	1	0	1
34	109	19	1	0	1
34	113	28	1	0	1
34	117	28	1	0	1
34	118	31	1	0	1
34	119	30	1	0	2
34	122	38	1	0	2
34	125	40	1	0
35	1	33	1	0	2
35	4	24	1	0	1
35	8	27	1	0	1
35	10	15	1	0	1
35	43	19	1	0	2
35	44	31	1	0	2
35	51	38	1	0	1
35	73	10	1	0	2
35	73	37	1	0	1
35	74	28	1	0	2
35	74	28	2	0	2
35	76	34	1	0	1
35	82	24	1	0	1
35	110	27	1	0	2
35	121	21	1	0	1
35	125	10	1	0	1
35	153	4	1	0	2
35	153	29	1	0	1
35	168	25	1	0	2
35	201	40	1	0	2
35	202	21	1	0	1
35	205	33	1	0	1
35	226	20	1	0	1
35	233	38	1	0	1
35	237	13	1	0	2
35	237	25	1	0	2
35	239	15	1	0	1
35	240	34	1	0	2
35	241	30	1	0	1
35	242	30	1	0	2
35	243	42	1	0	1
35	245	18	1	0	1
35	247	26	1	0	1
35	248	30	1	0	2
35	249	16	1	0
35	249	33	1	0	1
35	253	16	1	0	2
35	254	22	1	0	2
35	256	16	1	0	2
35	258	33	1	0	1
35	259	31	1	0	1
35	261	42	1	0	1
35	264	29	1	0	2
35	267	40	1	0	1
35	271	42	1	0	2
36	21	21	1	0	1
36	22	30	1	0	2
37	6	17	1	1	1
37	14	29	1	1	2
37	19	20	1	1	2
37	22	41	1	1	2
37	47	13	1	1	2
37	58	19	1	1	2
37	70	31	1	1	2
37	81	26	1	1
37	86	22	1	1	2
37	89	25	1	1	2
37	89	40	1	1	1
37	109	11	1	1	2
37	122	21	1	1	2
37	144	35	1	1	1
37	146	13	1	1	1
37	146	31	1	1	2
37	147	11	1	1	1
37	151	14	1	1	2
37	168	41	1	1	1
37	170	29	1	1	1
37	171	41	1	1	1
37	185	26	1	1	2
37	213	26	1	1	1
37	220	35	1	1	1
37	236	32	1	1	2
37	240	11	1	1	2
37	240	32	1	1	1
37	241	24	1	1	2
37	243	15	1	1	1
37	243	30	1	1	2
37	248	15	1	1	2
37	249	20	1	1	2
37	253	33	1	1	2
37	254	23	1	1	1
37	255	34	1	1	1
37	257	18	1	1	2
37	258	18	1	1	1
37	258	42	1	1	1
37	261	37	1	1	1
37	263	35	1	1	1
37	264	20	1	1	2
37	264	42	1	1	2
37	266	14	1	1
37	269	18	1	1	2
37	275	19	1	1	1
37	275	32	1	1	2
37	277	29	1	1	1
37	282	29	1	1	1
37	289	28	1	1	2
37	290	38	1	1	2
37	293	25	1	1	1
37	297	28	1	1	2
37	301	33	1	1	1
37	314	36	1	1	1
37	317	35	1	1	1
38	17	17	1	0	2
38	31	18	1	0	1
38	31	41	1	0	1
38	34	37	1	0	2
38	45	20	1	0	2
38	45	38	1	0	1
38	46	38	1	0	2
38	49	33	1	0	2
38	53	36	1	0	1
39	2	14	1	1	1
39	2	26	1	1
39	2	35	1	1	1
39	6	29	1	1	2
39	7	24	1	1	2
39	17	24	1	1	2
39	23	11	1	1	1
39	28	22	1	1	1
39	32	18	1	1	1
39	37	30	1	1	1
39	38	18	1	1	2
39	39	29	1	1	1
39	42	21	1	1	2
39	43	17	1	1	1
39	56	10	1	1	2
39	65	14	1	1	1
39	72	35	1	1	1
39	91	17	1	1
39	91	30	1	1	2
39	98	36	1	1	2
39	106	28	1	1	1
39	115	10	1	1	1
39	115	30	1	1	2
39	135	31	1	1	1
39	147	29	1	1	1
39	153	16	1	1	2
39	153	41	1	1	2
39	156	8	1	1
39	156	22	1	1	2
39	159	42	1	1	2
39	174	12	1	1	2
39	174	34	1	1	1
39	175	36	1	1	2
39	176	19	1	1	1
39	186	32	1	1	2
39	197	39	1	1	1
39	199	29	1	1	1
39	200	24	1	1	1
39	203	23	1	1	1
39	205	21	1	1	1
39	205	40	1	1	2
39	207	39	1	1	2
39	208	19	1	1	1
39	209	20	1	1	1
39	209	40	1	1	1
39	210	21	1	1	2
39	213	27	1	1	2
39	214	34	1	1	2
39	216	22	1	1	2
39	216	40	1	1	1
39	217	40	1	1	2
39	221	29	1	1	2
39	225	38	1	1	2
39	229	35	1	1	1
39	235	40	1	1	1
39	238	40	1	1	2
40	8	17	1	0	1
40	12	16	1	0	2
40	12	30	1	0	2
40	14	30	1	0	2
40	15	16	1	0	2
40	21	18	1	0	2
40	21	38	1	0	1
40	23	15	1	0	2
40	23	36	1	0	1
40	44	39	1	0	1
40	53	17	1	0	1
40	60	2	1	0	2
40	60	2	2	0	2
40	77	35	1	0	1
40	78	38	1	0	1
40	87	24	1	0	2
40	88	30	1	0	2
40	89	11	1	0	1
40	90	15	1	0	2
40	90	33	1	0	2
40	91	15	1	0	1
40	94	34	1	0	1
40	97	31	1	0	1
40	106	42	1	0	1
41	2	35	1	1	2
41	11	11	1	1	1
41	13	23	1	1	2
41	15	20	1	1	1
41	33	24	1	1	2
41	36	10	1	1	2
41	36	30	1	1	1
41	40	29	1	1	1
41	41	36	1	1	1
41	44	35	1	1	2
41	49	12	1	1	1
41	53	35	1	1	2
41	61	23	1	1	2
41	62	23	1	1
41	62	34	1	1	2
41	65	27	1	1	2
41	72	39	1	1	1
41	77	40	1	1
42	41	25	1	0	1
42	42	20	1	0	2
42	45	33	1	0	1
43	8	38	1	0	1
43	9	10	1	0	1
43	14	19	1	0	1
43	15	15	1	0	1
43	16	8	1	0
43	33	39	1	0
43	34	27	1	0	2
43	35	36	1	0	2
43	38	27	1	0	1
43	45	14	1	0	1
43	46	12	1	0	1
43	61	16	1	0	1
43	63	30	1	0	2
43	68	21	1	0	2
43	69	12	1	0	1
43	73	16	1	0	1
43	88	39	1	0	1
43	89	26	1	0
43	89	36	1	0
43	92	12	1	0	2
43	94	25	1	0	1
43	102	25	1	0	2
43	108	27	1	0	1
43	109	11	1	0	1
43	112	31	1	0	2
43	113	22	1	0	2
43	113	39	1	0	2
43	123	29	1	0	1
43	139	33	1	0	1
43	145	20	1	0	1
43	151	24	1	0
43	151	39	1	0	2
43	155	17	1	0	1
43	164	10	1	0	2
43	166	12	1	0	1
43	170	16	1	0	2
43	175	17	1	0
43	175	32	1	0	2
43	177	13	1	0	1
43	177	33	1	0	1
43	178	25	1	0	1
43	182	8	1	0	1
43	184	36	1	0	2
43	185	16	1	0	2
43	201	40	1	0	2
43	206	40	1	0	2
43	208	32	1	0	1
44	4	12	1	1	2
44	21	34	1	1	2
45	8	20	1	0
45	8	40	1	0	2
45	20	30	1	0
45	31	34	1	0	1
45	36	25	1	0	2
45	43	39	1	0	1
45	50	7	1	0	2
45	60	42	1	0	1
45	61	41	1	0	2
45	64	20	1	0	1
45	67	11	1	0	2
45	70	33	1	0	1
45	73	9	1	0	1
45	75	37	1	0	2
45	89	14	1	0	1
45	94	15	1	0	2
45	136	28	1	0	2
45	139	20	1	0	2
45	143	27	1	0	2
45	150	20	1	0	1
45	154	22	1	0	1
45	158	23	1	0	2
45	162	16	1	0	1
45	164	42	1	0	1
45	188	40	1	0
45	193	2	1	0	1
45	229	20	1	0	2
45	252	35	1	0	1
45	273	24	1	0	2
45	307	33	1	0	1
45	308	14	1	0	1
45	308	33	1	0
45	309	11	1	0	1
45	310	24	1	0	2
45	311	37	1	0	2
45	313	38	1	0	1
45	314	32	1	0	1
45	315	18	1	0	1
45	315	42	1	0	2
45	316	37	1	0	2
45	318	32	1	0	2
45	321	16	1	0
45	325	38	1	0	1
45	329	37	1	0	2
45	330	38	1	0	1
45	336	40	1	0	2
45	340	30	1	0	2
45	346	30	1	0	1
45	349	37	1	0	2
45	350	41	1	0	1
45	351	36	1	0	2
45	361	42	1	0	2
45	365	42	1	0	1
45	368	40	1	0	1
46	7	22	1	0	1
46	11	22	1	0
46	11	33	1	0	1
46	17	35	1	0	1
47	9	35	1	0	1
47	10	8	1	0
47	33	26	1	0	2
47	37	37	1	0	2
47	38	42	1	0	1
47	39	31	1	0	1
47	41	39	1	0	1
47	45	36	1	0	2
48	2	28	1	0	1
48	6	26	1	0	1
48	12	25	1	0	2
48	15	13	1	0	1
48	15	35	1	0	1
48	30	22	1	0	1
48	48	19	1	0	1
48	48	41	1	0	2
48	52	22	1	0	1
48	54	26	1	0	1
48	65	27	1	0	1
48	71	25	1	0
48	78	25	1	0	1
48	82	23	1	0	2
48	89	22	1	0	2
48	93	15	1	0	1
48	93	36	1	0	1
48	98	25	1	0	1
48	99	26	1	0	1
48	101	35	1	0	2
48	105	34	1	0	2
49	15	14	1	0	2
49	15	40	1	0	2
49	17	9	1	0	2
49	17	35	1	0	2
49	19	10	1	0	2
49	27	38	1	0	1
49	34	38	1	0	1
49	80	26	1	0
49	100	39	1	0
49	117	25	1	0	1
49	135	42	1	0	1
49	140	31	1	0	1
49	181	26	1	0	1
49	183	28	1	0	1
49	184	38	1	0	1
49	241	39	1	0
49	251	25	1	0	1
49	257	33	1	0	2
49	259	39	1	0	2
49	260	41	1	0	2
49	261	15	1	0	2
49	262	10	1	0	2
49	262	41	1	0	2
49	265	41	1	0	2
49	269	16	1	0	2
49	273	27	1	0	1
49	274	15	1	0	1
49	277	24	1	0	1
49	281	33	1	0	1
49	285	24	1	0	1
49	287	29	1	0	2
49	288	35	1	0	1
50	3	14	1	0	2
50	22	34	1	0	1
50	33	26	1	0	2
50	53	36	1	0	2
50	70	7	1	0	1
50	75	22	1	0	2
50	94	17	1	0	2
50	97	11	1	0	1
50	98	12	1	0	2
50	99	9	1	0	1
50	101	30	1	0	2
50	103	34	1	0	1
50	108	29	1	0	2
50	110	25	1	0	1
50	111	34	1	0	2
50	137	25	1	0	1
50	148	14	1	0	1
50	148	14	2	0	2
50	154	33	1	0	1
50	157	30	1	0	1
50	161	42	1	0	1
50	166	29	1	0	2
50	168	40	1	0	1
50	169	34	1	0	2
50	170	26	1	0	2
50	181	40	1	0	1
50	182	33	1	0
50	189	42	1	0
50	190	42	1	0	1
51	6	19	1	0	2
51	6	33	1	0	2
51	7	22	1	0	1
51	18	33	1	0	1
51	19	11	1	0	2
51	19	38	1	0	2
51	22	30	1	0	1
51	23	13	1	0	1
51	23	36	1	0	2
51	43	33	1	0	2
51	49	28	1	0	1
51	56	33	1	0	1
51	66	18	1	0	2
51	69	25	1	0
51	70	41	1	0	2
51	73	42	1	0	1
52	2	29	1	0
52	3	42	1	0	1
52	15	34	1	0	2
52	36	11	1	0	1
52	40	24	1	0	1
52	43	37	1	0	1
52	51	42	1	0	2
52	99	35	1	0	2
52	109	24	1	0	2
52	116	32	1	0	2
52	118	26	1	0	1
52	119	27	1	0	1
52	120	37	1	0	1
52	153	24	1	0	2
52	157	26	1	0	1
52	161	16	1	0	1
52	161	16	2	0	1
52	161	29	1	0	2
52	165	31	1	0	2
52	171	30	1	0	2
52	172	22	1	0	2
52	177	39	1	0	2
52	181	39	1	0	2
52	182	40	1	0	1
52	183	42	1	0	2
53	18	23	1	0	2
53	25	10	1	0	2
53	25	42	1	0	1
53	25	42	2	0	1
53	29	40	1	0	2
54	7	5	1	0	2
54	7	24	1	0	2
54	11	10	1	0	1
54	13	18	1	0	2
54	19	27	1	0	2
54	31	20	1	0	1
54	33	10	1	0	2
54	35	34	1	0	1
54	36	22	1	0	2
54	36	40	1	0	2
54	39	15	1	0	1
54	49	29	1	0
54	49	38	1	0	2
54	56	17	1	0	2
54	59	25	1	0	1
54	64	23	1	0	2
54	66	12	1	0	2
54	71	10	1	0
54	73	24	1	0	1
54	80	26	1	0	1
54	80	26	2	0	2
54	87	22	1	0	1
54	94	26	1	0	1
54	100	12	1	0	1
54	101	23	1	0
54	113	17	1	0	2
54	113	39	1	0	2
54	125	29	1	0	2
54	126	39	1	0	2
54	127	28	1	0	2
54	133	37	1	0	2
54	140	40	1	0	1
55	3	15	1	1	2
55	8	13	1	1
55	8	27	1	1	1
55	10	16	1	1	2
55	13	35	1	1	2
55	15	28	1	1	1
55	17	19	1	1	2
55	27	30	1	1	2
55	49	30	1	1	2
55	52	10	1	1	1
55	57	35	1	1	2
55	59	41	1	1	1
55	87	37	1	1	2
55	91	34	1	1	2
55	96	14	1	1	1
55	97	11	1	1	2
55	97	27	1	1	2
55	105	18	1	1	1
55	109	41	1	1	1
55	110	20	1	1	1
55	113	11	1	1
55	113	23	1	1	2
55	115	21	1	1	2
55	117	24	1	1	1
55	120	23	1	1	2
55	124	27	1	1	1
55	134	24	1	1	1
55	156	11	1	1	1
55	163	20	1	1	1
55	167	1	1	1	1
55	180	23	1	1	2
55	207	20	1	1	1
55	211	17	1	1	2
55	213	17	1	1	2
55	228	26	1	1	1
55	234	13	1	1	2
55	237	21	1	1	2
55	237	41	1	1	2
55	238	21	1	1
55	238	31	1	1
55	240	28	1	1	1
55	241	17	1	1	1
55	241	37	1	1	1
55	242	16	1	1	1
55	244	26	1	1	2
55	245	20	1	1	2
55	246	22	1	1	1
55	247	25	1	1	1
55	249	40	1	1	1
55	250	25	1	1	1
55	251	24	1	1	2
55	259	30	1	1	1
55	261	39	1	1	1
55	262	39	1	1	2
55	263	27	1	1	1
55	265	31	1	1	1
55	266	34	1	1	1
55	267	30	1	1	1
55	269	33	1	1	2
55	273	35	1	1	1
55	274	33	1	1	1
55	275	34	1	1	2
55	278	36	1	1	2
56	4	28	1	0	2
56	18	17	1	0	2
56	28	1	1	0
56	28	28	1	0	1
56	44	33	1	0	1
56	77	15	1	0	1
56	152	32	1	0	1
56	160	22	1	0	1
56	171	24	1	0	2
56	171	37	1	0
56	172	42	1	0
56	177	32	1	0	2
56	180	31	1	0	2
56	181	35	1	0	1
56	186	19	1	0	1
56	187	33	1	0	1
57	20	35	1	1	1
57	51	10	1	1
57	66	21	1	1	2
57	72	7	1	1
57	72	35	1	1	1
57	79	39	1	1	1
57	85	18	1	1	2
57	98	36	1	1	2
58	52	25	1	0	2
58	53	25	1	0	1
58	58	27	1	0	1
58	120	17	1	0	2
58	129	18	1	0	1
58	137	23	1	0	2
58	156	12	1	0	2
58	222	41	1	0	2
58	224	35	1	0	1
58	234	34	1	0	1
58	244	15	1	0	2
58	249	16	1	0	2
58	259	17	1	0	2
58	276	27	1	0	1
58	314	27	1	0	2
58	337	19	1	0	1
58	341	32	1	0	2
58	346	42	1	0	1
58	354	24	1	0	2
58	357	23	1	0	1
58	361	14	1	0	2
58	361	34	1	0	1
58	362	17	1	0	1
58	363	24	1	0	2
58	364	29	1	0	1
58	365	31	1	0	2
58	366	21	1	0
58	366	36	1	0	2
58	367	24	1	0	2
58	368	20	1	0
58	368	36	1	0	1
58	369	19	1	0	2
58	371	25	1	0	1
58	372	15	1	0
58	372	40	1	0	1
58	375	33	1	0	1
58	376	33	1	0	1
58	377	27	1	0	2
58	378	29	1	0	2
58	381	31	1	0	1
58	382	29	1	0	2
58	385	23	1	0	1
58	398	32	1	0	1
58	399	40	1	0	1
59	37	21	1	1	2
59	47	15	1	1	2
59	48	30	1	1	2
59	65	11	1	1	2
59	69	16	1	1	1
59	73	27	1	1	1
59	81	37	1	1	2
60	48	13	1	0	1
60	53	14	1	0	2
60	57	12	1	0	2
60	95	17	1	0	2
60	97	20	1	0	2
60	112	17	1	0	2
60	116	14	1	0	2
60	118	12	1	0	1
60	119	19	1	0	1
60	126	23	1	0	2
60	165	33	1	0	1
60	170	30	1	0	2
60	171	30	1	0	2
60	173	13	1	0	1
60	177	19	1	0	2
60	177	42	1	0	2
60	181	40	1	0	1
60	182	27	1	0	1
60	184	31	1	0	2
60	189	29	1	0	1
60	190	29	1	0	2
60	201	39	1	0	2
61	17	25	1	1	2
61	20	38	1	1	2
61	20	42	1	1	2
61	54	24	1	1	2
61	59	22	1	1
61	61	23	1	1
61	100	42	1	1	1
61	106	15	1	1	2
61	106	42	1	1	1
61	115	19	1	1	1
61	115	37	1	1	2
61	118	23	1	1	1
61	119	31	1	1	2
61	122	12	1	1
61	122	27	1	1	1
61	134	10	1	1	1
61	147	12	1	1
61	173	16	1	1	1
61	182	21	1	1	1
61	188	5	1	1
61	188	22	1	1	2
61	190	36	1	1	2
61	194	17	1	1	2
61	205	25	1	1	1
61	226	31	1	1	1
61	233	33	1	1	1
61	236	19	1	1	1
61	237	31	1	1	2
61	238	38	1	1
61	239	11	1	1
61	240	27	1	1	2
61	241	29	1	1
61	242	16	1	1	2
61	242	38	1	1	1
61	243	25	1	1	2
61	246	13	1	1	2
61	247	16	1	1	1
61	249	39	1	1	1
61	251	22	1	1	1
61	297	21	1	1	2
61	301	38	1	1	2
61	305	26	1	1	2
61	311	29	1	1	2
61	313	34	1	1	1
61	317	40	1	1	1
61	321	40	1	1	2
62	6	42	1	1	1
62	12	14	1	1	2
62	15	13	1	1	1
62	18	31	1	1	1
62	25	25	1	1	1
62	32	22	1	1	2
62	34	13	1	1
62	37	32	1	1	1
62	40	19	1	1	2
62	40	29	1	1	1
62	45	29	1	1	1
62	50	42	1	1	1
62	54	12	1	1	2
62	59	17	1	1	1
62	62	26	1	1	1
62	65	7	1	1
62	68	10	1	1	1
62	68	10	2	1	1
62	96	29	1	1	2
62	97	30	1	1
62	107	30	1	1	1
62	117	15	1	1	2
62	117	35	1	1	1
62	118	18	1	1	2
62	121	25	1	1	1
62	123	29	1	1	1
62	125	36	1	1	1
63	25	33	1	1	2
63	28	24	1	1	2
63	35	34	1	1	1
63	42	31	1	1	1
63	52	27	1	1
63	54	21	1	1	1
63	58	18	1	1	1
63	62	17	1	1	1
63	62	17	2	1	1
63	71	31	1	1	2
63	86	37	1	1	1
63	108	23	1	1	2
63	109	33	1	1	2
63	149	6	1	1	2
63	150	11	1	1	2
63	151	12	1	1
63	151	24	1	1	1
63	151	40	1	1	2
63	154	19	1	1	1
63	154	31	1	1	2
63	170	41	1	1
63	171	33	1	1	1
63	197	42	1	1	2
63	201	37	1	1	2
64	3	31	1	1	2
64	46	25	1	1
64	46	33	1	1	1
65	3	17	1	1	2
65	7	19	1	1	2
65	14	16	1	1	1
65	19	28	1	1	2
65	24	9	1	1	1
65	24	27	1	1	1
65	46	23	1	1	2
65	49	28	1	1	2
65	51	27	1	1	2
65	85	24	1	1	1
65	88	31	1	1	2
65	89	16	1	1	1
65	116	15	1	1	2
65	116	36	1	1
65	117	14	1	1	2
65	117	38	1	1	2
65	118	19	1	1	2
65	118	39	1	1
65	119	26	1	1	2
65	120	19	1	1	1
65	125	26	1	1	1
66	4	22	1	0	1
66	11	10	1	0	2
66	13	23	1	0	2
66	28	16	1	0	2
66	28	35	1	0	1
66	35	18	1	0	1
66	38	35	1	0	2
66	40	42	1	0
66	45	29	1	0	2
66	46	15	1	0	1
66	46	40	1	0	1
66	51	10	1	0	1
66	53	13	1	0
66	54	19	1	0	2
66	59	21	1	0	1
66	60	29	1	0	2
66	69	22	1	0	2
66	245	22	1	0	2
66	248	40	1	0	2
66	253	28	1	0	2
67	3	37	1	1	2
67	7	24	1	1	2
67	11	24	1	1	1
67	30	21	1	1	2
67	36	25	1	1
67	36	38	1	1	2
67	47	15	1	1	1
67	49	23	1	1	1
67	61	19	1	1
67	61	33	1	1	2
67	75	11	1	1	1
67	81	42	1	1	1
67	83	20	1	1	1
67	85	23	1	1	2
67	104	33	1	1	2
67	110	31	1	1	1
67	120	20	1	1	2
67	120	32	1	1	1
67	121	29	1	1	2
67	123	15	1	1	2
67	123	40	1	1	1
67	126	11	1	1	1
67	149	20	1	1	2
67	153	25	1	1	1
67	158	18	1	1	2
67	166	35	1	1
67	199	16	1	1	1
67	311	42	1	1	1
67	314	28	1	1	2
67	317	34	1	1	1
67	319	34	1	1	1
67	321	38	1	1	1
67	328	12	1	1	1
67	329	37	1	1	2
67	330	16	1	1	1
67	334	11	1	1	1
67	334	39	1	1	2
67	337	25	1	1	2
67	367	38	1	1	1
67	370	36	1	1	1
67	380	20	1	1	1
67	388	31	1	1	1
67	396	16	1	1	1
67	399	24	1	1	1
67	411	12	1	1	1
67	417	11	1	1	2
67	438	16	1	1	1
67	475	11	1	1
67	476	13	1	1	2
67	485	15	1	1	2
67	492	17	1	1	2
67	505	10	1	1	2
67	505	31	1	1	1
67	506	8	1	1
67	506	17	1	1
67	506	32	1	1
67	507	27	1	1
67	507	40	1	1	1
67	508	15	1	1	2
67	508	35	1	1	2
67	509	18	1	1	1
67	510	23	1	1	2
67	511	19	1	1	1
67	513	15	1	1	1
67	513	40	1	1	1
67	517	22	1	1	2
67	518	34	1	1	2
67	520	18	1	1	2
67	522	36	1	1	1
67	525	21	1	1	2
67	529	36	1	1	1
67	530	25	1	1	1
67	532	41	1	1	2
67	535	28	1	1	1
67	536	24	1	1	2
67	537	22	1	1	2
67	537	22	2	1	2
67	537	42	1	1	2
67	555	37	1	1	2
67	564	40	1	1	1
68	6	12	1	1	1
68	6	38	1	1	2
68	11	12	1	1	2
68	14	31	1	1
68	16	21	1	1	1
68	43	19	1	1	2
68	46	21	1	1	2
68	48	9	1	1
68	53	21	1	1
68	53	33	1	1	2
68	71	33	1	1	2
68	76	19	1	1	2
68	77	11	1	1	2
68	77	27	1	1	1
68	82	34	1	1	1
68	85	33	1	1
68	86	21	1	1	2
68	93	14	1	1	2
68	93	32	1	1	1
68	104	28	1	1	1
68	112	32	1	1	1
68	124	35	1	1	1
68	127	10	1	1	1
68	137	38	1	1	1
68	138	14	1	1	2
68	139	17	1	1	1
68	140	34	1	1	2
68	141	32	1	1	2
68	144	19	1	1	1
68	145	33	1	1	2
68	153	17	1	1	1
68	154	9	1	1
68	154	9	2	1
68	154	20	1	1	1
68	154	33	1	1	1
68	157	14	1	1	1
68	161	20	1	1	2
68	161	41	1	1	2
68	169	24	1	1	2
68	185	40	1	1
69	43	28	1	1	1
69	44	35	1	1	2
69	62	35	1	1	2
69	68	10	1	1
69	84	28	1	1	1
69	85	18	1	1	2
69	86	14	1	1	2
69	88	22	1	1
69	96	21	1	1	2
69	107	9	1	1	2
69	114	22	1	1	1
69	117	11	1	1	2
69	119	12	1	1	1
69	119	28	1	1
69	127	17	1	1	2
69	128	21	1	1	1
69	154	23	1	1	2
69	158	8	1	1	1
69	179	32	1	1	2
69	182	16	1	1	1
69	182	28	1	1	1
69	203	31	1	1	2
69	204	21	1	1	1
69	206	27	1	1	2
69	213	29	1	1
69	224	29	1	1	1
69	225	32	1	1	2
69	247	25	1	1	2
69	265	18	1	1	2
69	265	38	1	1
69	267	18	1	1	2
69	269	32	1	1	2
69	271	14	1	1	1
69	271	38	1	1	2
69	272	10	1	1	2
69	273	17	1	1	1
69	277	32	1	1	2
69	281	35	1	1	1
69	282	28	1	1	1
69	283	41	1	1	2
69	284	27	1	1	2
69	285	28	1	1	2
69	286	28	1	1	1
69	289	27	1	1	2
69	313	38	1	1	2
70	12	30	1	1	2
70	17	25	1	1	1
70	44	21	1	1	2
70	61	12	1	1	2
70	66	12	1	1	2
70	69	14	1	1
70	69	26	1	1
70	69	32	1	1
70	77	10	1	1	2
70	94	32	1	1	2
70	104	24	1	1	2
70	119	17	1	1
70	119	31	1	1	1
70	127	16	1	1	2
70	151	19	1	1	2
70	162	23	1	1	2
70	166	31	1	1	2
70	167	21	1	1	2
70	169	11	1	1
70	177	41	1	1	2
70	188	30	1	1	1
70	206	23	1	1	1
70	206	41	1	1	1
70	230	23	1	1	1
70	230	36	1	1	2
70	241	16	1	1	1
70	241	42	1	1	1
70	242	13	1	1	2
70	243	14	1	1	2
70	243	34	1	1	1
70	244	10	1	1	2
70	244	26	1	1	1
70	244	42	1	1	1
70	246	11	1	1	1
70	247	13	1	1	1
70	254	35	1	1	1
70	255	18	1	1	2
70	256	18	1	1	1
70	257	19	1	1	1
70	261	37	1	1	2
70	265	25	1	1	2
70	268	33	1	1	1
71	1	37	1	0	1
71	7	30	1	0	2
71	8	42	1	0	2
71	9	40	1	0	1
71	11	26	1	0	1
71	18	22	1	0	2
72	5	10	1	1	2
72	15	27	1	1	2
72	20	17	1	1	1
72	37	30	1	1	2
72	41	25	1	1	2
72	44	40	1	1	1
72	57	20	1	1	2
72	58	31	1	1	2
72	62	13	1	1
72	70	30	1	1	2
72	71	33	1	1	1
72	79	11	1	1	1
72	89	31	1	1	2
72	105	29	1	1	1
72	119	27	1	1	1
72	122	27	1	1	2
72	127	10	1	1	2
72	138	19	1	1	2
72	139	13	1	1	1
72	140	10	1	1	1
72	145	35	1	1
72	149	28	1	1
72	150	27	1	1	2
72	153	29	1	1	1
72	189	20	1	1	2
72	193	33	1	1	2
72	197	26	1	1	2
72	209	42	1	1	2
72	211	42	1	1	1
73	2	14	1	0
73	2	31	1	0	1
73	7	35	1	0	2
73	15	18	1	0	2
73	17	35	1	0	1
73	26	19	1	0	2
73	35	27	1	0
73	39	41	1	0	1
73	49	24	1	0	2
73	77	17	1	0
73	82	7	1	0	1
73	82	40	1	0	2
73	104	25	1	0
73	109	30	1	0
73	110	18	1	0	1
73	110	42	1	0	1
73	128	15	1	0	1
73	137	13	1	0	1
73	148	30	1	0	1
73	150	38	1	0	1
73	182	5	1	0	1
73	182	30	1	0	2
73	214	18	1	0	1
73	216	24	1	0	2
73	219	15	1	0
73	221	28	1	0	2
73	222	24	1	0	2
73	225	18	1	0	1
73	230	27	1	0	2
73	231	34	1	0	2
73	232	27	1	0
73	232	42	1	0	2
73	233	36	1	0	1
73	235	35	1	0	2
73	241	36	1	0	1
73	242	37	1	0	1
73	246	34	1	0	1
73	250	34	1	0
73	250	39	1	0	2
73	250	39	2	0	2
73	252	33	1	0
73	252	40	1	0
74	5	14	1	1	1
74	5	29	1	1	1
74	9	29	1	1	2
74	21	40	1	1	1
74	33	17	1	1	1
74	33	30	1	1
74	41	21	1	1	1
74	52	18	1	1	1
74	57	20	1	1	1
74	83	19	1	1	1
74	83	19	2	1	2
74	88	35	1	1	1
74	97	17	1	1
74	97	34	1	1	2
74	113	26	1	1	2
74	122	39	1	1	2
74	133	13	1	1	2
74	133	42	1	1	2
74	135	16	1	1	1
74	138	28	1	1	2
74	138	37	1	1	2
74	141	22	1	1	1
74	142	29	1	1	2
74	143	33	1	1	2
74	145	19	1	1	2
74	149	22	1	1	2
74	149	36	1	1	1
74	155	25	1	1	2
74	161	42	1	1	1
75	12	21	1	1	1
75	20	40	1	1	2
75	27	30	1	1	1
75	29	40	1	1	2
75	30	14	1	1
75	30	39	1	1
75	35	14	1	1	2
75	35	41	1	1	1
75	36	32	1	1	1
75	37	25	1	1	1
75	41	24	1	1	1
75	45	40	1	1	2
75	49	32	1	1	1
75	53	31	1	1	1
75	54	31	1	1	2
75	57	41	1	1	1
76	59	27	1	1	1
76	60	30	1	1	2
76	72	12	1	1	2
76	72	35	1	1	1
76	85	15	1	1	2
76	87	26	1	1	2
76	104	24	1	1
76	109	28	1	1	1
76	128	21	1	1	1
76	128	42	1	1	1
76	129	30	1	1	2
76	145	26	1	1	2
76	150	30	1	1	1
76	165	23	1	1	1
76	169	20	1	1	1
76	173	9	1	1	2
76	173	32	1	1	1
76	177	10	1	1	2
76	177	30	1	1
76	181	15	1	1	1
76	182	15	1	1	2
76	187	29	1	1	1
76	188	28	1	1	2
76	193	39	1	1	2
77	8	12	1	0	2
77	8	39	1	0	1
77	14	22	1	0	2
77	16	16	1	0	2
77	27	23	1	0	1
78	6	30	1	1	1
78	8	17	1	1	2
79	15	14	1	1
79	17	28	1	1	2
79	20	34	1	1	1
79	22	20	1	1	1
79	23	21	1	1	2
79	27	15	1	1	1
79	47	34	1	1	2
79	48	23	1	1	1
79	50	28	1	1	2
79	53	33	1	1	2
79	56	36	1	1	1
79	67	39	1	1	1
79	68	9	1	1
79	68	23	1	1	2
79	83	24	1	1	1
79	85	16	1	1	2
79	85	16	2	1
79	90	27	1	1	2
79	100	26	1	1	2
79	101	36	1	1
79	102	30	1	1	2
79	103	32	1	1	1
79	105	22	1	1	2
79	109	30	1	1	1
79	110	24	1	1
79	110	39	1	1	2
79	113	26	1	1	2
79	114	33	1	1	2
79	117	24	1	1	1
79	121	36	1	1	1
79	122	27	1	1	2
79	126	34	1	1	1
80	6	30	1	1	1
81	4	21	1	1	1
81	5	19	1	1
81	5	34	1	1	1
81	18	31	1	1	1
81	37	17	1	1	2
81	37	39	1	1	1
81	46	10	1	1	1
81	46	30	1	1	1
81	47	35	1	1	1
81	57	37	1	1	2
81	59	22	1	1	2
81	65	21	1	1	2
81	72	24	1	1	2
81	85	12	1	1	2
[truncated: 9,946 more rows]
