# Supplementary material for: Community health promotion and medical provision for neonatal health—CHAMPION cluster randomised trial in Nagarkurnool district, Telangana (formerly Andhra Pradesh), India
Source: PLoS Med. 2017 Jul 5;14(7):e1002324. doi: 10.1371/journal.pmed.1002324 (PMC5497957; doi:10.1371/journal.pmed.1002324)
Supplement: S13 Data — (CSV) [file pmed.1002324.s013.csv]

arm	Village_Id	Womens_ID	MonthlyID	NameSignsAnaemia	NameSignsAnaemia_A=Pale Nails	NameSignsAnaemia_B=Pale Palms	NameSignsAnaemia_C=Pale Eyelids	NameSignsAnaemia_D=Tiredness	NameSignsAnaemia_X=Other	NameSignsAnaemia_Y=Don't know	NameSignsEmergencyDelivery	NameSignsEmergencyDelivery_A=Breech	NameSignsEmergencyDelivery_B=Water Broke	NameSignsEmergencyDelivery_C=Heavy Bleeding	NameSignsEmergencyDelivery_D=Green Or Brown Waters	NameSignsEmergencyDelivery_E=Mother Has A Fever	NameSignsEmergencyDelivery_F=Labour Has Lasted	NameSignsEmergencyDelivery_X=Other	NameSignsEmergencyDelivery_Y=Don't know	ListBreastFeedDiarrhoea	ListSignsDehydration	ListSignsDehydration_A=Reduced Urinating	ListSignsDehydration_B=Reduced Tears	ListSignsDehydration_C=Dry Mouth And Lips	ListSignsDehydration_D=Sunken Eyes	ListSignsDehydration_E=Sunken Fontanelle	ListSignsDehydration_F=Pinch Test	ListSignsDehydration_X=Other	ListSignsDehydration_Y=Don't know	ListSignsNeonatalSepsis	ListSignsNeonatalSepsis_A=Reduced Sucking	ListSignsNeonatalSepsis_B=Drowsy Or Unconscious	ListSignsNeonatalSepsis_C=Cold To Touch	ListSignsNeonatalSepsis_D=Fever	ListSignsNeonatalSepsis_E=Breathing Fast	ListSignsNeonatalSepsis_F=Chest Is Indrawing	ListSignsNeonatalSepsis_G=Grunting	ListSignsNeonatalSepsis_H=Skin Infection...	ListSignsNeonatalSepsis_X=Other	ListSignsNeonatalSepsis_Y=Don't know
0	1	11	12	DX	0	0	0	1	1	0	F	0	0	0	0	0	1	0	0	2	DE	0	0	0	1	1	0	0	0	Y	0	0	0	0	0	0	0	0	0	1
0	1	17	19	DX	0	0	0	1	1	0	Y	0	0	0	0	0	0	0	1	2	DX	0	0	0	1	0	0	1	0	Y	0	0	0	0	0	0	0	0	0	1
0	1	20	33	Y	0	0	0	0	0	1	Y	0	0	0	0	0	0	0	1	2	X	0	0	0	0	0	0	1	0	Y	0	0	0	0	0	0	0	0	0	1
0	1	46	23	Y	0	0	0	0	0	1	Y	0	0	0	0	0	0	0	1	2	DX	0	0	0	1	0	0	1	0	Y	0	0	0	0	0	0	0	0	0	1
0	1	51	34	DX	0	0	0	1	1	0	Y	0	0	0	0	0	0	0	1	2	X	0	0	0	0	0	0	1	0	Y	0	0	0	0	0	0	0	0	0	1
0	1	71	21	Y	0	0	0	0	0	1	Y	0	0	0	0	0	0	0	1	8	DX	0	0	0	1	0	0	1	0	Y	0	0	0	0	0	0	0	0	0	1
0	1	86	20	DX	0	0	0	1	1	0	Y	0	0	0	0	0	0	0	1	2	DX	0	0	0	1	0	0	1	0	Y	0	0	0	0	0	0	0	0	0	1
0	1	97	15	Y	0	0	0	0	0	1	Y	0	0	0	0	0	0	0	1	2	X	0	0	0	0	0	0	1	0	Y	0	0	0	0	0	0	0	0	0	1
0	1	99	10	X	0	0	0	0	1	0	Y	0	0	0	0	0	0	0	1	2	Y	0	0	0	0	0	0	0	1	Y	0	0	0	0	0	0	0	0	0	1
0	1	114	21	Y	0	0	0	0	0	1	Y	0	0	0	0	0	0	0	1	2	X	0	0	0	0	0	0	1	0	Y	0	0	0	0	0	0	0	0	0	1
0	1	130	18	Y	0	0	0	0	0	1	Y	0	0	0	0	0	0	0	1	2	DX	0	0	0	1	0	0	1	0	Y	0	0	0	0	0	0	0	0	0	1
0	1	131	18	X	0	0	0	0	1	0	Y	0	0	0	0	0	0	0	1	2	D	0	0	0	1	0	0	0	0	Y	0	0	0	0	0	0	0	0	0	1
0	1	136	21	Y	0	0	0	0	0	1	Y	0	0	0	0	0	0	0	1	2	DX	0	0	0	1	0	0	1	0	Y	0	0	0	0	0	0	0	0	0	1
0	1	138	17	Y	0	0	0	0	0	1	Y	0	0	0	0	0	0	0	1	2	DX	0	0	0	1	0	0	1	0	Y	0	0	0	0	0	0	0	0	0	1
0	1	139	31	DX	0	0	0	1	1	0	Y	0	0	0	0	0	0	0	1	2	Y	0	0	0	0	0	0	0	1	Y	0	0	0	0	0	0	0	0	0	1
0	1	189	14	D	0	0	0	1	0	0	Y	0	0	0	0	0	0	0	1	2	X	0	0	0	0	0	0	1	0	Y	0	0	0	0	0	0	0	0	0	1
0	1	189	29	Y	0	0	0	0	0	1	X	0	0	0	0	0	0	1	0	2	Y	0	0	0	0	0	0	0	1	Y	0	0	0	0	0	0	0	0	0	1
0	1	191	38	DX	0	0	0	1	1	0	Y	0	0	0	0	0	0	0	1	2	DX	0	0	0	1	0	0	1	0	Y	0	0	0	0	0	0	0	0	0	1
0	1	191	40	DX	0	0	0	1	1	0	Y	0	0	0	0	0	0	0	1	2	DX	0	0	0	1	0	0	1	0	Y	0	0	0	0	0	0	0	0	0	1
0	1	192	13	DX	0	0	0	1	1	0	Y	0	0	0	0	0	0	0	1	2	X	0	0	0	0	0	0	1	0	Y	0	0	0	0	0	0	0	0	0	1
0	1	193	14	X	0	0	0	0	1	0	Y	0	0	0	0	0	0	0	1	8	Y	0	0	0	0	0	0	0	1	Y	0	0	0	0	0	0	0	0	0	1
0	1	193	38	DX	0	0	0	1	1	0	Y	0	0	0	0	0	0	0	1	2	DX	0	0	0	1	0	0	1	0	Y	0	0	0	0	0	0	0	0	0	1
0	1	194	25	Y	0	0	0	0	0	1	Y	0	0	0	0	0	0	0	1	2	EX	0	0	0	0	1	0	1	0	Y	0	0	0	0	0	0	0	0	0	1
0	1	197	26	Y	0	0	0	0	0	1	Y	0	0	0	0	0	0	0	1	8	Y	0	0	0	0	0	0	0	1	Y	0	0	0	0	0	0	0	0	0	1
0	1	197	38	DX	0	0	0	1	1	0	Y	0	0	0	0	0	0	0	1	2	DX	0	0	0	1	0	0	1	0	X	0	0	0	0	0	0	0	0	1	0
0	1	199	33	Y	0	0	0	0	0	1	Y	0	0	0	0	0	0	0	1	2	Y	0	0	0	0	0	0	0	1	Y	0	0	0	0	0	0	0	0	0	1
0	1	202	17	Y	0	0	0	0	0	1	Y	0	0	0	0	0	0	0	1	2	X	0	0	0	0	0	0	1	0	Y	0	0	0	0	0	0	0	0	0	1
0	1	203	17	Y	0	0	0	0	0	1	Y	0	0	0	0	0	0	0	1	2	DX	0	0	0	1	0	0	1	0	DG	0	0	0	1	0	0	1	0	0	0
0	1	207	24	Y	0	0	0	0	0	1	Y	0	0	0	0	0	0	0	1	2	X	0	0	0	0	0	0	1	0	Y	0	0	0	0	0	0	0	0	0	1
0	1	208	31	CDX	0	0	1	1	1	0	ABF	1	1	0	0	0	1	0	0	2	DX	0	0	0	1	0	0	1	0	DE	0	0	0	1	1	0	0	0	0	0
0	1	213	41	DX	0	0	0	1	1	0	Y	0	0	0	0	0	0	0	1	1	DX	0	0	0	1	0	0	1	0	Y	0	0	0	0	0	0	0	0	0	1
0	1	214	39	DX	0	0	0	1	1	0	Y	0	0	0	0	0	0	0	1	2	X	0	0	0	0	0	0	1	0	Y	0	0	0	0	0	0	0	0	0	1
0	2	12	23	Y	0	0	0	0	0	1	Y	0	0	0	0	0	0	0	1	2	X	0	0	0	0	0	0	1	0	Y	0	0	0	0	0	0	0	0	0	1
0	2	12	38	DX	0	0	0	1	1	0	Y	0	0	0	0	0	0	0	1	2	DX	0	0	0	1	0	0	1	0	Y	0	0	0	0	0	0	0	0	0	1
0	2	19	20	Y	0	0	0	0	0	1	Y	0	0	0	0	0	0	0	1	2	X	0	0	0	0	0	0	1	0	Y	0	0	0	0	0	0	0	0	0	1
0	2	19	33	ACD	1	0	1	1	0	0	Y	0	0	0	0	0	0	0	1	2	DX	0	0	0	1	0	0	1	0	Y	0	0	0	0	0	0	0	0	0	1
0	2	37	35	CDX	0	0	1	1	1	0	FX	0	0	0	0	0	1	1	0	2	DX	0	0	0	1	0	0	1	0	DEX	0	0	0	1	1	0	0	0	1	0
0	2	45	31	DX	0	0	0	1	1	0	Y	0	0	0	0	0	0	0	1	2	DX	0	0	0	1	0	0	1	0	Y	0	0	0	0	0	0	0	0	0	1
0	2	46	15	DX	0	0	0	1	1	0	Y	0	0	0	0	0	0	0	1	2	DX	0	0	0	1	0	0	1	0	Y	0	0	0	0	0	0	0	0	0	1
0	2	53	36	DX	0	0	0	1	1	0	Y	0	0	0	0	0	0	0	1	2	DX	0	0	0	1	0	0	1	0	Y	0	0	0	0	0	0	0	0	0	1
0	2	54	40	Y	0	0	0	0	0	1	Y	0	0	0	0	0	0	0	1	2	DX	0	0	0	1	0	0	1	0	Y	0	0	0	0	0	0	0	0	0	1
0	3	9	14	Y	0	0	0	0	0	1	F	0	0	0	0	0	1	0	0	1	Y	0	0	0	0	0	0	0	1	Y	0	0	0	0	0	0	0	0	0	1
0	3	9	31	BD	0	1	0	1	0	0	FX	0	0	0	0	0	1	1	0	2	Y	0	0	0	0	0	0	0	1	Y	0	0	0	0	0	0	0	0	0	1
0	3	10	5	Y	0	0	0	0	0	1	Y	0	0	0	0	0	0	0	1	8	Y	0	0	0	0	0	0	0	1	Y	0	0	0	0	0	0	0	0	0	1
0	3	30	27	D	0	0	0	1	0	0	F	0	0	0	0	0	1	0	0	2	X	0	0	0	0	0	0	1	0	Y	0	0	0	0	0	0	0	0	0	1
0	3	48	37	DX	0	0	0	1	1	0	FX	0	0	0	0	0	1	1	0	1	X	0	0	0	0	0	0	1	0	Y	0	0	0	0	0	0	0	0	0	1
0	3	102	8	D	0	0	0	1	0	0	Y	0	0	0	0	0	0	0	1	1	Y	0	0	0	0	0	0	0	1	Y	0	0	0	0	0	0	0	0	0	1
0	3	106	41	C	0	0	1	0	0	0	F	0	0	0	0	0	1	0	0	2	Y	0	0	0	0	0	0	0	1	Y	0	0	0	0	0	0	0	0	0	1
0	3	111	36	AD	1	0	0	1	0	0	FX	0	0	0	0	0	1	1	0	1	Y	0	0	0	0	0	0	0	1	Y	0	0	0	0	0	0	0	0	0	1
0	3	132	9	Y	0	0	0	0	0	1	F	0	0	0	0	0	1	0	0	8	Y	0	0	0	0	0	0	0	1	Y	0	0	0	0	0	0	0	0	0	1
0	3	136	18	D	0	0	0	1	0	0	F	0	0	0	0	0	1	0	0	2	Y	0	0	0	0	0	0	0	1	Y	0	0	0	0	0	0	0	0	0	1
0	3	162	14	D	0	0	0	1	0	0	Y	0	0	0	0	0	0	0	1	2	Y	0	0	0	0	0	0	0	1	Y	0	0	0	0	0	0	0	0	0	1
0	3	163	18	D	0	0	0	1	0	0	F	0	0	0	0	0	1	0	0	1	Y	0	0	0	0	0	0	0	1	Y	0	0	0	0	0	0	0	0	0	1
0	3	165	9	Y	0	0	0	0	0	1	Y	0	0	0	0	0	0	0	1	1	Y	0	0	0	0	0	0	0	1	Y	0	0	0	0	0	0	0	0	0	1
0	3	165	31	D	0	0	0	1	0	0	B	0	1	0	0	0	0	0	0	2	Y	0	0	0	0	0	0	0	1	Y	0	0	0	0	0	0	0	0	0	1
0	3	165	34	DX	0	0	0	1	1	0	F	0	0	0	0	0	1	0	0	5	Y	0	0	0	0	0	0	0	1	Y	0	0	0	0	0	0	0	0	0	1
0	3	166	14	Y	0	0	0	0	0	1	Y	0	0	0	0	0	0	0	1	2	Y	0	0	0	0	0	0	0	1	Y	0	0	0	0	0	0	0	0	0	1
0	3	167	30	AD	1	0	0	1	0	0	BX	0	1	0	0	0	0	1	0	2	Y	0	0	0	0	0	0	0	1	Y	0	0	0	0	0	0	0	0	0	1
0	3	169	10	A	1	0	0	0	0	0	B	0	1	0	0	0	0	0	0	1	Y	0	0	0	0	0	0	0	1	Y	0	0	0	0	0	0	0	0	0	1
0	3	170	31	AD	1	0	0	1	0	0	BF	0	1	0	0	0	1	0	0	1	Y	0	0	0	0	0	0	0	1	Y	0	0	0	0	0	0	0	0	0	1
0	3	178	25	BD	0	1	0	1	0	0	B	0	1	0	0	0	0	0	0	1	Y	0	0	0	0	0	0	0	1	Y	0	0	0	0	0	0	0	0	0	1
0	3	179	41	X	0	0	0	0	1	0	X	0	0	0	0	0	0	1	0	2	Y	0	0	0	0	0	0	0	1	Y	0	0	0	0	0	0	0	0	0	1
0	3	181	34	D	0	0	0	1	0	0	F	0	0	0	0	0	1	0	0	1	Y	0	0	0	0	0	0	0	1	Y	0	0	0	0	0	0	0	0	0	1
0	3	183	24	D	0	0	0	1	0	0	B	0	1	0	0	0	0	0	0	3	Y	0	0	0	0	0	0	0	1	HX	0	0	0	0	0	0	0	1	1	0
0	3	184	27	A	1	0	0	0	0	0	B	0	1	0	0	0	0	0	0	2	X	0	0	0	0	0	0	1	0	Y	0	0	0	0	0	0	0	0	0	1
0	3	184	42	CX	0	0	1	0	1	0	X	0	0	0	0	0	0	1	0	2	Y	0	0	0	0	0	0	0	1	Y	0	0	0	0	0	0	0	0	0	1
0	3	186	24	X	0	0	0	0	1	0	D	0	0	0	1	0	0	0	0	1	Y	0	0	0	0	0	0	0	1	Y	0	0	0	0	0	0	0	0	0	1
0	3	186	37	AB	1	1	0	0	0	0	FX	0	0	0	0	0	1	1	0	2	Y	0	0	0	0	0	0	0	1	Y	0	0	0	0	0	0	0	0	0	1
0	3	193	35	ABX	1	1	0	0	1	0	BFX	0	1	0	0	0	1	1	0	1	Y	0	0	0	0	0	0	0	1	Y	0	0	0	0	0	0	0	0	0	1
0	3	202	35	AB	1	1	0	0	0	0	FX	0	0	0	0	0	1	1	0	2	CX	0	0	1	0	0	0	1	0	Y	0	0	0	0	0	0	0	0	0	1
0	3	205	42	X	0	0	0	0	1	0	F	0	0	0	0	0	1	0	0	2	Y	0	0	0	0	0	0	0	1	Y	0	0	0	0	0	0	0	0	0	1
1	4	4	20	Y	0	0	0	0	0	1	Y	0	0	0	0	0	0	0	1	2	X	0	0	0	0	0	0	1	0	Y	0	0	0	0	0	0	0	0	0	1
1	4	6	32	DX	0	0	0	1	1	0	X	0	0	0	0	0	0	1	0	2	X	0	0	0	0	0	0	1	0	X	0	0	0	0	0	0	0	0	1	0
1	4	18	20	DX	0	0	0	1	1	0	Y	0	0	0	0	0	0	0	1	2	DX	0	0	0	1	0	0	1	0	Y	0	0	0	0	0	0	0	0	0	1
1	4	18	42	DX	0	0	0	1	1	0	F	0	0	0	0	0	1	0	0	2	DX	0	0	0	1	0	0	1	0	Y	0	0	0	0	0	0	0	0	0	1
1	4	28	13	DX	0	0	0	1	1	0	Y	0	0	0	0	0	0	0	1	1	DX	0	0	0	1	0	0	1	0	Y	0	0	0	0	0	0	0	0	0	1
1	4	32	22	DX	0	0	0	1	1	0	F	0	0	0	0	0	1	0	0	2	DX	0	0	0	1	0	0	1	0	X	0	0	0	0	0	0	0	0	1	0
1	4	37	30	ADX	1	0	0	1	1	0	EF	0	0	0	0	1	1	0	0	2	DX	0	0	0	1	0	0	1	0	DEG	0	0	0	1	1	0	1	0	0	0
1	4	38	16	X	0	0	0	0	1	0	Y	0	0	0	0	0	0	0	1	2	X	0	0	0	0	0	0	1	0	Y	0	0	0	0	0	0	0	0	0	1
1	4	44	15	X	0	0	0	0	1	0	Y	0	0	0	0	0	0	0	1	2	X	0	0	0	0	0	0	1	0	Y	0	0	0	0	0	0	0	0	0	1
1	4	44	33	DX	0	0	0	1	1	0	F	0	0	0	0	0	1	0	0	2	X	0	0	0	0	0	0	1	0	DX	0	0	0	1	0	0	0	0	1	0
1	4	55	10	Y	0	0	0	0	0	1	Y	0	0	0	0	0	0	0	1	2	X	0	0	0	0	0	0	1	0	Y	0	0	0	0	0	0	0	0	0	1
1	4	57	24	Y	0	0	0	0	0	1	Y	0	0	0	0	0	0	0	1	2	DX	0	0	0	1	0	0	1	0	Y	0	0	0	0	0	0	0	0	0	1
1	4	60	35	DX	0	0	0	1	1	0	Y	0	0	0	0	0	0	0	1	2	X	0	0	0	0	0	0	1	0	Y	0	0	0	0	0	0	0	0	0	1
1	4	68	28	DX	0	0	0	1	1	0	F	0	0	0	0	0	1	0	0	2	X	0	0	0	0	0	0	1	0	Y	0	0	0	0	0	0	0	0	0	1
1	4	70	24	Y	0	0	0	0	0	1	Y	0	0	0	0	0	0	0	1	2	DX	0	0	0	1	0	0	1	0	Y	0	0	0	0	0	0	0	0	0	1
1	4	74	19	Y	0	0	0	0	0	1	Y	0	0	0	0	0	0	0	1	2	DX	0	0	0	1	0	0	1	0	Y	0	0	0	0	0	0	0	0	0	1
1	4	84	12	Y	0	0	0	0	0	1	Y	0	0	0	0	0	0	0	1	2	DX	0	0	0	1	0	0	1	0	Y	0	0	0	0	0	0	0	0	0	1
1	4	85	33	ADX	1	0	0	1	1	0	F	0	0	0	0	0	1	0	0	2	DX	0	0	0	1	0	0	1	0	X	0	0	0	0	0	0	0	0	1	0
1	4	86	22	Y	0	0	0	0	0	1	Y	0	0	0	0	0	0	0	1	2	X	0	0	0	0	0	0	1	0	Y	0	0	0	0	0	0	0	0	0	1
1	4	101	14	Y	0	0	0	0	0	1	Y	0	0	0	0	0	0	0	1	2	Y	0	0	0	0	0	0	0	1	Y	0	0	0	0	0	0	0	0	0	1
1	4	102	15	Y	0	0	0	0	0	1	Y	0	0	0	0	0	0	0	1	2	X	0	0	0	0	0	0	1	0	Y	0	0	0	0	0	0	0	0	0	1
1	4	102	36	DX	0	0	0	1	1	0	Y	0	0	0	0	0	0	0	1	2	X	0	0	0	0	0	0	1	0	Y	0	0	0	0	0	0	0	0	0	1
1	4	105	16	D	0	0	0	1	0	0	Y	0	0	0	0	0	0	0	1	2	Y	0	0	0	0	0	0	0	1	Y	0	0	0	0	0	0	0	0	0	1
1	4	105	40	DX	0	0	0	1	1	0	Y	0	0	0	0	0	0	0	1	2	X	0	0	0	0	0	0	1	0	Y	0	0	0	0	0	0	0	0	0	1
1	4	109	36	DX	0	0	0	1	1	0	X	0	0	0	0	0	0	1	0	2	Y	0	0	0	0	0	0	0	1	Y	0	0	0	0	0	0	0	0	0	1
1	4	110	15	Y	0	0	0	0	0	1	Y	0	0	0	0	0	0	0	1	8	Y	0	0	0	0	0	0	0	1	Y	0	0	0	0	0	0	0	0	0	1
1	4	110	35	DX	0	0	0	1	1	0	FX	0	0	0	0	0	1	1	0	2	DX	0	0	0	1	0	0	1	0	Y	0	0	0	0	0	0	0	0	0	1
1	4	111	34	Y	0	0	0	0	0	1	Y	0	0	0	0	0	0	0	1	2	Y	0	0	0	0	0	0	0	1	Y	0	0	0	0	0	0	0	0	0	1
1	4	114	27	Y	0	0	0	0	0	1	Y	0	0	0	0	0	0	0	1	2	X	0	0	0	0	0	0	1	0	Y	0	0	0	0	0	0	0	0	0	1
1	4	117	33	DX	0	0	0	1	1	0	Y	0	0	0	0	0	0	0	1	2	X	0	0	0	0	0	0	1	0	Y	0	0	0	0	0	0	0	0	0	1
1	4	121	42	DX	0	0	0	1	1	0	X	0	0	0	0	0	0	1	0	2	DX	0	0	0	1	0	0	1	0	DX	0	0	0	1	0	0	0	0	1	0
0	5	4	38	ACDX	1	0	1	1	1	0	FX	0	0	0	0	0	1	1	0	2	DX	0	0	0	1	0	0	1	0	Y	0	0	0	0	0	0	0	0	0	1
0	5	12	17	X	0	0	0	0	1	0	F	0	0	0	0	0	1	0	0	2	DX	0	0	0	1	0	0	1	0	Y	0	0	0	0	0	0	0	0	0	1
0	5	32	22	Y	0	0	0	0	0	1	Y	0	0	0	0	0	0	0	1	2	DX	0	0	0	1	0	0	1	0	Y	0	0	0	0	0	0	0	0	0	1
0	5	33	10	X	0	0	0	0	1	0	Y	0	0	0	0	0	0	0	1	2	Y	0	0	0	0	0	0	0	1	Y	0	0	0	0	0	0	0	0	0	1
0	5	33	27	X	0	0	0	0	1	0	Y	0	0	0	0	0	0	0	1	2	DX	0	0	0	1	0	0	1	0	Y	0	0	0	0	0	0	0	0	0	1
0	5	37	41	Y	0	0	0	0	0	1	Y	0	0	0	0	0	0	0	1	2	X	0	0	0	0	0	0	1	0	Y	0	0	0	0	0	0	0	0	0	1
1	6	25	16	Y	0	0	0	0	0	1	Y	0	0	0	0	0	0	0	1	2	X	0	0	0	0	0	0	1	0	Y	0	0	0	0	0	0	0	0	0	1
1	6	25	36	CD	0	0	1	1	0	0	F	0	0	0	0	0	1	0	0	2	DX	0	0	0	1	0	0	1	0	Y	0	0	0	0	0	0	0	0	0	1
1	6	29	29	DX	0	0	0	1	1	0	F	0	0	0	0	0	1	0	0	2	X	0	0	0	0	0	0	1	0	Y	0	0	0	0	0	0	0	0	0	1
1	6	30	40	DX	0	0	0	1	1	0	FX	0	0	0	0	0	1	1	0	2	X	0	0	0	0	0	0	1	0	EGX	0	0	0	0	1	0	1	0	1	0
0	7	9	17	Y	0	0	0	0	0	1	Y	0	0	0	0	0	0	0	1	1	DX	0	0	0	1	0	0	1	0	Y	0	0	0	0	0	0	0	0	0	1
0	7	12	40	Y	0	0	0	0	0	1	Y	0	0	0	0	0	0	0	1	2	X	0	0	0	0	0	0	1	0	Y	0	0	0	0	0	0	0	0	0	1
0	7	17	27	Y	0	0	0	0	0	1	Y	0	0	0	0	0	0	0	1	2	Y	0	0	0	0	0	0	0	1	Y	0	0	0	0	0	0	0	0	0	1
0	7	26	19	Y	0	0	0	0	0	1	Y	0	0	0	0	0	0	0	1	2	Y	0	0	0	0	0	0	0	1	Y	0	0	0	0	0	0	0	0	0	1
0	7	27	19	Y	0	0	0	0	0	1	Y	0	0	0	0	0	0	0	1	2	Y	0	0	0	0	0	0	0	1	Y	0	0	0	0	0	0	0	0	0	1
0	7	53	10	Y	0	0	0	0	0	1	Y	0	0	0	0	0	0	0	1	5	Y	0	0	0	0	0	0	0	1	Y	0	0	0	0	0	0	0	0	0	1
0	7	75	25	Y	0	0	0	0	0	1	Y	0	0	0	0	0	0	0	1	2	Y	0	0	0	0	0	0	0	1	Y	0	0	0	0	0	0	0	0	0	1
0	7	76	35	Y	0	0	0	0	0	1	Y	0	0	0	0	0	0	0	1	2	X	0	0	0	0	0	0	1	0	Y	0	0	0	0	0	0	0	0	0	1
0	7	84	26	AX	1	0	0	0	1	0	Y	0	0	0	0	0	0	0	1	2	CX	0	0	1	0	0	0	1	0	Y	0	0	0	0	0	0	0	0	0	1
0	7	100	11	Y	0	0	0	0	0	1	Y	0	0	0	0	0	0	0	1	2	Y	0	0	0	0	0	0	0	1	Y	0	0	0	0	0	0	0	0	0	1
0	7	118	32	Y	0	0	0	0	0	1	Y	0	0	0	0	0	0	0	1	2	X	0	0	0	0	0	0	1	0	Y	0	0	0	0	0	0	0	0	0	1
0	7	161	11	Y	0	0	0	0	0	1	Y	0	0	0	0	0	0	0	1	2	X	0	0	0	0	0	0	1	0	Y	0	0	0	0	0	0	0	0	0	1
0	7	173	11	Y	0	0	0	0	0	1	Y	0	0	0	0	0	0	0	1	2	DX	0	0	0	1	0	0	1	0	Y	0	0	0	0	0	0	0	0	0	1
0	7	186	27	Y	0	0	0	0	0	1	Y	0	0	0	0	0	0	0	1	2	Y	0	0	0	0	0	0	0	1	Y	0	0	0	0	0	0	0	0	0	1
0	7	186	36	Y	0	0	0	0	0	1	Y	0	0	0	0	0	0	0	1	2	X	0	0	0	0	0	0	1	0	Y	0	0	0	0	0	0	0	0	0	1
0	7	187	9	Y	0	0	0	0	0	1	Y	0	0	0	0	0	0	0	1	2	X	0	0	0	0	0	0	1	0	Y	0	0	0	0	0	0	0	0	0	1
0	7	187	38	Y	0	0	0	0	0	1	Y	0	0	0	0	0	0	0	1	2	DX	0	0	0	1	0	0	1	0	Y	0	0	0	0	0	0	0	0	0	1
0	7	189	26	BX	0	1	0	0	1	0	Y	0	0	0	0	0	0	0	1	2	Y	0	0	0	0	0	0	0	1	Y	0	0	0	0	0	0	0	0	0	1
0	7	190	13	Y	0	0	0	0	0	1	Y	0	0	0	0	0	0	0	1	5	DX	0	0	0	1	0	0	1	0	Y	0	0	0	0	0	0	0	0	0	1
0	7	190	38	A	1	0	0	0	0	0	Y	0	0	0	0	0	0	0	1	2	X	0	0	0	0	0	0	1	0	Y	0	0	0	0	0	0	0	0	0	1
0	7	192	19	Y	0	0	0	0	0	1	Y	0	0	0	0	0	0	0	1	1	Y	0	0	0	0	0	0	0	1	Y	0	0	0	0	0	0	0	0	0	1
0	7	197	37	Y	0	0	0	0	0	1	Y	0	0	0	0	0	0	0	1	2	X	0	0	0	0	0	0	1	0	Y	0	0	0	0	0	0	0	0	0	1
0	7	198	34	Y	0	0	0	0	0	1	Y	0	0	0	0	0	0	0	1	2	Y	0	0	0	0	0	0	0	1	Y	0	0	0	0	0	0	0	0	0	1
0	7	199	33	Y	0	0	0	0	0	1	Y	0	0	0	0	0	0	0	1	8	Y	0	0	0	0	0	0	0	1	Y	0	0	0	0	0	0	0	0	0	1
0	8	42	22	ACD	1	0	1	1	0	0	F	0	0	0	0	0	1	0	0	2	DX	0	0	0	1	0	0	1	0	Y	0	0	0	0	0	0	0	0	0	1
0	8	89	11	X	0	0	0	0	1	0	Y	0	0	0	0	0	0	0	1	2	X	0	0	0	0	0	0	1	0	Y	0	0	0	0	0	0	0	0	0	1
0	8	198	9	AD	1	0	0	1	0	0	Y	0	0	0	0	0	0	0	1	1	Y	0	0	0	0	0	0	0	1	Y	0	0	0	0	0	0	0	0	0	1
0	8	312	17	X	0	0	0	0	1	0	Y	0	0	0	0	0	0	0	1	2	X	0	0	0	0	0	0	1	0	Y	0	0	0	0	0	0	0	0	0	1
0	8	314	18	AC	1	0	1	0	0	0	Y	0	0	0	0	0	0	0	1	2	X	0	0	0	0	0	0	1	0	DE	0	0	0	1	1	0	0	0	0	0
0	8	316	30	DX	0	0	0	1	1	0	Y	0	0	0	0	0	0	0	1	2	X	0	0	0	0	0	0	1	0	Y	0	0	0	0	0	0	0	0	0	1
0	8	343	41	DX	0	0	0	1	1	0	Y	0	0	0	0	0	0	0	1	2	DX	0	0	0	1	0	0	1	0	Y	0	0	0	0	0	0	0	0	0	1
0	8	346	21	DX	0	0	0	1	1	0	Y	0	0	0	0	0	0	0	1	2	Y	0	0	0	0	0	0	0	1	Y	0	0	0	0	0	0	0	0	0	1
0	8	356	29	DX	0	0	0	1	1	0	Y	0	0	0	0	0	0	0	1	2	X	0	0	0	0	0	0	1	0	Y	0	0	0	0	0	0	0	0	0	1
0	8	367	31	DX	0	0	0	1	1	0	A	1	0	0	0	0	0	0	0	2	X	0	0	0	0	0	0	1	0	Y	0	0	0	0	0	0	0	0	0	1
0	8	375	12	Y	0	0	0	0	0	1	Y	0	0	0	0	0	0	0	1	2	X	0	0	0	0	0	0	1	0	Y	0	0	0	0	0	0	0	0	0	1
0	8	375	36	Y	0	0	0	0	0	1	Y	0	0	0	0	0	0	0	1	2	DX	0	0	0	1	0	0	1	0	DEX	0	0	0	1	1	0	0	0	1	0
0	8	376	32	DX	0	0	0	1	1	0	F	0	0	0	0	0	1	0	0	2	DX	0	0	0	1	0	0	1	0	DX	0	0	0	1	0	0	0	0	1	0
0	8	383	40	DX	0	0	0	1	1	0	F	0	0	0	0	0	1	0	0	2	DX	0	0	0	1	0	0	1	0	Y	0	0	0	0	0	0	0	0	0	1
0	8	384	17	Y	0	0	0	0	0	1	Y	0	0	0	0	0	0	0	1	2	X	0	0	0	0	0	0	1	0	Y	0	0	0	0	0	0	0	0	0	1
0	8	398	15	X	0	0	0	0	1	0	Y	0	0	0	0	0	0	0	1	2	DX	0	0	0	1	0	0	1	0	Y	0	0	0	0	0	0	0	0	0	1
0	8	404	31	X	0	0	0	0	1	0	F	0	0	0	0	0	1	0	0	2	X	0	0	0	0	0	0	1	0	Y	0	0	0	0	0	0	0	0	0	1
0	8	406	12	DX	0	0	0	1	1	0	Y	0	0	0	0	0	0	0	1	2	X	0	0	0	0	0	0	1	0	Y	0	0	0	0	0	0	0	0	0	1
0	8	407	22	Y	0	0	0	0	0	1	Y	0	0	0	0	0	0	0	1	2	DX	0	0	0	1	0	0	1	0	Y	0	0	0	0	0	0	0	0	0	1
0	8	413	31	DX	0	0	0	1	1	0	Y	0	0	0	0	0	0	0	1	2	X	0	0	0	0	0	0	1	0	Y	0	0	0	0	0	0	0	0	0	1
0	8	420	14	Y	0	0	0	0	0	1	Y	0	0	0	0	0	0	0	1	2	CD	0	0	1	1	0	0	0	0	Y	0	0	0	0	0	0	0	0	0	1
0	8	423	37	ADX	1	0	0	1	1	0	FX	0	0	0	0	0	1	1	0	2	DX	0	0	0	1	0	0	1	0	Y	0	0	0	0	0	0	0	0	0	1
0	8	437	21	D	0	0	0	1	0	0	F	0	0	0	0	0	1	0	0	2	DX	0	0	0	1	0	0	1	0	Y	0	0	0	0	0	0	0	0	0	1
0	8	439	23	CD	0	0	1	1	0	0	Y	0	0	0	0	0	0	0	1	2	DX	0	0	0	1	0	0	1	0	Y	0	0	0	0	0	0	0	0	0	1
0	8	455	20	DX	0	0	0	1	1	0	Y	0	0	0	0	0	0	0	1	2	Y	0	0	0	0	0	0	0	1	Y	0	0	0	0	0	0	0	0	0	1
0	8	463	9	DX	0	0	0	1	1	0	Y	0	0	0	0	0	0	0	1	2	Y	0	0	0	0	0	0	0	1	Y	0	0	0	0	0	0	0	0	0	1
0	8	481	32	DX	0	0	0	1	1	0	X	0	0	0	0	0	0	1	0	2	DX	0	0	0	1	0	0	1	0	Y	0	0	0	0	0	0	0	0	0	1
0	8	486	33	DX	0	0	0	1	1	0	Y	0	0	0	0	0	0	0	1	2	X	0	0	0	0	0	0	1	0	Y	0	0	0	0	0	0	0	0	0	1
0	8	490	25	Y	0	0	0	0	0	1	Y	0	0	0	0	0	0	0	1	2	DX	0	0	0	1	0	0	1	0	Y	0	0	0	0	0	0	0	0	0	1
0	8	490	39	DX	0	0	0	1	1	0	Y	0	0	0	0	0	0	0	1	2	X	0	0	0	0	0	0	1	0	Y	0	0	0	0	0	0	0	0	0	1
0	8	495	29	DX	0	0	0	1	1	0	Y	0	0	0	0	0	0	0	1	2	DX	0	0	0	1	0	0	1	0	Y	0	0	0	0	0	0	0	0	0	1
0	8	509	34	ACDX	1	0	1	1	1	0	AF	1	0	0	0	0	1	0	0	2	X	0	0	0	0	0	0	1	0	DE	0	0	0	1	1	0	0	0	0	0
0	8	513	17	DX	0	0	0	1	1	0	X	0	0	0	0	0	0	1	0	2	Y	0	0	0	0	0	0	0	1	Y	0	0	0	0	0	0	0	0	0	1
0	8	515	34	Y	0	0	0	0	0	1	Y	0	0	0	0	0	0	0	1	2	X	0	0	0	0	0	0	1	0	Y	0	0	0	0	0	0	0	0	0	1
0	8	517	21	X	0	0	0	0	1	0	F	0	0	0	0	0	1	0	0	2	X	0	0	0	0	0	0	1	0	Y	0	0	0	0	0	0	0	0	0	1
0	8	521	21	D	0	0	0	1	0	0	Y	0	0	0	0	0	0	0	1	2	Y	0	0	0	0	0	0	0	1	Y	0	0	0	0	0	0	0	0	0	1
0	8	522	19	DX	0	0	0	1	1	0	F	0	0	0	0	0	1	0	0	2	DX	0	0	0	1	0	0	1	0	Y	0	0	0	0	0	0	0	0	0	1
0	8	527	10	DX	0	0	0	1	1	0	Y	0	0	0	0	0	0	0	1	2	X	0	0	0	0	0	0	1	0	Y	0	0	0	0	0	0	0	0	0	1
0	8	528	35	ADX	1	0	0	1	1	0	BF	0	1	0	0	0	1	0	0	2	DX	0	0	0	1	0	0	1	0	DX	0	0	0	1	0	0	0	0	1	0
0	8	529	27	DX	0	0	0	1	1	0	F	0	0	0	0	0	1	0	0	2	DEX	0	0	0	1	1	0	1	0	Y	0	0	0	0	0	0	0	0	0	1
0	8	530	16	ACD	1	0	1	1	0	0	Y	0	0	0	0	0	0	0	1	2	X	0	0	0	0	0	0	1	0	Y	0	0	0	0	0	0	0	0	0	1
0	8	531	27	Y	0	0	0	0	0	1	Y	0	0	0	0	0	0	0	1	2	X	0	0	0	0	0	0	1	0	Y	0	0	0	0	0	0	0	0	0	1
0	8	532	13	DX	0	0	0	1	1	0	Y	0	0	0	0	0	0	0	1	2	Y	0	0	0	0	0	0	0	1	Y	0	0	0	0	0	0	0	0	0	1
0	8	533	11	DX	0	0	0	1	1	0	FX	0	0	0	0	0	1	1	0	8	Y	0	0	0	0	0	0	0	1	Y	0	0	0	0	0	0	0	0	0	1
0	8	533	23	Y	0	0	0	0	0	1	Y	0	0	0	0	0	0	0	1	2	X	0	0	0	0	0	0	1	0	Y	0	0	0	0	0	0	0	0	0	1
0	8	537	16	ACD	1	0	1	1	0	0	F	0	0	0	0	0	1	0	0	2	DX	0	0	0	1	0	0	1	0	Y	0	0	0	0	0	0	0	0	0	1
0	8	537	41	ACDX	1	0	1	1	1	0	F	0	0	0	0	0	1	0	0	2	DX	0	0	0	1	0	0	1	0	Y	0	0	0	0	0	0	0	0	0	1
0	8	541	24	Y	0	0	0	0	0	1	Y	0	0	0	0	0	0	0	1	2	X	0	0	0	0	0	0	1	0	Y	0	0	0	0	0	0	0	0	0	1
0	8	543	32	X	0	0	0	0	1	0	Y	0	0	0	0	0	0	0	1	2	DX	0	0	0	1	0	0	1	0	Y	0	0	0	0	0	0	0	0	0	1
0	8	544	35	DX	0	0	0	1	1	0	Y	0	0	0	0	0	0	0	1	2	DX	0	0	0	1	0	0	1	0	Y	0	0	0	0	0	0	0	0	0	1
0	8	545	36	DX	0	0	0	1	1	0	X	0	0	0	0	0	0	1	0	2	DX	0	0	0	1	0	0	1	0	DGX	0	0	0	1	0	0	1	0	1	0
0	8	566	39	AC	1	0	1	0	0	0	Y	0	0	0	0	0	0	0	1	1	DX	0	0	0	1	0	0	1	0	DE	0	0	0	1	1	0	0	0	0	0
1	9	9	26	BDX	0	1	0	1	1	0	FX	0	0	0	0	0	1	1	0	1	X	0	0	0	0	0	0	1	0	Y	0	0	0	0	0	0	0	0	0	1
1	9	11	16	Y	0	0	0	0	0	1	Y	0	0	0	0	0	0	0	1	2	Y	0	0	0	0	0	0	0	1	Y	0	0	0	0	0	0	0	0	0	1
1	9	26	14	X	0	0	0	0	1	0	EF	0	0	0	0	1	1	0	0	1	Y	0	0	0	0	0	0	0	1	Y	0	0	0	0	0	0	0	0	0	1
1	9	28	13	DX	0	0	0	1	1	0	F	0	0	0	0	0	1	0	0	1	Y	0	0	0	0	0	0	0	1	Y	0	0	0	0	0	0	0	0	0	1
1	9	35	42	ACX	1	0	1	0	1	0	FX	0	0	0	0	0	1	1	0	2	X	0	0	0	0	0	0	1	0	Y	0	0	0	0	0	0	0	0	0	1
1	9	38	18	Y	0	0	0	0	0	1	Y	0	0	0	0	0	0	0	1	5	Y	0	0	0	0	0	0	0	1	Y	0	0	0	0	0	0	0	0	0	1
1	9	38	30	BD	0	1	0	1	0	0	DF	0	0	0	1	0	1	0	0	2	Y	0	0	0	0	0	0	0	1	Y	0	0	0	0	0	0	0	0	0	1
1	9	61	36	BD	0	1	0	1	0	0	F	0	0	0	0	0	1	0	0	2	Y	0	0	0	0	0	0	0	1	Y	0	0	0	0	0	0	0	0	0	1
1	9	70	30	AD	1	0	0	1	0	0	FX	0	0	0	0	0	1	1	0	2	CDX	0	0	1	1	0	0	1	0	Y	0	0	0	0	0	0	0	0	0	1
1	9	76	21	CD	0	0	1	1	0	0	B	0	1	0	0	0	0	0	0	2	X	0	0	0	0	0	0	1	0	X	0	0	0	0	0	0	0	0	1	0
1	9	101	32	D	0	0	0	1	0	0	BF	0	1	0	0	0	1	0	0	2	Y	0	0	0	0	0	0	0	1	Y	0	0	0	0	0	0	0	0	0	1
1	9	122	42	ABC	1	1	1	0	0	0	BF	0	1	0	0	0	1	0	0	2	X	0	0	0	0	0	0	1	0	Y	0	0	0	0	0	0	0	0	0	1
1	9	126	31	BD	0	1	0	1	0	0	FX	0	0	0	0	0	1	1	0	1	CD	0	0	1	1	0	0	0	0	H	0	0	0	0	0	0	0	1	0	0
1	9	131	27	BX	0	1	0	0	1	0	F	0	0	0	0	0	1	0	0	3	X	0	0	0	0	0	0	1	0	Y	0	0	0	0	0	0	0	0	0	1
1	9	131	38	ABCDX	1	1	1	1	1	0	BF	0	1	0	0	0	1	0	0	2	CDF	0	0	1	1	0	1	0	0	DEHX	0	0	0	1	1	0	0	1	1	0
1	9	133	27	BD	0	1	0	1	0	0	FX	0	0	0	0	0	1	1	0	1	Y	0	0	0	0	0	0	0	1	Y	0	0	0	0	0	0	0	0	0	1
1	9	137	22	D	0	0	0	1	0	0	FX	0	0	0	0	0	1	1	0	2	X	0	0	0	0	0	0	1	0	Y	0	0	0	0	0	0	0	0	0	1
1	9	138	30	AD	1	0	0	1	0	0	F	0	0	0	0	0	1	0	0	2	Y	0	0	0	0	0	0	0	1	Y	0	0	0	0	0	0	0	0	0	1
1	9	141	21	BD	0	1	0	1	0	0	BF	0	1	0	0	0	1	0	0	2	C	0	0	1	0	0	0	0	0	Y	0	0	0	0	0	0	0	0	0	1
1	9	149	25	X	0	0	0	0	1	0	F	0	0	0	0	0	1	0	0	1	Y	0	0	0	0	0	0	0	1	Y	0	0	0	0	0	0	0	0	0	1
1	9	150	26	D	0	0	0	1	0	0	F	0	0	0	0	0	1	0	0	1	X	0	0	0	0	0	0	1	0	X	0	0	0	0	0	0	0	0	1	0
1	9	153	32	BD	0	1	0	1	0	0	F	0	0	0	0	0	1	0	0	2	Y	0	0	0	0	0	0	0	1	Y	0	0	0	0	0	0	0	0	0	1
1	9	158	24	BD	0	1	0	1	0	0	BF	0	1	0	0	0	1	0	0	2	X	0	0	0	0	0	0	1	0	Y	0	0	0	0	0	0	0	0	0	1
1	9	165	33	AB	1	1	0	0	0	0	F	0	0	0	0	0	1	0	0	1	Y	0	0	0	0	0	0	0	1	Y	0	0	0	0	0	0	0	0	0	1
1	9	167	34	ABD	1	1	0	1	0	0	FX	0	0	0	0	0	1	1	0	1	Y	0	0	0	0	0	0	0	1	Y	0	0	0	0	0	0	0	0	0	1
1	9	169	42	CX	0	0	1	0	1	0	X	0	0	0	0	0	0	1	0	2	X	0	0	0	0	0	0	1	0	Y	0	0	0	0	0	0	0	0	0	1
1	10	12	11	D	0	0	0	1	0	0	Y	0	0	0	0	0	0	0	1	1	Y	0	0	0	0	0	0	0	1	Y	0	0	0	0	0	0	0	0	0	1
1	10	12	33	AD	1	0	0	1	0	0	F	0	0	0	0	0	1	0	0	2	Y	0	0	0	0	0	0	0	1	Y	0	0	0	0	0	0	0	0	0	1
1	10	13	38	BCD	0	1	1	1	0	0	BX	0	1	0	0	0	0	1	0	2	CEX	0	0	1	0	1	0	1	0	Y	0	0	0	0	0	0	0	0	0	1
1	10	14	36	AD	1	0	0	1	0	0	BFX	0	1	0	0	0	1	1	0	2	DX	0	0	0	1	0	0	1	0	H	0	0	0	0	0	0	0	1	0	0
1	10	34	15	Y	0	0	0	0	0	1	Y	0	0	0	0	0	0	0	1	2	Y	0	0	0	0	0	0	0	1	Y	0	0	0	0	0	0	0	0	0	1
1	10	35	34	BD	0	1	0	1	0	0	BF	0	1	0	0	0	1	0	0	2	CD	0	0	1	1	0	0	0	0	H	0	0	0	0	0	0	0	1	0	0
1	10	37	15	Y	0	0	0	0	0	1	F	0	0	0	0	0	1	0	0	1	Y	0	0	0	0	0	0	0	1	Y	0	0	0	0	0	0	0	0	0	1
1	10	38	22	Y	0	0	0	0	0	1	Y	0	0	0	0	0	0	0	1	2	Y	0	0	0	0	0	0	0	1	Y	0	0	0	0	0	0	0	0	0	1
1	10	40	23	B	0	1	0	0	0	0	F	0	0	0	0	0	1	0	0	2	Y	0	0	0	0	0	0	0	1	Y	0	0	0	0	0	0	0	0	0	1
1	10	40	39	BX	0	1	0	0	1	0	X	0	0	0	0	0	0	1	0	2	X	0	0	0	0	0	0	1	0	X	0	0	0	0	0	0	0	0	1	0
1	10	43	24	A	1	0	0	0	0	0	F	0	0	0	0	0	1	0	0	1	C	0	0	1	0	0	0	0	0	Y	0	0	0	0	0	0	0	0	0	1
1	10	47	18	D	0	0	0	1	0	0	Y	0	0	0	0	0	0	0	1	2	Y	0	0	0	0	0	0	0	1	Y	0	0	0	0	0	0	0	0	0	1
1	10	49	37	BX	0	1	0	0	1	0	FX	0	0	0	0	0	1	1	0	2	CX	0	0	1	0	0	0	1	0	H	0	0	0	0	0	0	0	1	0	0
1	10	55	10	Y	0	0	0	0	0	1	Y	0	0	0	0	0	0	0	1	1	Y	0	0	0	0	0	0	0	1	Y	0	0	0	0	0	0	0	0	0	1
1	10	55	33	D	0	0	0	1	0	0	F	0	0	0	0	0	1	0	0	1	Y	0	0	0	0	0	0	0	1	Y	0	0	0	0	0	0	0	0	0	1
1	10	57	41	AX	1	0	0	0	1	0	F	0	0	0	0	0	1	0	0	5	X	0	0	0	0	0	0	1	0	Y	0	0	0	0	0	0	0	0	0	1
1	10	59	34	AD	1	0	0	1	0	0	F	0	0	0	0	0	1	0	0	1	Y	0	0	0	0	0	0	0	1	Y	0	0	0	0	0	0	0	0	0	1
1	10	73	11	Y	0	0	0	0	0	1	Y	0	0	0	0	0	0	0	1	2	Y	0	0	0	0	0	0	0	1	Y	0	0	0	0	0	0	0	0	0	1
1	10	73	24	Y	0	0	0	0	0	1	X	0	0	0	0	0	0	1	0	1	DX	0	0	0	1	0	0	1	0	Y	0	0	0	0	0	0	0	0	0	1
1	10	75	11	DX	0	0	0	1	1	0	F	0	0	0	0	0	1	0	0	1	Y	0	0	0	0	0	0	0	1	D	0	0	0	1	0	0	0	0	0	0
1	10	78	25	A	1	0	0	0	0	0	F	0	0	0	0	0	1	0	0	1	X	0	0	0	0	0	0	1	0	Y	0	0	0	0	0	0	0	0	0	1
1	10	80	16	X	0	0	0	0	1	0	X	0	0	0	0	0	0	1	0	2	Y	0	0	0	0	0	0	0	1	Y	0	0	0	0	0	0	0	0	0	1
1	10	83	42	C	0	0	1	0	0	0	FX	0	0	0	0	0	1	1	0	1	X	0	0	0	0	0	0	1	0	Y	0	0	0	0	0	0	0	0	0	1
1	10	87	17	D	0	0	0	1	0	0	X	0	0	0	0	0	0	1	0	1	Y	0	0	0	0	0	0	0	1	Y	0	0	0	0	0	0	0	0	0	1
1	10	90	23	BD	0	1	0	1	0	0	X	0	0	0	0	0	0	1	0	1	Y	0	0	0	0	0	0	0	1	Y	0	0	0	0	0	0	0	0	0	1
1	10	94	12	Y	0	0	0	0	0	1	Y	0	0	0	0	0	0	0	1	2	Y	0	0	0	0	0	0	0	1	Y	0	0	0	0	0	0	0	0	0	1
1	10	101	16	Y	0	0	0	0	0	1	F	0	0	0	0	0	1	0	0	1	Y	0	0	0	0	0	0	0	1	Y	0	0	0	0	0	0	0	0	0	1
1	10	103	14	BX	0	1	0	0	1	0	X	0	0	0	0	0	0	1	0	2	Y	0	0	0	0	0	0	0	1	Y	0	0	0	0	0	0	0	0	0	1
1	10	103	29	AB	1	1	0	0	0	0	F	0	0	0	0	0	1	0	0	1	X	0	0	0	0	0	0	1	0	Y	0	0	0	0	0	0	0	0	0	1
1	10	105	38	BX	0	1	0	0	1	0	FX	0	0	0	0	0	1	1	0	2	Y	0	0	0	0	0	0	0	1	Y	0	0	0	0	0	0	0	0	0	1
1	10	106	19	Y	0	0	0	0	0	1	F	0	0	0	0	0	1	0	0	2	Y	0	0	0	0	0	0	0	1	Y	0	0	0	0	0	0	0	0	0	1
1	10	109	23	DX	0	0	0	1	1	0	F	0	0	0	0	0	1	0	0	3	Y	0	0	0	0	0	0	0	1	Y	0	0	0	0	0	0	0	0	0	1
1	10	110	42	CX	0	0	1	0	1	0	FX	0	0	0	0	0	1	1	0	1	Y	0	0	0	0	0	0	0	1	Y	0	0	0	0	0	0	0	0	0	1
1	10	111	39	BDX	0	1	0	1	1	0	X	0	0	0	0	0	0	1	0	2	X	0	0	0	0	0	0	1	0	X	0	0	0	0	0	0	0	0	1	0
1	10	113	35	D	0	0	0	1	0	0	FX	0	0	0	0	0	1	1	0	2	Y	0	0	0	0	0	0	0	1	Y	0	0	0	0	0	0	0	0	0	1
0	11	3	22	BD	0	1	0	1	0	0	FX	0	0	0	0	0	1	1	0	1	C	0	0	1	0	0	0	0	0	Y	0	0	0	0	0	0	0	0	0	1
0	11	10	12	DX	0	0	0	1	1	0	F	0	0	0	0	0	1	0	0	1	Y	0	0	0	0	0	0	0	1	Y	0	0	0	0	0	0	0	0	0	1
0	11	29	31	AD	1	0	0	1	0	0	BFX	0	1	0	0	0	1	1	0	1	Y	0	0	0	0	0	0	0	1	Y	0	0	0	0	0	0	0	0	0	1
0	11	32	17	BD	0	1	0	1	0	0	B	0	1	0	0	0	0	0	0	2	Y	0	0	0	0	0	0	0	1	Y	0	0	0	0	0	0	0	0	0	1
0	11	39	32	AD	1	0	0	1	0	0	B	0	1	0	0	0	0	0	0	1	X	0	0	0	0	0	0	1	0	EGH	0	0	0	0	1	0	1	1	0	0
0	11	41	12	Y	0	0	0	0	0	1	F	0	0	0	0	0	1	0	0	1	Y	0	0	0	0	0	0	0	1	Y	0	0	0	0	0	0	0	0	0	1
0	11	45	24	AX	1	0	0	0	1	0	B	0	1	0	0	0	0	0	0	1	Y	0	0	0	0	0	0	0	1	Y	0	0	0	0	0	0	0	0	0	1
0	11	48	36	X	0	0	0	0	1	0	FX	0	0	0	0	0	1	1	0	2	X	0	0	0	0	0	0	1	0	Y	0	0	0	0	0	0	0	0	0	1
0	11	60	21	AD	1	0	0	1	0	0	F	0	0	0	0	0	1	0	0	2	Y	0	0	0	0	0	0	0	1	Y	0	0	0	0	0	0	0	0	0	1
0	11	61	34	D	0	0	0	1	0	0	X	0	0	0	0	0	0	1	0	2	Y	0	0	0	0	0	0	0	1	Y	0	0	0	0	0	0	0	0	0	1
0	11	63	20	BX	0	1	0	0	1	0	A	1	0	0	0	0	0	0	0	2	D	0	0	0	1	0	0	0	0	X	0	0	0	0	0	0	0	0	1	0
0	11	83	19	DX	0	0	0	1	1	0	X	0	0	0	0	0	0	1	0	2	Y	0	0	0	0	0	0	0	1	Y	0	0	0	0	0	0	0	0	0	1
0	11	85	27	AB	1	1	0	0	0	0	BF	0	1	0	0	0	1	0	0	1	Y	0	0	0	0	0	0	0	1	Y	0	0	0	0	0	0	0	0	0	1
0	11	101	42	BCX	0	1	1	0	1	0	X	0	0	0	0	0	0	1	0	2	Y	0	0	0	0	0	0	0	1	Y	0	0	0	0	0	0	0	0	0	1
0	11	106	18	D	0	0	0	1	0	0	F	0	0	0	0	0	1	0	0	1	Y	0	0	0	0	0	0	0	1	Y	0	0	0	0	0	0	0	0	0	1
0	11	111	42	X	0	0	0	0	1	0	BFX	0	1	0	0	0	1	1	0	2	X	0	0	0	0	0	0	1	0	Y	0	0	0	0	0	0	0	0	0	1
0	11	121	16	Y	0	0	0	0	0	1	F	0	0	0	0	0	1	0	0	1	Y	0	0	0	0	0	0	0	1	Y	0	0	0	0	0	0	0	0	0	1
0	11	121	33	BD	0	1	0	1	0	0	F	0	0	0	0	0	1	0	0	1	DX	0	0	0	1	0	0	1	0	Y	0	0	0	0	0	0	0	0	0	1
0	11	122	12	X	0	0	0	0	1	0	F	0	0	0	0	0	1	0	0	2	Y	0	0	0	0	0	0	0	1	Y	0	0	0	0	0	0	0	0	0	1
0	11	125	15	D	0	0	0	1	0	0	F	0	0	0	0	0	1	0	0	1	X	0	0	0	0	0	0	1	0	Y	0	0	0	0	0	0	0	0	0	1
0	11	125	40	BCD	0	1	1	1	0	0	BFX	0	1	0	0	0	1	1	0	2	X	0	0	0	0	0	0	1	0	H	0	0	0	0	0	0	0	1	0	0
0	11	126	22	BD	0	1	0	1	0	0	FX	0	0	0	0	0	1	1	0	1	CX	0	0	1	0	0	0	1	0	H	0	0	0	0	0	0	0	1	0	0
0	11	127	11	Y	0	0	0	0	0	1	F	0	0	0	0	0	1	0	0	1	Y	0	0	0	0	0	0	0	1	Y	0	0	0	0	0	0	0	0	0	1
0	11	128	11	Y	0	0	0	0	0	1	Y	0	0	0	0	0	0	0	1	1	Y	0	0	0	0	0	0	0	1	Y	0	0	0	0	0	0	0	0	0	1
0	11	128	32	AD	1	0	0	1	0	0	F	0	0	0	0	0	1	0	0	2	X	0	0	0	0	0	0	1	0	Y	0	0	0	0	0	0	0	0	0	1
0	11	129	17	Y	0	0	0	0	0	1	F	0	0	0	0	0	1	0	0	1	Y	0	0	0	0	0	0	0	1	Y	0	0	0	0	0	0	0	0	0	1
0	11	134	31	AX	1	0	0	0	1	0	FX	0	0	0	0	0	1	1	0	1	Y	0	0	0	0	0	0	0	1	Y	0	0	0	0	0	0	0	0	0	1
0	11	147	40	X	0	0	0	0	1	0	B	0	1	0	0	0	0	0	0	2	X	0	0	0	0	0	0	1	0	Y	0	0	0	0	0	0	0	0	0	1
0	11	158	40	X	0	0	0	0	1	0	F	0	0	0	0	0	1	0	0	2	X	0	0	0	0	0	0	1	0	Y	0	0	0	0	0	0	0	0	0	1
1	12	19	19	DX	0	0	0	1	1	0	BF	0	1	0	0	0	1	0	0	2	Y	0	0	0	0	0	0	0	1	EX	0	0	0	0	1	0	0	0	1	0
1	12	20	25	D	0	0	0	1	0	0	X	0	0	0	0	0	0	1	0	1	Y	0	0	0	0	0	0	0	1	Y	0	0	0	0	0	0	0	0	0	1
1	12	25	35	DX	0	0	0	1	1	0	B	0	1	0	0	0	0	0	0	2	Y	0	0	0	0	0	0	0	1	Y	0	0	0	0	0	0	0	0	0	1
1	12	28	32	ABD	1	1	0	1	0	0	FX	0	0	0	0	0	1	1	0	1	C	0	0	1	0	0	0	0	0	H	0	0	0	0	0	0	0	1	0	0
1	12	33	18	Y	0	0	0	0	0	1	Y	0	0	0	0	0	0	0	1	1	Y	0	0	0	0	0	0	0	1	Y	0	0	0	0	0	0	0	0	0	1
1	12	36	32	AD	1	0	0	1	0	0	X	0	0	0	0	0	0	1	0	1	Y	0	0	0	0	0	0	0	1	Y	0	0	0	0	0	0	0	0	0	1
1	12	47	27	AB	1	1	0	0	0	0	F	0	0	0	0	0	1	0	0	1	Y	0	0	0	0	0	0	0	1	Y	0	0	0	0	0	0	0	0	0	1
1	12	79	33	BDX	0	1	0	1	1	0	BX	0	1	0	0	0	0	1	0	1	X	0	0	0	0	0	0	1	0	Y	0	0	0	0	0	0	0	0	0	1
1	12	90	33	BD	0	1	0	1	0	0	BFX	0	1	0	0	0	1	1	0	1	CX	0	0	1	0	0	0	1	0	H	0	0	0	0	0	0	0	1	0	0
1	12	102	18	Y	0	0	0	0	0	1	Y	0	0	0	0	0	0	0	1	1	Y	0	0	0	0	0	0	0	1	Y	0	0	0	0	0	0	0	0	0	1
1	12	105	27	Y	0	0	0	0	0	1	F	0	0	0	0	0	1	0	0	2	Y	0	0	0	0	0	0	0	1	Y	0	0	0	0	0	0	0	0	0	1
1	12	110	23	D	0	0	0	1	0	0	FX	0	0	0	0	0	1	1	0	1	Y	0	0	0	0	0	0	0	1	Y	0	0	0	0	0	0	0	0	0	1
1	12	113	34	A	1	0	0	0	0	0	X	0	0	0	0	0	0	1	0	2	Y	0	0	0	0	0	0	0	1	Y	0	0	0	0	0	0	0	0	0	1
1	12	115	26	BD	0	1	0	1	0	0	FX	0	0	0	0	0	1	1	0	2	Y	0	0	0	0	0	0	0	1	Y	0	0	0	0	0	0	0	0	0	1
1	12	116	31	BD	0	1	0	1	0	0	BF	0	1	0	0	0	1	0	0	1	Y	0	0	0	0	0	0	0	1	X	0	0	0	0	0	0	0	0	1	0
1	12	118	26	AD	1	0	0	1	0	0	F	0	0	0	0	0	1	0	0	2	X	0	0	0	0	0	0	1	0	X	0	0	0	0	0	0	0	0	1	0
1	12	121	27	A	1	0	0	0	0	0	BEF	0	1	0	0	1	1	0	0	1	Y	0	0	0	0	0	0	0	1	Y	0	0	0	0	0	0	0	0	0	1
1	12	121	35	X	0	0	0	0	1	0	X	0	0	0	0	0	0	1	0	1	Y	0	0	0	0	0	0	0	1	Y	0	0	0	0	0	0	0	0	0	1
1	13	8	10	Y	0	0	0	0	0	1	Y	0	0	0	0	0	0	0	1	2	Y	0	0	0	0	0	0	0	1	Y	0	0	0	0	0	0	0	0	0	1
1	13	8	34	Y	0	0	0	0	0	1	Y	0	0	0	0	0	0	0	1	2	X	0	0	0	0	0	0	1	0	Y	0	0	0	0	0	0	0	0	0	1
1	13	11	34	AC	1	0	1	0	0	0	AX	1	0	0	0	0	0	1	0	2	X	0	0	0	0	0	0	1	0	Y	0	0	0	0	0	0	0	0	0	1
1	13	14	42	Y	0	0	0	0	0	1	Y	0	0	0	0	0	0	0	1	2	X	0	0	0	0	0	0	1	0	Y	0	0	0	0	0	0	0	0	0	1
1	13	19	21	Y	0	0	0	0	0	1	Y	0	0	0	0	0	0	0	1	2	Y	0	0	0	0	0	0	0	1	Y	0	0	0	0	0	0	0	0	0	1
1	13	25	17	Y	0	0	0	0	0	1	Y	0	0	0	0	0	0	0	1	2	Y	0	0	0	0	0	0	0	1	Y	0	0	0	0	0	0	0	0	0	1
1	13	38	34	ADX	1	0	0	1	1	0	AFX	1	0	0	0	0	1	1	0	2	DEX	0	0	0	1	1	0	1	0	Y	0	0	0	0	0	0	0	0	0	1
1	13	41	33	BX	0	1	0	0	1	0	X	0	0	0	0	0	0	1	0	2	DX	0	0	0	1	0	0	1	0	Y	0	0	0	0	0	0	0	0	0	1
1	13	42	16	Y	0	0	0	0	0	1	Y	0	0	0	0	0	0	0	1	2	Y	0	0	0	0	0	0	0	1	Y	0	0	0	0	0	0	0	0	0	1
1	13	42	40	ACX	1	0	1	0	1	0	X	0	0	0	0	0	0	1	0	2	DX	0	0	0	1	0	0	1	0	Y	0	0	0	0	0	0	0	0	0	1
1	13	48	23	Y	0	0	0	0	0	1	Y	0	0	0	0	0	0	0	1	2	Y	0	0	0	0	0	0	0	1	Y	0	0	0	0	0	0	0	0	0	1
1	13	49	42	Y	0	0	0	0	0	1	Y	0	0	0	0	0	0	0	1	2	X	0	0	0	0	0	0	1	0	Y	0	0	0	0	0	0	0	0	0	1
1	13	52	29	X	0	0	0	0	1	0	AX	1	0	0	0	0	0	1	0	2	CX	0	0	1	0	0	0	1	0	Y	0	0	0	0	0	0	0	0	0	1
1	13	53	25	X	0	0	0	0	1	0	Y	0	0	0	0	0	0	0	1	2	DX	0	0	0	1	0	0	1	0	Y	0	0	0	0	0	0	0	0	0	1
1	13	59	17	X	0	0	0	0	1	0	X	0	0	0	0	0	0	1	0	2	DX	0	0	0	1	0	0	1	0	Y	0	0	0	0	0	0	0	0	0	1
1	13	97	18	Y	0	0	0	0	0	1	Y	0	0	0	0	0	0	0	1	2	Y	0	0	0	0	0	0	0	1	Y	0	0	0	0	0	0	0	0	0	1
1	13	103	25	Y	0	0	0	0	0	1	Y	0	0	0	0	0	0	0	1	2	Y	0	0	0	0	0	0	0	1	Y	0	0	0	0	0	0	0	0	0	1
1	13	104	28	Y	0	0	0	0	0	1	Y	0	0	0	0	0	0	0	1	2	Y	0	0	0	0	0	0	0	1	Y	0	0	0	0	0	0	0	0	0	1
1	14	20	12	BD	0	1	0	1	0	0	F	0	0	0	0	0	1	0	0	2	Y	0	0	0	0	0	0	0	1	EG	0	0	0	0	1	0	1	0	0	0
1	14	20	35	ABD	1	1	0	1	0	0	BFX	0	1	0	0	0	1	1	0	1	CDX	0	0	1	1	0	0	1	0	Y	0	0	0	0	0	0	0	0	0	1
1	14	29	21	BD	0	1	0	1	0	0	F	0	0	0	0	0	1	0	0	1	Y	0	0	0	0	0	0	0	1	Y	0	0	0	0	0	0	0	0	0	1
1	14	32	28	BD	0	1	0	1	0	0	BF	0	1	0	0	0	1	0	0	2	X	0	0	0	0	0	0	1	0	Y	0	0	0	0	0	0	0	0	0	1
1	14	34	28	AD	1	0	0	1	0	0	F	0	0	0	0	0	1	0	0	1	Y	0	0	0	0	0	0	0	1	Y	0	0	0	0	0	0	0	0	0	1
1	14	52	12	Y	0	0	0	0	0	1	Y	0	0	0	0	0	0	0	1	2	Y	0	0	0	0	0	0	0	1	Y	0	0	0	0	0	0	0	0	0	1
1	14	69	34	AD	1	0	0	1	0	0	BFX	0	1	0	0	0	1	1	0	2	Y	0	0	0	0	0	0	0	1	Y	0	0	0	0	0	0	0	0	0	1
1	14	72	36	ABX	1	1	0	0	1	0	F	0	0	0	0	0	1	0	0	2	Y	0	0	0	0	0	0	0	1	Y	0	0	0	0	0	0	0	0	0	1
1	14	78	18	A	1	0	0	0	0	0	B	0	1	0	0	0	0	0	0	1	Y	0	0	0	0	0	0	0	1	Y	0	0	0	0	0	0	0	0	0	1
1	14	89	14	Y	0	0	0	0	0	1	Y	0	0	0	0	0	0	0	1	2	Y	0	0	0	0	0	0	0	1	Y	0	0	0	0	0	0	0	0	0	1
1	14	89	39	X	0	0	0	0	1	0	FX	0	0	0	0	0	1	1	0	2	Y	0	0	0	0	0	0	0	1	Y	0	0	0	0	0	0	0	0	0	1
1	14	98	27	D	0	0	0	1	0	0	F	0	0	0	0	0	1	0	0	1	C	0	0	1	0	0	0	0	0	Y	0	0	0	0	0	0	0	0	0	1
1	14	99	30	AD	1	0	0	1	0	0	F	0	0	0	0	0	1	0	0	1	X	0	0	0	0	0	0	1	0	H	0	0	0	0	0	0	0	1	0	0
1	14	108	19	Y	0	0	0	0	0	1	F	0	0	0	0	0	1	0	0	2	X	0	0	0	0	0	0	1	0	Y	0	0	0	0	0	0	0	0	0	1
1	14	109	20	D	0	0	0	1	0	0	BF	0	1	0	0	0	1	0	0	1	Y	0	0	0	0	0	0	0	1	Y	0	0	0	0	0	0	0	0	0	1
1	14	111	12	BD	0	1	0	1	0	0	E	0	0	0	0	1	0	0	0	1	Y	0	0	0	0	0	0	0	1	Y	0	0	0	0	0	0	0	0	0	1
1	14	122	33	AD	1	0	0	1	0	0	BX	0	1	0	0	0	0	1	0	1	Y	0	0	0	0	0	0	0	1	H	0	0	0	0	0	0	0	1	0	0
1	14	141	31	D	0	0	0	1	0	0	F	0	0	0	0	0	1	0	0	2	X	0	0	0	0	0	0	1	0	H	0	0	0	0	0	0	0	1	0	0
1	14	146	40	ABD	1	1	0	1	0	0	FX	0	0	0	0	0	1	1	0	2	X	0	0	0	0	0	0	1	0	Y	0	0	0	0	0	0	0	0	0	1
1	14	147	29	AD	1	0	0	1	0	0	F	0	0	0	0	0	1	0	0	1	Y	0	0	0	0	0	0	0	1	H	0	0	0	0	0	0	0	1	0	0
1	14	150	41	AX	1	0	0	0	1	0	F	0	0	0	0	0	1	0	0	1	X	0	0	0	0	0	0	1	0	X	0	0	0	0	0	0	0	0	1	0
1	14	153	38	BX	0	1	0	0	1	0	X	0	0	0	0	0	0	1	0	2	Y	0	0	0	0	0	0	0	1	Y	0	0	0	0	0	0	0	0	0	1
1	14	157	40	C	0	0	1	0	0	0	B	0	1	0	0	0	0	0	0	1	X	0	0	0	0	0	0	1	0	Y	0	0	0	0	0	0	0	0	0	1
1	15	4	40	DX	0	0	0	1	1	0	F	0	0	0	0	0	1	0	0	2	DX	0	0	0	1	0	0	1	0	X	0	0	0	0	0	0	0	0	1	0
1	15	6	39	DX	0	0	0	1	1	0	F	0	0	0	0	0	1	0	0	2	DX	0	0	0	1	0	0	1	0	X	0	0	0	0	0	0	0	0	1	0
1	15	10	31	DX	0	0	0	1	1	0	F	0	0	0	0	0	1	0	0	2	DX	0	0	0	1	0	0	1	0	X	0	0	0	0	0	0	0	0	1	0
1	15	12	15	Y	0	0	0	0	0	1	Y	0	0	0	0	0	0	0	1	2	Y	0	0	0	0	0	0	0	1	Y	0	0	0	0	0	0	0	0	0	1
1	15	23	17	ACD	1	0	1	1	0	0	F	0	0	0	0	0	1	0	0	2	DX	0	0	0	1	0	0	1	0	X	0	0	0	0	0	0	0	0	1	0
1	15	29	34	DX	0	0	0	1	1	0	FX	0	0	0	0	0	1	1	0	2	X	0	0	0	0	0	0	1	0	DE	0	0	0	1	1	0	0	0	0	0
1	15	31	11	DX	0	0	0	1	1	0	Y	0	0	0	0	0	0	0	1	2	DX	0	0	0	1	0	0	1	0	Y	0	0	0	0	0	0	0	0	0	1
1	15	45	17	Y	0	0	0	0	0	1	Y	0	0	0	0	0	0	0	1	2	X	0	0	0	0	0	0	1	0	Y	0	0	0	0	0	0	0	0	0	1
1	15	46	16	DX	0	0	0	1	1	0	Y	0	0	0	0	0	0	0	1	2	DX	0	0	0	1	0	0	1	0	Y	0	0	0	0	0	0	0	0	0	1
1	15	49	18	DX	0	0	0	1	1	0	Y	0	0	0	0	0	0	0	1	2	EX	0	0	0	0	1	0	1	0	Y	0	0	0	0	0	0	0	0	0	1
0	16	3	23	Y	0	0	0	0	0	1	Y	0	0	0	0	0	0	0	1	2	Y	0	0	0	0	0	0	0	1	Y	0	0	0	0	0	0	0	0	0	1
0	16	5	42	AX	1	0	0	0	1	0	Y	0	0	0	0	0	0	0	1	2	X	0	0	0	0	0	0	1	0	Y	0	0	0	0	0	0	0	0	0	1
0	16	7	41	ACX	1	0	1	0	1	0	X	0	0	0	0	0	0	1	0	1	DX	0	0	0	1	0	0	1	0	Y	0	0	0	0	0	0	0	0	0	1
0	16	14	41	AX	1	0	0	0	1	0	B	0	1	0	0	0	0	0	0	2	X	0	0	0	0	0	0	1	0	Y	0	0	0	0	0	0	0	0	0	1
0	16	22	21	Y	0	0	0	0	0	1	Y	0	0	0	0	0	0	0	1	1	Y	0	0	0	0	0	0	0	1	Y	0	0	0	0	0	0	0	0	0	1
0	16	23	34	Y	0	0	0	0	0	1	Y	0	0	0	0	0	0	0	1	2	Y	0	0	0	0	0	0	0	1	Y	0	0	0	0	0	0	0	0	0	1
0	16	30	23	Y	0	0	0	0	0	1	Y	0	0	0	0	0	0	0	1	2	DX	0	0	0	1	0	0	1	0	Y	0	0	0	0	0	0	0	0	0	1
0	16	37	30	Y	0	0	0	0	0	1	Y	0	0	0	0	0	0	0	1	2	CDX	0	0	1	1	0	0	1	0	Y	0	0	0	0	0	0	0	0	0	1
0	16	55	29	Y	0	0	0	0	0	1	Y	0	0	0	0	0	0	0	1	2	DX	0	0	0	1	0	0	1	0	Y	0	0	0	0	0	0	0	0	0	1
0	16	68	18	Y	0	0	0	0	0	1	Y	0	0	0	0	0	0	0	1	2	Y	0	0	0	0	0	0	0	1	Y	0	0	0	0	0	0	0	0	0	1
0	16	84	31	Y	0	0	0	0	0	1	Y	0	0	0	0	0	0	0	1	2	CDX	0	0	1	1	0	0	1	0	Y	0	0	0	0	0	0	0	0	0	1
0	16	103	11	Y	0	0	0	0	0	1	Y	0	0	0	0	0	0	0	1	2	ACX	1	0	1	0	0	0	1	0	Y	0	0	0	0	0	0	0	0	0	1
0	16	106	12	AX	1	0	0	0	1	0	F	0	0	0	0	0	1	0	0	2	DX	0	0	0	1	0	0	1	0	Y	0	0	0	0	0	0	0	0	0	1
0	16	113	25	Y	0	0	0	0	0	1	Y	0	0	0	0	0	0	0	1	2	CX	0	0	1	0	0	0	1	0	Y	0	0	0	0	0	0	0	0	0	1
0	16	115	21	Y	0	0	0	0	0	1	Y	0	0	0	0	0	0	0	1	2	Y	0	0	0	0	0	0	0	1	Y	0	0	0	0	0	0	0	0	0	1
0	16	117	42	Y	0	0	0	0	0	1	Y	0	0	0	0	0	0	0	1	2	Y	0	0	0	0	0	0	0	1	Y	0	0	0	0	0	0	0	0	0	1
0	16	118	20	ACX	1	0	1	0	1	0	EX	0	0	0	0	1	0	1	0	2	DX	0	0	0	1	0	0	1	0	Y	0	0	0	0	0	0	0	0	0	1
0	16	121	31	Y	0	0	0	0	0	1	Y	0	0	0	0	0	0	0	1	2	DX	0	0	0	1	0	0	1	0	X	0	0	0	0	0	0	0	0	1	0
0	16	126	41	Y	0	0	0	0	0	1	Y	0	0	0	0	0	0	0	1	2	X	0	0	0	0	0	0	1	0	Y	0	0	0	0	0	0	0	0	0	1
0	17	7	19	Y	0	0	0	0	0	1	Y	0	0	0	0	0	0	0	1	2	Y	0	0	0	0	0	0	0	1	Y	0	0	0	0	0	0	0	0	0	1
0	17	11	18	Y	0	0	0	0	0	1	Y	0	0	0	0	0	0	0	1	2	Y	0	0	0	0	0	0	0	1	Y	0	0	0	0	0	0	0	0	0	1
0	17	16	29	Y	0	0	0	0	0	1	Y	0	0	0	0	0	0	0	1	2	DX	0	0	0	1	0	0	1	0	Y	0	0	0	0	0	0	0	0	0	1
0	17	17	8	Y	0	0	0	0	0	1	Y	0	0	0	0	0	0	0	1	8	Y	0	0	0	0	0	0	0	1	Y	0	0	0	0	0	0	0	0	0	1
0	17	17	24	Y	0	0	0	0	0	1	Y	0	0	0	0	0	0	0	1	1	Y	0	0	0	0	0	0	0	1	Y	0	0	0	0	0	0	0	0	0	1
0	17	20	33	AC	1	0	1	0	0	0	CX	0	0	1	0	0	0	1	0	2	BX	0	1	0	0	0	0	1	0	Y	0	0	0	0	0	0	0	0	0	1
0	17	28	33	AC	1	0	1	0	0	0	Y	0	0	0	0	0	0	0	1	2	DX	0	0	0	1	0	0	1	0	H	0	0	0	0	0	0	0	1	0	0
0	17	31	21	Y	0	0	0	0	0	1	Y	0	0	0	0	0	0	0	1	1	Y	0	0	0	0	0	0	0	1	Y	0	0	0	0	0	0	0	0	0	1
0	17	34	33	Y	0	0	0	0	0	1	Y	0	0	0	0	0	0	0	1	2	Y	0	0	0	0	0	0	0	1	Y	0	0	0	0	0	0	0	0	0	1
0	17	35	18	Y	0	0	0	0	0	1	Y	0	0	0	0	0	0	0	1	5	Y	0	0	0	0	0	0	0	1	Y	0	0	0	0	0	0	0	0	0	1
0	17	37	38	Y	0	0	0	0	0	1	Y	0	0	0	0	0	0	0	1	2	DE	0	0	0	1	1	0	0	0	Y	0	0	0	0	0	0	0	0	0	1
0	17	43	20	Y	0	0	0	0	0	1	Y	0	0	0	0	0	0	0	1	1	Y	0	0	0	0	0	0	0	1	Y	0	0	0	0	0	0	0	0	0	1
0	17	50	21	Y	0	0	0	0	0	1	Y	0	0	0	0	0	0	0	1	1	Y	0	0	0	0	0	0	0	1	Y	0	0	0	0	0	0	0	0	0	1
0	17	53	13	Y	0	0	0	0	0	1	Y	0	0	0	0	0	0	0	1	5	Y	0	0	0	0	0	0	0	1	Y	0	0	0	0	0	0	0	0	0	1
0	17	57	35	Y	0	0	0	0	0	1	Y	0	0	0	0	0	0	0	1	1	DX	0	0	0	1	0	0	1	0	Y	0	0	0	0	0	0	0	0	0	1
0	17	61	23	Y	0	0	0	0	0	1	Y	0	0	0	0	0	0	0	1	2	Y	0	0	0	0	0	0	0	1	Y	0	0	0	0	0	0	0	0	0	1
0	17	61	38	Y	0	0	0	0	0	1	Y	0	0	0	0	0	0	0	1	2	DX	0	0	0	1	0	0	1	0	Y	0	0	0	0	0	0	0	0	0	1
0	17	63	41	Y	0	0	0	0	0	1	Y	0	0	0	0	0	0	0	1	2	Y	0	0	0	0	0	0	0	1	Y	0	0	0	0	0	0	0	0	0	1
0	17	73	40	Y	0	0	0	0	0	1	Y	0	0	0	0	0	0	0	1	2	Y	0	0	0	0	0	0	0	1	Y	0	0	0	0	0	0	0	0	0	1
0	18	4	16	X	0	0	0	0	1	0	Y	0	0	0	0	0	0	0	1	2	X	0	0	0	0	0	0	1	0	Y	0	0	0	0	0	0	0	0	0	1
0	18	5	12	Y	0	0	0	0	0	1	Y	0	0	0	0	0	0	0	1	2	DX	0	0	0	1	0	0	1	0	Y	0	0	0	0	0	0	0	0	0	1
0	18	5	37	X	0	0	0	0	1	0	Y	0	0	0	0	0	0	0	1	2	DX	0	0	0	1	0	0	1	0	Y	0	0	0	0	0	0	0	0	0	1
0	18	7	28	Y	0	0	0	0	0	1	Y	0	0	0	0	0	0	0	1	8	Y	0	0	0	0	0	0	0	1	Y	0	0	0	0	0	0	0	0	0	1
0	18	12	17	Y	0	0	0	0	0	1	Y	0	0	0	0	0	0	0	1	2	X	0	0	0	0	0	0	1	0	Y	0	0	0	0	0	0	0	0	0	1
0	18	12	33	Y	0	0	0	0	0	1	Y	0	0	0	0	0	0	0	1	2	X	0	0	0	0	0	0	1	0	Y	0	0	0	0	0	0	0	0	0	1
0	18	19	19	X	0	0	0	0	1	0	Y	0	0	0	0	0	0	0	1	2	DX	0	0	0	1	0	0	1	0	Y	0	0	0	0	0	0	0	0	0	1
0	18	46	19	Y	0	0	0	0	0	1	Y	0	0	0	0	0	0	0	1	2	DX	0	0	0	1	0	0	1	0	Y	0	0	0	0	0	0	0	0	0	1
0	18	47	28	Y	0	0	0	0	0	1	X	0	0	0	0	0	0	1	0	2	DX	0	0	0	1	0	0	1	0	Y	0	0	0	0	0	0	0	0	0	1
0	18	49	9	Y	0	0	0	0	0	1	Y	0	0	0	0	0	0	0	1	2	Y	0	0	0	0	0	0	0	1	Y	0	0	0	0	0	0	0	0	0	1
0	18	59	32	Y	0	0	0	0	0	1	Y	0	0	0	0	0	0	0	1	2	Y	0	0	0	0	0	0	0	1	Y	0	0	0	0	0	0	0	0	0	1
0	18	60	30	DX	0	0	0	1	1	0	Y	0	0	0	0	0	0	0	1	2	X	0	0	0	0	0	0	1	0	Y	0	0	0	0	0	0	0	0	0	1
0	18	61	38	X	0	0	0	0	1	0	Y	0	0	0	0	0	0	0	1	2	X	0	0	0	0	0	0	1	0	Y	0	0	0	0	0	0	0	0	0	1
0	18	65	32	Y	0	0	0	0	0	1	Y	0	0	0	0	0	0	0	1	2	DX	0	0	0	1	0	0	1	0	Y	0	0	0	0	0	0	0	0	0	1
1	19	3	18	Y	0	0	0	0	0	1	Y	0	0	0	0	0	0	0	1	2	Y	0	0	0	0	0	0	0	1	HX	0	0	0	0	0	0	0	1	1	0
1	19	5	12	Y	0	0	0	0	0	1	Y	0	0	0	0	0	0	0	1	2	X	0	0	0	0	0	0	1	0	Y	0	0	0	0	0	0	0	0	0	1
1	19	8	41	ACX	1	0	1	0	1	0	A	1	0	0	0	0	0	0	0	2	X	0	0	0	0	0	0	1	0	Y	0	0	0	0	0	0	0	0	0	1
1	19	9	17	AD	1	0	0	1	0	0	A	1	0	0	0	0	0	0	0	2	DX	0	0	0	1	0	0	1	0	Y	0	0	0	0	0	0	0	0	0	1
1	19	18	30	ABC	1	1	1	0	0	0	ABX	1	1	0	0	0	0	1	0	2	DX	0	0	0	1	0	0	1	0	HX	0	0	0	0	0	0	0	1	1	0
1	19	21	26	Y	0	0	0	0	0	1	Y	0	0	0	0	0	0	0	1	2	X	0	0	0	0	0	0	1	0	Y	0	0	0	0	0	0	0	0	0	1
1	19	28	39	DX	0	0	0	1	1	0	F	0	0	0	0	0	1	0	0	2	DX	0	0	0	1	0	0	1	0	EG	0	0	0	0	1	0	1	0	0	0
1	19	41	41	ACX	1	0	1	0	1	0	Y	0	0	0	0	0	0	0	1	2	X	0	0	0	0	0	0	1	0	Y	0	0	0	0	0	0	0	0	0	1
1	19	42	12	Y	0	0	0	0	0	1	Y	0	0	0	0	0	0	0	1	2	Y	0	0	0	0	0	0	0	1	Y	0	0	0	0	0	0	0	0	0	1
1	19	42	26	X	0	0	0	0	1	0	Y	0	0	0	0	0	0	0	1	1	Y	0	0	0	0	0	0	0	1	Y	0	0	0	0	0	0	0	0	0	1
1	19	45	10	BX	0	1	0	0	1	0	X	0	0	0	0	0	0	1	0	2	X	0	0	0	0	0	0	1	0	Y	0	0	0	0	0	0	0	0	0	1
1	19	45	37	Y	0	0	0	0	0	1	Y	0	0	0	0	0	0	0	1	2	DX	0	0	0	1	0	0	1	0	Y	0	0	0	0	0	0	0	0	0	1
1	19	49	29	ACDX	1	0	1	1	1	0	AX	1	0	0	0	0	0	1	0	2	DX	0	0	0	1	0	0	1	0	Y	0	0	0	0	0	0	0	0	0	1
1	19	53	41	ABCX	1	1	1	0	1	0	BCX	0	1	1	0	0	0	1	0	1	DX	0	0	0	1	0	0	1	0	Y	0	0	0	0	0	0	0	0	0	1
1	20	4	17	DX	0	0	0	1	1	0	FX	0	0	0	0	0	1	1	0	2	DX	0	0	0	1	0	0	1	0	DGX	0	0	0	1	0	0	1	0	1	0
1	20	8	24	Y	0	0	0	0	0	1	Y	0	0	0	0	0	0	0	1	2	DX	0	0	0	1	0	0	1	0	Y	0	0	0	0	0	0	0	0	0	1
1	20	17	34	DX	0	0	0	1	1	0	X	0	0	0	0	0	0	1	0	2	X	0	0	0	0	0	0	1	0	Y	0	0	0	0	0	0	0	0	0	1
0	21	1	29	Y	0	0	0	0	0	1	Y	0	0	0	0	0	0	0	1	2	X	0	0	0	0	0	0	1	0	Y	0	0	0	0	0	0	0	0	0	1
0	21	8	12	Y	0	0	0	0	0	1	Y	0	0	0	0	0	0	0	1	2	Y	0	0	0	0	0	0	0	1	Y	0	0	0	0	0	0	0	0	0	1
0	21	9	38	DX	0	0	0	1	1	0	Y	0	0	0	0	0	0	0	1	8	X	0	0	0	0	0	0	1	0	Y	0	0	0	0	0	0	0	0	0	1
0	21	15	30	Y	0	0	0	0	0	1	Y	0	0	0	0	0	0	0	1	2	Y	0	0	0	0	0	0	0	1	Y	0	0	0	0	0	0	0	0	0	1
0	21	36	24	Y	0	0	0	0	0	1	Y	0	0	0	0	0	0	0	1	2	CD	0	0	1	1	0	0	0	0	Y	0	0	0	0	0	0	0	0	0	1
0	21	43	20	Y	0	0	0	0	0	1	Y	0	0	0	0	0	0	0	1	2	DX	0	0	0	1	0	0	1	0	Y	0	0	0	0	0	0	0	0	0	1
0	21	47	38	Y	0	0	0	0	0	1	X	0	0	0	0	0	0	1	0	3	DX	0	0	0	1	0	0	1	0	Y	0	0	0	0	0	0	0	0	0	1
0	21	51	16	X	0	0	0	0	1	0	Y	0	0	0	0	0	0	0	1	2	Y	0	0	0	0	0	0	0	1	Y	0	0	0	0	0	0	0	0	0	1
0	21	52	12	D	0	0	0	1	0	0	Y	0	0	0	0	0	0	0	1	2	Y	0	0	0	0	0	0	0	1	Y	0	0	0	0	0	0	0	0	0	1
0	21	54	18	DX	0	0	0	1	1	0	F	0	0	0	0	0	1	0	0	2	D	0	0	0	1	0	0	0	0	Y	0	0	0	0	0	0	0	0	0	1
0	21	63	29	Y	0	0	0	0	0	1	Y	0	0	0	0	0	0	0	1	2	X	0	0	0	0	0	0	1	0	Y	0	0	0	0	0	0	0	0	0	1
0	21	71	15	Y	0	0	0	0	0	1	Y	0	0	0	0	0	0	0	1	3	DE	0	0	0	1	1	0	0	0	Y	0	0	0	0	0	0	0	0	0	1
0	21	82	19	Y	0	0	0	0	0	1	Y	0	0	0	0	0	0	0	1	2	X	0	0	0	0	0	0	1	0	Y	0	0	0	0	0	0	0	0	0	1
0	21	83	24	DX	0	0	0	1	1	0	Y	0	0	0	0	0	0	0	1	2	DX	0	0	0	1	0	0	1	0	Y	0	0	0	0	0	0	0	0	0	1
0	21	94	15	Y	0	0	0	0	0	1	Y	0	0	0	0	0	0	0	1	2	DX	0	0	0	1	0	0	1	0	Y	0	0	0	0	0	0	0	0	0	1
0	21	99	12	AD	1	0	0	1	0	0	Y	0	0	0	0	0	0	0	1	2	X	0	0	0	0	0	0	1	0	Y	0	0	0	0	0	0	0	0	0	1
0	21	105	18	Y	0	0	0	0	0	1	Y	0	0	0	0	0	0	0	1	2	X	0	0	0	0	0	0	1	0	Y	0	0	0	0	0	0	0	0	0	1
0	21	113	31	DX	0	0	0	1	1	0	Y	0	0	0	0	0	0	0	1	2	Y	0	0	0	0	0	0	0	1	Y	0	0	0	0	0	0	0	0	0	1
0	21	114	36	ACDX	1	0	1	1	1	0	FX	0	0	0	0	0	1	1	0	2	DX	0	0	0	1	0	0	1	0	Y	0	0	0	0	0	0	0	0	0	1
0	21	117	18	DX	0	0	0	1	1	0	X	0	0	0	0	0	0	1	0	2	DX	0	0	0	1	0	0	1	0	Y	0	0	0	0	0	0	0	0	0	1
0	21	121	28	Y	0	0	0	0	0	1	Y	0	0	0	0	0	0	0	1	2	X	0	0	0	0	0	0	1	0	Y	0	0	0	0	0	0	0	0	0	1
0	22	3	12	Y	0	0	0	0	0	1	Y	0	0	0	0	0	0	0	1	5	Y	0	0	0	0	0	0	0	1	Y	0	0	0	0	0	0	0	0	0	1
0	22	3	40	AX	1	0	0	0	1	0	Y	0	0	0	0	0	0	0	1	2	DX	0	0	0	1	0	0	1	0	Y	0	0	0	0	0	0	0	0	0	1
0	22	7	21	Y	0	0	0	0	0	1	Y	0	0	0	0	0	0	0	1	2	Y	0	0	0	0	0	0	0	1	Y	0	0	0	0	0	0	0	0	0	1
0	22	7	39	Y	0	0	0	0	0	1	Y	0	0	0	0	0	0	0	1	2	X	0	0	0	0	0	0	1	0	Y	0	0	0	0	0	0	0	0	0	1
0	22	11	26	Y	0	0	0	0	0	1	Y	0	0	0	0	0	0	0	1	2	Y	0	0	0	0	0	0	0	1	Y	0	0	0	0	0	0	0	0	0	1
0	22	13	5	Y	0	0	0	0	0	1	Y	0	0	0	0	0	0	0	1	2	Y	0	0	0	0	0	0	0	1	Y	0	0	0	0	0	0	0	0	0	1
0	22	13	41	Y	0	0	0	0	0	1	Y	0	0	0	0	0	0	0	1	1	X	0	0	0	0	0	0	1	0	Y	0	0	0	0	0	0	0	0	0	1
0	22	17	25	Y	0	0	0	0	0	1	Y	0	0	0	0	0	0	0	1	2	Y	0	0	0	0	0	0	0	1	Y	0	0	0	0	0	0	0	0	0	1
0	22	27	31	Y	0	0	0	0	0	1	Y	0	0	0	0	0	0	0	1	2	Y	0	0	0	0	0	0	0	1	Y	0	0	0	0	0	0	0	0	0	1
0	22	35	33	Y	0	0	0	0	0	1	Y	0	0	0	0	0	0	0	1	2	DX	0	0	0	1	0	0	1	0	Y	0	0	0	0	0	0	0	0	0	1
0	22	49	41	Y	0	0	0	0	0	1	Y	0	0	0	0	0	0	0	1	2	X	0	0	0	0	0	0	1	0	Y	0	0	0	0	0	0	0	0	0	1
0	22	50	42	Y	0	0	0	0	0	1	Y	0	0	0	0	0	0	0	1	2	Y	0	0	0	0	0	0	0	1	Y	0	0	0	0	0	0	0	0	0	1
0	23	3	10	Y	0	0	0	0	0	1	Y	0	0	0	0	0	0	0	1	3	Y	0	0	0	0	0	0	0	1	Y	0	0	0	0	0	0	0	0	0	1
0	23	3	15	Y	0	0	0	0	0	1	Y	0	0	0	0	0	0	0	1	1	Y	0	0	0	0	0	0	0	1	Y	0	0	0	0	0	0	0	0	0	1
0	23	3	35	DX	0	0	0	1	1	0	FX	0	0	0	0	0	1	1	0	2	Y	0	0	0	0	0	0	0	1	Y	0	0	0	0	0	0	0	0	0	1
0	23	15	16	DX	0	0	0	1	1	0	F	0	0	0	0	0	1	0	0	2	Y	0	0	0	0	0	0	0	1	X	0	0	0	0	0	0	0	0	1	0
0	23	22	21	Y	0	0	0	0	0	1	B	0	1	0	0	0	0	0	0	2	Y	0	0	0	0	0	0	0	1	Y	0	0	0	0	0	0	0	0	0	1
0	23	27	15	BD	0	1	0	1	0	0	F	0	0	0	0	0	1	0	0	2	Y	0	0	0	0	0	0	0	1	Y	0	0	0	0	0	0	0	0	0	1
0	23	29	40	X	0	0	0	0	1	0	FX	0	0	0	0	0	1	1	0	2	X	0	0	0	0	0	0	1	0	Y	0	0	0	0	0	0	0	0	0	1
0	23	38	18	D	0	0	0	1	0	0	F	0	0	0	0	0	1	0	0	1	Y	0	0	0	0	0	0	0	1	Y	0	0	0	0	0	0	0	0	0	1
0	23	52	23	BD	0	1	0	1	0	0	X	0	0	0	0	0	0	1	0	1	Y	0	0	0	0	0	0	0	1	Y	0	0	0	0	0	0	0	0	0	1
0	23	57	35	Y	0	0	0	0	0	1	BX	0	1	0	0	0	0	1	0	2	X	0	0	0	0	0	0	1	0	Y	0	0	0	0	0	0	0	0	0	1
0	23	83	27	X	0	0	0	0	1	0	F	0	0	0	0	0	1	0	0	2	X	0	0	0	0	0	0	1	0	Y	0	0	0	0	0	0	0	0	0	1
0	23	91	15	X	0	0	0	0	1	0	F	0	0	0	0	0	1	0	0	1	X	0	0	0	0	0	0	1	0	Y	0	0	0	0	0	0	0	0	0	1
0	23	93	21	D	0	0	0	1	0	0	BF	0	1	0	0	0	1	0	0	2	X	0	0	0	0	0	0	1	0	Y	0	0	0	0	0	0	0	0	0	1
0	23	94	18	D	0	0	0	1	0	0	BF	0	1	0	0	0	1	0	0	1	Y	0	0	0	0	0	0	0	1	Y	0	0	0	0	0	0	0	0	0	1
0	23	98	18	Y	0	0	0	0	0	1	Y	0	0	0	0	0	0	0	1	2	Y	0	0	0	0	0	0	0	1	Y	0	0	0	0	0	0	0	0	0	1
0	23	105	35	BX	0	1	0	0	1	0	F	0	0	0	0	0	1	0	0	2	DX	0	0	0	1	0	0	1	0	X	0	0	0	0	0	0	0	0	1	0
0	23	107	25	ABD	1	1	0	1	0	0	F	0	0	0	0	0	1	0	0	2	X	0	0	0	0	0	0	1	0	H	0	0	0	0	0	0	0	1	0	0
0	24	4	12	DX	0	0	0	1	1	0	FX	0	0	0	0	0	1	1	0	2	X	0	0	0	0	0	0	1	0	Y	0	0	0	0	0	0	0	0	0	1
0	24	18	23	DX	0	0	0	1	1	0	Y	0	0	0	0	0	0	0	1	2	DX	0	0	0	1	0	0	1	0	Y	0	0	0	0	0	0	0	0	0	1
0	24	29	15	D	0	0	0	1	0	0	Y	0	0	0	0	0	0	0	1	2	X	0	0	0	0	0	0	1	0	Y	0	0	0	0	0	0	0	0	0	1
0	24	42	42	X	0	0	0	0	1	0	Y	0	0	0	0	0	0	0	1	2	X	0	0	0	0	0	0	1	0	Y	0	0	0	0	0	0	0	0	0	1
0	24	51	42	Y	0	0	0	0	0	1	FX	0	0	0	0	0	1	1	0	3	DX	0	0	0	1	0	0	1	0	Y	0	0	0	0	0	0	0	0	0	1
0	24	53	24	DX	0	0	0	1	1	0	Y	0	0	0	0	0	0	0	1	2	DX	0	0	0	1	0	0	1	0	Y	0	0	0	0	0	0	0	0	0	1
0	24	62	26	DX	0	0	0	1	1	0	Y	0	0	0	0	0	0	0	1	2	DX	0	0	0	1	0	0	1	0	Y	0	0	0	0	0	0	0	0	0	1
0	24	63	40	DX	0	0	0	1	1	0	Y	0	0	0	0	0	0	0	1	2	DX	0	0	0	1	0	0	1	0	Y	0	0	0	0	0	0	0	0	0	1
0	24	64	18	DX	0	0	0	1	1	0	Y	0	0	0	0	0	0	0	1	2	DX	0	0	0	1	0	0	1	0	Y	0	0	0	0	0	0	0	0	0	1
0	24	66	30	Y	0	0	0	0	0	1	Y	0	0	0	0	0	0	0	1	2	DX	0	0	0	1	0	0	1	0	Y	0	0	0	0	0	0	0	0	0	1
0	24	68	12	Y	0	0	0	0	0	1	Y	0	0	0	0	0	0	0	1	2	DX	0	0	0	1	0	0	1	0	Y	0	0	0	0	0	0	0	0	0	1
0	24	78	20	DX	0	0	0	1	1	0	FX	0	0	0	0	0	1	1	0	2	DX	0	0	0	1	0	0	1	0	Y	0	0	0	0	0	0	0	0	0	1
0	24	88	38	ADX	1	0	0	1	1	0	Y	0	0	0	0	0	0	0	1	2	DX	0	0	0	1	0	0	1	0	Y	0	0	0	0	0	0	0	0	0	1
0	24	123	13	Y	0	0	0	0	0	1	Y	0	0	0	0	0	0	0	1	2	DX	0	0	0	1	0	0	1	0	Y	0	0	0	0	0	0	0	0	0	1
0	24	130	20	Y	0	0	0	0	0	1	Y	0	0	0	0	0	0	0	1	2	DX	0	0	0	1	0	0	1	0	Y	0	0	0	0	0	0	0	0	0	1
0	24	133	10	X	0	0	0	0	1	0	Y	0	0	0	0	0	0	0	1	2	X	0	0	0	0	0	0	1	0	Y	0	0	0	0	0	0	0	0	0	1
0	24	140	21	DX	0	0	0	1	1	0	F	0	0	0	0	0	1	0	0	2	DX	0	0	0	1	0	0	1	0	Y	0	0	0	0	0	0	0	0	0	1
0	24	157	13	DX	0	0	0	1	1	0	Y	0	0	0	0	0	0	0	1	2	X	0	0	0	0	0	0	1	0	Y	0	0	0	0	0	0	0	0	0	1
0	24	157	42	C	0	0	1	0	0	0	Y	0	0	0	0	0	0	0	1	2	X	0	0	0	0	0	0	1	0	Y	0	0	0	0	0	0	0	0	0	1
0	24	160	21	Y	0	0	0	0	0	1	Y	0	0	0	0	0	0	0	1	2	DX	0	0	0	1	0	0	1	0	Y	0	0	0	0	0	0	0	0	0	1
0	24	161	42	DX	0	0	0	1	1	0	Y	0	0	0	0	0	0	0	1	2	DX	0	0	0	1	0	0	1	0	Y	0	0	0	0	0	0	0	0	0	1
0	24	172	20	DX	0	0	0	1	1	0	F	0	0	0	0	0	1	0	0	2	DX	0	0	0	1	0	0	1	0	Y	0	0	0	0	0	0	0	0	0	1
0	24	174	17	AC	1	0	1	0	0	0	FX	0	0	0	0	0	1	1	0	2	DX	0	0	0	1	0	0	1	0	Y	0	0	0	0	0	0	0	0	0	1
0	24	175	19	ADX	1	0	0	1	1	0	F	0	0	0	0	0	1	0	0	2	DX	0	0	0	1	0	0	1	0	BDE	0	1	0	1	1	0	0	0	0	0
0	24	176	26	Y	0	0	0	0	0	1	Y	0	0	0	0	0	0	0	1	2	DEX	0	0	0	1	1	0	1	0	Y	0	0	0	0	0	0	0	0	0	1
0	24	182	20	Y	0	0	0	0	0	1	Y	0	0	0	0	0	0	0	1	2	DX	0	0	0	1	0	0	1	0	Y	0	0	0	0	0	0	0	0	0	1
0	24	185	34	DX	0	0	0	1	1	0	F	0	0	0	0	0	1	0	0	2	X	0	0	0	0	0	0	1	0	Y	0	0	0	0	0	0	0	0	0	1
0	24	193	35	Y	0	0	0	0	0	1	Y	0	0	0	0	0	0	0	1	2	DX	0	0	0	1	0	0	1	0	Y	0	0	0	0	0	0	0	0	0	1
1	25	6	19	DX	0	0	0	1	1	0	Y	0	0	0	0	0	0	0	1	2	X	0	0	0	0	0	0	1	0	Y	0	0	0	0	0	0	0	0	0	1
1	25	7	16	Y	0	0	0	0	0	1	Y	0	0	0	0	0	0	0	1	2	X	0	0	0	0	0	0	1	0	Y	0	0	0	0	0	0	0	0	0	1
1	25	26	16	Y	0	0	0	0	0	1	Y	0	0	0	0	0	0	0	1	2	Y	0	0	0	0	0	0	0	1	Y	0	0	0	0	0	0	0	0	0	1
1	25	26	22	DX	0	0	0	1	1	0	Y	0	0	0	0	0	0	0	1	2	DX	0	0	0	1	0	0	1	0	Y	0	0	0	0	0	0	0	0	0	1
1	25	37	12	X	0	0	0	0	1	0	Y	0	0	0	0	0	0	0	1	2	DX	0	0	0	1	0	0	1	0	Y	0	0	0	0	0	0	0	0	0	1
1	25	39	16	Y	0	0	0	0	0	1	Y	0	0	0	0	0	0	0	1	2	DX	0	0	0	1	0	0	1	0	Y	0	0	0	0	0	0	0	0	0	1
1	25	39	39	AX	1	0	0	0	1	0	F	0	0	0	0	0	1	0	0	2	DX	0	0	0	1	0	0	1	0	DE	0	0	0	1	1	0	0	0	0	0
1	25	41	18	Y	0	0	0	0	0	1	Y	0	0	0	0	0	0	0	1	2	DX	0	0	0	1	0	0	1	0	Y	0	0	0	0	0	0	0	0	0	1
1	25	41	33	Y	0	0	0	0	0	1	F	0	0	0	0	0	1	0	0	2	X	0	0	0	0	0	0	1	0	DX	0	0	0	1	0	0	0	0	1	0
1	25	70	24	Y	0	0	0	0	0	1	Y	0	0	0	0	0	0	0	1	2	DX	0	0	0	1	0	0	1	0	Y	0	0	0	0	0	0	0	0	0	1
1	25	81	24	Y	0	0	0	0	0	1	Y	0	0	0	0	0	0	0	1	2	X	0	0	0	0	0	0	1	0	Y	0	0	0	0	0	0	0	0	0	1
1	25	86	36	DX	0	0	0	1	1	0	Y	0	0	0	0	0	0	0	1	2	DX	0	0	0	1	0	0	1	0	Y	0	0	0	0	0	0	0	0	0	1
0	26	1	18	D	0	0	0	1	0	0	F	0	0	0	0	0	1	0	0	2	CD	0	0	1	1	0	0	0	0	Y	0	0	0	0	0	0	0	0	0	1
0	26	26	18	DX	0	0	0	1	1	0	F	0	0	0	0	0	1	0	0	2	DX	0	0	0	1	0	0	1	0	CDEG	0	0	1	1	1	0	1	0	0	0
0	26	26	41	DX	0	0	0	1	1	0	FX	0	0	0	0	0	1	1	0	1	CDX	0	0	1	1	0	0	1	0	Y	0	0	0	0	0	0	0	0	0	1
0	26	30	14	Y	0	0	0	0	0	1	F	0	0	0	0	0	1	0	0	3	CD	0	0	1	1	0	0	0	0	Y	0	0	0	0	0	0	0	0	0	1
0	26	32	14	CD	0	0	1	1	0	0	F	0	0	0	0	0	1	0	0	3	CD	0	0	1	1	0	0	0	0	Y	0	0	0	0	0	0	0	0	0	1
0	26	32	28	D	0	0	0	1	0	0	X	0	0	0	0	0	0	1	0	2	D	0	0	0	1	0	0	0	0	Y	0	0	0	0	0	0	0	0	0	1
0	26	48	14	CD	0	0	1	1	0	0	F	0	0	0	0	0	1	0	0	3	CD	0	0	1	1	0	0	0	0	Y	0	0	0	0	0	0	0	0	0	1
0	26	57	35	ACD	1	0	1	1	0	0	FX	0	0	0	0	0	1	1	0	4	CDX	0	0	1	1	0	0	1	0	Y	0	0	0	0	0	0	0	0	0	1
0	26	60	11	C	0	0	1	0	0	0	AF	1	0	0	0	0	1	0	0	4	CD	0	0	1	1	0	0	0	0	Y	0	0	0	0	0	0	0	0	0	1
0	26	72	11	ABC	1	1	1	0	0	0	F	0	0	0	0	0	1	0	0	4	CD	0	0	1	1	0	0	0	0	Y	0	0	0	0	0	0	0	0	0	1
0	26	72	22	D	0	0	0	1	0	0	C	0	0	1	0	0	0	0	0	2	D	0	0	0	1	0	0	0	0	Y	0	0	0	0	0	0	0	0	0	1
0	26	99	22	D	0	0	0	1	0	0	F	0	0	0	0	0	1	0	0	2	D	0	0	0	1	0	0	0	0	Y	0	0	0	0	0	0	0	0	0	1
0	26	103	10	ABC	1	1	1	0	0	0	Y	0	0	0	0	0	0	0	1	4	CD	0	0	1	1	0	0	0	0	Y	0	0	0	0	0	0	0	0	0	1
0	26	103	42	CD	0	0	1	1	0	0	FX	0	0	0	0	0	1	1	0	2	DX	0	0	0	1	0	0	1	0	Y	0	0	0	0	0	0	0	0	0	1
0	26	117	19	D	0	0	0	1	0	0	F	0	0	0	0	0	1	0	0	2	D	0	0	0	1	0	0	0	0	Y	0	0	0	0	0	0	0	0	0	1
0	26	117	39	Y	0	0	0	0	0	1	F	0	0	0	0	0	1	0	0	2	DX	0	0	0	1	0	0	1	0	DEG	0	0	0	1	1	0	1	0	0	0
0	26	118	28	CDX	0	0	1	1	1	0	FX	0	0	0	0	0	1	1	0	4	CD	0	0	1	1	0	0	0	0	Y	0	0	0	0	0	0	0	0	0	1
0	26	118	42	CDX	0	0	1	1	1	0	FX	0	0	0	0	0	1	1	0	1	CDX	0	0	1	1	0	0	1	0	Y	0	0	0	0	0	0	0	0	0	1
0	26	120	26	DX	0	0	0	1	1	0	F	0	0	0	0	0	1	0	0	2	CDX	0	0	1	1	0	0	1	0	Y	0	0	0	0	0	0	0	0	0	1
0	26	521	32	DX	0	0	0	1	1	0	X	0	0	0	0	0	0	1	0	4	D	0	0	0	1	0	0	0	0	Y	0	0	0	0	0	0	0	0	0	1
0	26	522	14	ACD	1	0	1	1	0	0	F	0	0	0	0	0	1	0	0	3	CD	0	0	1	1	0	0	0	0	Y	0	0	0	0	0	0	0	0	0	1
0	26	522	39	CDX	0	0	1	1	1	0	FX	0	0	0	0	0	1	1	0	2	DX	0	0	0	1	0	0	1	0	Y	0	0	0	0	0	0	0	0	0	1
0	26	523	22	CD	0	0	1	1	0	0	F	0	0	0	0	0	1	0	0	2	D	0	0	0	1	0	0	0	0	Y	0	0	0	0	0	0	0	0	0	1
0	26	524	11	ABCD	1	1	1	1	0	0	F	0	0	0	0	0	1	0	0	3	CD	0	0	1	1	0	0	0	0	DEG	0	0	0	1	1	0	1	0	0	0
0	26	524	34	DX	0	0	0	1	1	0	F	0	0	0	0	0	1	0	0	4	X	0	0	0	0	0	0	1	0	Y	0	0	0	0	0	0	0	0	0	1
0	26	527	41	CX	0	0	1	0	1	0	FX	0	0	0	0	0	1	1	0	2	X	0	0	0	0	0	0	1	0	Y	0	0	0	0	0	0	0	0	0	1
0	26	528	25	BDX	0	1	0	1	1	0	F	0	0	0	0	0	1	0	0	2	CD	0	0	1	1	0	0	0	0	Y	0	0	0	0	0	0	0	0	0	1
0	26	528	41	DX	0	0	0	1	1	0	X	0	0	0	0	0	0	1	0	3	DX	0	0	0	1	0	0	1	0	Y	0	0	0	0	0	0	0	0	0	1
0	26	529	26	CDX	0	0	1	1	1	0	F	0	0	0	0	0	1	0	0	2	CDX	0	0	1	1	0	0	1	0	Y	0	0	0	0	0	0	0	0	0	1
0	26	537	38	CDX	0	0	1	1	1	0	AFX	1	0	0	0	0	1	1	0	2	CDX	0	0	1	1	0	0	1	0	Y	0	0	0	0	0	0	0	0	0	1
0	26	541	39	DX	0	0	0	1	1	0	X	0	0	0	0	0	0	1	0	3	X	0	0	0	0	0	0	1	0	X	0	0	0	0	0	0	0	0	1	0
0	26	542	40	CDX	0	0	1	1	1	0	FX	0	0	0	0	0	1	1	0	2	X	0	0	0	0	0	0	1	0	Y	0	0	0	0	0	0	0	0	0	1
1	27	25	13	B	0	1	0	0	0	0	F	0	0	0	0	0	1	0	0	1	D	0	0	0	1	0	0	0	0	Y	0	0	0	0	0	0	0	0	0	1
1	27	25	34	ABDX	1	1	0	1	1	0	BX	0	1	0	0	0	0	1	0	1	Y	0	0	0	0	0	0	0	1	Y	0	0	0	0	0	0	0	0	0	1
1	27	33	17	BD	0	1	0	1	0	0	B	0	1	0	0	0	0	0	0	1	DX	0	0	0	1	0	0	1	0	Y	0	0	0	0	0	0	0	0	0	1
1	27	38	36	BD	0	1	0	1	0	0	BF	0	1	0	0	0	1	0	0	2	CD	0	0	1	1	0	0	0	0	Y	0	0	0	0	0	0	0	0	0	1
1	27	123	13	D	0	0	0	1	0	0	F	0	0	0	0	0	1	0	0	1	Y	0	0	0	0	0	0	0	1	Y	0	0	0	0	0	0	0	0	0	1
1	27	137	42	BX	0	1	0	0	1	0	F	0	0	0	0	0	1	0	0	2	Y	0	0	0	0	0	0	0	1	Y	0	0	0	0	0	0	0	0	0	1
1	27	140	18	BD	0	1	0	1	0	0	F	0	0	0	0	0	1	0	0	1	Y	0	0	0	0	0	0	0	1	Y	0	0	0	0	0	0	0	0	0	1
1	27	150	26	D	0	0	0	1	0	0	BFX	0	1	0	0	0	1	1	0	2	X	0	0	0	0	0	0	1	0	Y	0	0	0	0	0	0	0	0	0	1
1	27	153	16	X	0	0	0	0	1	0	Y	0	0	0	0	0	0	0	1	1	Y	0	0	0	0	0	0	0	1	Y	0	0	0	0	0	0	0	0	0	1
1	27	182	13	D	0	0	0	1	0	0	F	0	0	0	0	0	1	0	0	2	Y	0	0	0	0	0	0	0	1	Y	0	0	0	0	0	0	0	0	0	1
1	27	186	11	BD	0	1	0	1	0	0	F	0	0	0	0	0	1	0	0	2	Y	0	0	0	0	0	0	0	1	Y	0	0	0	0	0	0	0	0	0	1
1	27	198	12	Y	0	0	0	0	0	1	F	0	0	0	0	0	1	0	0	2	Y	0	0	0	0	0	0	0	1	Y	0	0	0	0	0	0	0	0	0	1
1	27	200	14	D	0	0	0	1	0	0	Y	0	0	0	0	0	0	0	1	2	Y	0	0	0	0	0	0	0	1	Y	0	0	0	0	0	0	0	0	0	1
1	27	204	16	D	0	0	0	1	0	0	F	0	0	0	0	0	1	0	0	1	Y	0	0	0	0	0	0	0	1	Y	0	0	0	0	0	0	0	0	0	1
1	27	205	17	D	0	0	0	1	0	0	F	0	0	0	0	0	1	0	0	1	Y	0	0	0	0	0	0	0	1	X	0	0	0	0	0	0	0	0	1	0
1	27	208	16	DX	0	0	0	1	1	0	FX	0	0	0	0	0	1	1	0	1	Y	0	0	0	0	0	0	0	1	Y	0	0	0	0	0	0	0	0	0	1
1	27	213	12	Y	0	0	0	0	0	1	F	0	0	0	0	0	1	0	0	2	Y	0	0	0	0	0	0	0	1	Y	0	0	0	0	0	0	0	0	0	1
1	27	221	22	CD	0	0	1	1	0	0	F	0	0	0	0	0	1	0	0	2	X	0	0	0	0	0	0	1	0	X	0	0	0	0	0	0	0	0	1	0
1	27	225	21	AB	1	1	0	0	0	0	F	0	0	0	0	0	1	0	0	2	Y	0	0	0	0	0	0	0	1	Y	0	0	0	0	0	0	0	0	0	1
1	27	229	34	BD	0	1	0	1	0	0	F	0	0	0	0	0	1	0	0	1	Y	0	0	0	0	0	0	0	1	H	0	0	0	0	0	0	0	1	0	0
1	27	230	34	D	0	0	0	1	0	0	F	0	0	0	0	0	1	0	0	1	Y	0	0	0	0	0	0	0	1	Y	0	0	0	0	0	0	0	0	0	1
1	27	231	33	AD	1	0	0	1	0	0	F	0	0	0	0	0	1	0	0	2	Y	0	0	0	0	0	0	0	1	Y	0	0	0	0	0	0	0	0	0	1
1	27	233	19	BD	0	1	0	1	0	0	F	0	0	0	0	0	1	0	0	2	X	0	0	0	0	0	0	1	0	H	0	0	0	0	0	0	0	1	0	0
1	27	238	40	BC	0	1	1	0	0	0	BF	0	1	0	0	0	1	0	0	1	X	0	0	0	0	0	0	1	0	Y	0	0	0	0	0	0	0	0	0	1
1	27	241	27	AD	1	0	0	1	0	0	F	0	0	0	0	0	1	0	0	1	CX	0	0	1	0	0	0	1	0	Y	0	0	0	0	0	0	0	0	0	1
1	27	242	27	AD	1	0	0	1	0	0	F	0	0	0	0	0	1	0	0	3	D	0	0	0	1	0	0	0	0	H	0	0	0	0	0	0	0	1	0	0
1	27	243	27	AD	1	0	0	1	0	0	F	0	0	0	0	0	1	0	0	2	DX	0	0	0	1	0	0	1	0	Y	0	0	0	0	0	0	0	0	0	1
1	27	246	31	D	0	0	0	1	0	0	BF	0	1	0	0	0	1	0	0	1	Y	0	0	0	0	0	0	0	1	Y	0	0	0	0	0	0	0	0	0	1
1	27	247	31	AD	1	0	0	1	0	0	FX	0	0	0	0	0	1	1	0	2	CX	0	0	1	0	0	0	1	0	H	0	0	0	0	0	0	0	1	0	0
1	28	8	12	Y	0	0	0	0	0	1	Y	0	0	0	0	0	0	0	1	1	Y	0	0	0	0	0	0	0	1	Y	0	0	0	0	0	0	0	0	0	1
1	28	16	30	ADX	1	0	0	1	1	0	F	0	0	0	0	0	1	0	0	1	CF	0	0	1	0	0	1	0	0	Y	0	0	0	0	0	0	0	0	0	1
1	28	22	23	DX	0	0	0	1	1	0	BF	0	1	0	0	0	1	0	0	1	Y	0	0	0	0	0	0	0	1	Y	0	0	0	0	0	0	0	0	0	1
1	28	23	24	D	0	0	0	1	0	0	X	0	0	0	0	0	0	1	0	2	Y	0	0	0	0	0	0	0	1	Y	0	0	0	0	0	0	0	0	0	1
1	28	25	18	D	0	0	0	1	0	0	F	0	0	0	0	0	1	0	0	2	Y	0	0	0	0	0	0	0	1	DE	0	0	0	1	1	0	0	0	0	0
1	28	27	16	Y	0	0	0	0	0	1	X	0	0	0	0	0	0	1	0	1	Y	0	0	0	0	0	0	0	1	Y	0	0	0	0	0	0	0	0	0	1
1	28	34	35	D	0	0	0	1	0	0	FX	0	0	0	0	0	1	1	0	2	Y	0	0	0	0	0	0	0	1	Y	0	0	0	0	0	0	0	0	0	1
1	28	38	23	D	0	0	0	1	0	0	F	0	0	0	0	0	1	0	0	2	Y	0	0	0	0	0	0	0	1	Y	0	0	0	0	0	0	0	0	0	1
1	28	46	23	DX	0	0	0	1	1	0	BD	0	1	0	1	0	0	0	0	2	Y	0	0	0	0	0	0	0	1	Y	0	0	0	0	0	0	0	0	0	1
1	28	51	14	DX	0	0	0	1	1	0	Y	0	0	0	0	0	0	0	1	1	Y	0	0	0	0	0	0	0	1	Y	0	0	0	0	0	0	0	0	0	1
1	28	54	20	B	0	1	0	0	0	0	X	0	0	0	0	0	0	1	0	2	Y	0	0	0	0	0	0	0	1	Y	0	0	0	0	0	0	0	0	0	1
1	28	57	18	Y	0	0	0	0	0	1	F	0	0	0	0	0	1	0	0	1	Y	0	0	0	0	0	0	0	1	Y	0	0	0	0	0	0	0	0	0	1
1	28	61	13	D	0	0	0	1	0	0	F	0	0	0	0	0	1	0	0	2	Y	0	0	0	0	0	0	0	1	Y	0	0	0	0	0	0	0	0	0	1
1	28	61	37	DX	0	0	0	1	1	0	X	0	0	0	0	0	0	1	0	2	Y	0	0	0	0	0	0	0	1	Y	0	0	0	0	0	0	0	0	0	1
1	28	62	19	BD	0	1	0	1	0	0	F	0	0	0	0	0	1	0	0	1	X	0	0	0	0	0	0	1	0	Y	0	0	0	0	0	0	0	0	0	1
1	28	62	41	BX	0	1	0	0	1	0	X	0	0	0	0	0	0	1	0	2	Y	0	0	0	0	0	0	0	1	Y	0	0	0	0	0	0	0	0	0	1
1	28	64	24	BD	0	1	0	1	0	0	BF	0	1	0	0	0	1	0	0	2	X	0	0	0	0	0	0	1	0	Y	0	0	0	0	0	0	0	0	0	1
1	28	65	25	BD	0	1	0	1	0	0	FX	0	0	0	0	0	1	1	0	1	Y	0	0	0	0	0	0	0	1	Y	0	0	0	0	0	0	0	0	0	1
1	28	73	34	AD	1	0	0	1	0	0	FX	0	0	0	0	0	1	1	0	1	Y	0	0	0	0	0	0	0	1	Y	0	0	0	0	0	0	0	0	0	1
1	28	75	24	B	0	1	0	0	0	0	F	0	0	0	0	0	1	0	0	2	D	0	0	0	1	0	0	0	0	Y	0	0	0	0	0	0	0	0	0	1
1	28	77	28	AD	1	0	0	1	0	0	F	0	0	0	0	0	1	0	0	1	Y	0	0	0	0	0	0	0	1	EGH	0	0	0	0	1	0	1	1	0	0
1	28	81	24	D	0	0	0	1	0	0	B	0	1	0	0	0	0	0	0	2	Y	0	0	0	0	0	0	0	1	Y	0	0	0	0	0	0	0	0	0	1
1	28	85	41	AX	1	0	0	0	1	0	BX	0	1	0	0	0	0	1	0	2	X	0	0	0	0	0	0	1	0	Y	0	0	0	0	0	0	0	0	0	1
1	28	91	42	X	0	0	0	0	1	0	F	0	0	0	0	0	1	0	0	2	Y	0	0	0	0	0	0	0	1	Y	0	0	0	0	0	0	0	0	0	1
1	29	1	28	DX	0	0	0	1	1	0	F	0	0	0	0	0	1	0	0	2	DX	0	0	0	1	0	0	1	0	Y	0	0	0	0	0	0	0	0	0	1
1	29	9	13	DX	0	0	0	1	1	0	F	0	0	0	0	0	1	0	0	2	DX	0	0	0	1	0	0	1	0	Y	0	0	0	0	0	0	0	0	0	1
1	29	21	39	CDX	0	0	1	1	1	0	FX	0	0	0	0	0	1	1	0	2	DX	0	0	0	1	0	0	1	0	DE	0	0	0	1	1	0	0	0	0	0
1	29	22	28	CDX	0	0	1	1	1	0	FX	0	0	0	0	0	1	1	0	2	DX	0	0	0	1	0	0	1	0	DG	0	0	0	1	0	0	1	0	0	0
1	29	24	36	DX	0	0	0	1	1	0	FX	0	0	0	0	0	1	1	0	2	DX	0	0	0	1	0	0	1	0	Y	0	0	0	0	0	0	0	0	0	1
1	29	25	35	X	0	0	0	0	1	0	F	0	0	0	0	0	1	0	0	2	X	0	0	0	0	0	0	1	0	DX	0	0	0	1	0	0	0	0	1	0
1	29	34	34	DX	0	0	0	1	1	0	X	0	0	0	0	0	0	1	0	2	DX	0	0	0	1	0	0	1	0	Y	0	0	0	0	0	0	0	0	0	1
1	29	35	21	CD	0	0	1	1	0	0	Y	0	0	0	0	0	0	0	1	2	DX	0	0	0	1	0	0	1	0	Y	0	0	0	0	0	0	0	0	0	1
1	29	37	31	DX	0	0	0	1	1	0	FX	0	0	0	0	0	1	1	0	2	DX	0	0	0	1	0	0	1	0	DX	0	0	0	1	0	0	0	0	1	0
1	29	42	20	ACDX	1	0	1	1	1	0	F	0	0	0	0	0	1	0	0	2	DX	0	0	0	1	0	0	1	0	X	0	0	0	0	0	0	0	0	1	0
1	29	44	30	DX	0	0	0	1	1	0	F	0	0	0	0	0	1	0	0	2	DX	0	0	0	1	0	0	1	0	DE	0	0	0	1	1	0	0	0	0	0
1	29	45	24	Y	0	0	0	0	0	1	Y	0	0	0	0	0	0	0	1	2	DX	0	0	0	1	0	0	1	0	Y	0	0	0	0	0	0	0	0	0	1
1	29	58	17	Y	0	0	0	0	0	1	Y	0	0	0	0	0	0	0	1	2	X	0	0	0	0	0	0	1	0	Y	0	0	0	0	0	0	0	0	0	1
1	29	93	27	Y	0	0	0	0	0	1	Y	0	0	0	0	0	0	0	1	2	DX	0	0	0	1	0	0	1	0	Y	0	0	0	0	0	0	0	0	0	1
1	29	100	10	Y	0	0	0	0	0	1	Y	0	0	0	0	0	0	0	1	2	X	0	0	0	0	0	0	1	0	Y	0	0	0	0	0	0	0	0	0	1
1	29	109	26	ABCD	1	1	1	1	0	0	ABF	1	1	0	0	0	1	0	0	1	DX	0	0	0	1	0	0	1	0	DEG	0	0	0	1	1	0	1	0	0	0
1	29	123	14	ACX	1	0	1	0	1	0	FX	0	0	0	0	0	1	1	0	2	DX	0	0	0	1	0	0	1	0	Y	0	0	0	0	0	0	0	0	0	1
1	29	140	31	DX	0	0	0	1	1	0	BF	0	1	0	0	0	1	0	0	2	X	0	0	0	0	0	0	1	0	DE	0	0	0	1	1	0	0	0	0	0
1	29	141	20	Y	0	0	0	0	0	1	Y	0	0	0	0	0	0	0	1	2	DX	0	0	0	1	0	0	1	0	Y	0	0	0	0	0	0	0	0	0	1
1	29	145	24	DX	0	0	0	1	1	0	F	0	0	0	0	0	1	0	0	2	DX	0	0	0	1	0	0	1	0	DX	0	0	0	1	0	0	0	0	1	0
1	29	151	12	DX	0	0	0	1	1	0	AF	1	0	0	0	0	1	0	0	2	D	0	0	0	1	0	0	0	0	Y	0	0	0	0	0	0	0	0	0	1
1	29	156	11	BD	0	1	0	1	0	0	FX	0	0	0	0	0	1	1	0	2	X	0	0	0	0	0	0	1	0	DG	0	0	0	1	0	0	1	0	0	0
1	29	156	31	DX	0	0	0	1	1	0	BF	0	1	0	0	0	1	0	0	1	CDX	0	0	1	1	0	0	1	0	DX	0	0	0	1	0	0	0	0	1	0
1	29	160	39	AX	1	0	0	0	1	0	Y	0	0	0	0	0	0	0	1	3	DX	0	0	0	1	0	0	1	0	DEX	0	0	0	1	1	0	0	0	1	0
1	29	162	14	ACD	1	0	1	1	0	0	F	0	0	0	0	0	1	0	0	2	D	0	0	0	1	0	0	0	0	Y	0	0	0	0	0	0	0	0	0	1
1	29	175	23	DX	0	0	0	1	1	0	Y	0	0	0	0	0	0	0	1	2	DX	0	0	0	1	0	0	1	0	Y	0	0	0	0	0	0	0	0	0	1
1	29	203	34	DX	0	0	0	1	1	0	Y	0	0	0	0	0	0	0	1	8	Y	0	0	0	0	0	0	0	1	Y	0	0	0	0	0	0	0	0	0	1
1	29	206	21	DX	0	0	0	1	1	0	F	0	0	0	0	0	1	0	0	2	X	0	0	0	0	0	0	1	0	Y	0	0	0	0	0	0	0	0	0	1
1	29	210	14	ACD	1	0	1	1	0	0	F	0	0	0	0	0	1	0	0	2	DX	0	0	0	1	0	0	1	0	DG	0	0	0	1	0	0	1	0	0	0
1	29	210	37	ABDX	1	1	0	1	1	0	AFX	1	0	0	0	0	1	1	0	2	DEX	0	0	0	1	1	0	1	0	DEG	0	0	0	1	1	0	1	0	0	0
1	29	213	17	Y	0	0	0	0	0	1	Y	0	0	0	0	0	0	0	1	2	X	0	0	0	0	0	0	1	0	Y	0	0	0	0	0	0	0	0	0	1
1	29	214	36	DX	0	0	0	1	1	0	ABF	1	1	0	0	0	1	0	0	2	DX	0	0	0	1	0	0	1	0	DX	0	0	0	1	0	0	0	0	1	0
1	29	217	31	DX	0	0	0	1	1	0	F	0	0	0	0	0	1	0	0	2	DX	0	0	0	1	0	0	1	0	DEX	0	0	0	1	1	0	0	0	1	0
1	29	218	30	Y	0	0	0	0	0	1	Y	0	0	0	0	0	0	0	1	2	Y	0	0	0	0	0	0	0	1	Y	0	0	0	0	0	0	0	0	0	1
1	29	221	28	DX	0	0	0	1	1	0	FX	0	0	0	0	0	1	1	0	2	DX	0	0	0	1	0	0	1	0	DE	0	0	0	1	1	0	0	0	0	0
1	29	225	21	DX	0	0	0	1	1	0	F	0	0	0	0	0	1	0	0	2	DX	0	0	0	1	0	0	1	0	Y	0	0	0	0	0	0	0	0	0	1
1	29	229	29	DX	0	0	0	1	1	0	F	0	0	0	0	0	1	0	0	2	DX	0	0	0	1	0	0	1	0	DE	0	0	0	1	1	0	0	0	0	0
1	29	233	23	DX	0	0	0	1	1	0	Y	0	0	0	0	0	0	0	1	2	DX	0	0	0	1	0	0	1	0	Y	0	0	0	0	0	0	0	0	0	1
1	29	242	31	DX	0	0	0	1	1	0	F	0	0	0	0	0	1	0	0	2	DX	0	0	0	1	0	0	1	0	Y	0	0	0	0	0	0	0	0	0	1
1	29	245	37	ACDX	1	0	1	1	1	0	FX	0	0	0	0	0	1	1	0	2	Y	0	0	0	0	0	0	0	1	DE	0	0	0	1	1	0	0	0	0	0
1	29	246	25	DX	0	0	0	1	1	0	F	0	0	0	0	0	1	0	0	2	DX	0	0	0	1	0	0	1	0	DX	0	0	0	1	0	0	0	0	1	0
1	29	247	31	DX	0	0	0	1	1	0	F	0	0	0	0	0	1	0	0	2	DX	0	0	0	1	0	0	1	0	Y	0	0	0	0	0	0	0	0	0	1
1	29	248	25	DX	0	0	0	1	1	0	FX	0	0	0	0	0	1	1	0	2	DX	0	0	0	1	0	0	1	0	X	0	0	0	0	0	0	0	0	1	0
1	29	249	25	CDX	0	0	1	1	1	0	F	0	0	0	0	0	1	0	0	3	DX	0	0	0	1	0	0	1	0	Y	0	0	0	0	0	0	0	0	0	1
1	29	250	36	CDX	0	0	1	1	1	0	BF	0	1	0	0	0	1	0	0	2	DX	0	0	0	1	0	0	1	0	Y	0	0	0	0	0	0	0	0	0	1
1	29	254	39	DX	0	0	0	1	1	0	F	0	0	0	0	0	1	0	0	8	Y	0	0	0	0	0	0	0	1	Y	0	0	0	0	0	0	0	0	0	1
1	30	5	21	DX	0	0	0	1	1	0	F	0	0	0	0	0	1	0	0	2	DX	0	0	0	1	0	0	1	0	DX	0	0	0	1	0	0	0	0	1	0
1	30	11	23	Y	0	0	0	0	0	1	Y	0	0	0	0	0	0	0	1	2	DX	0	0	0	1	0	0	1	0	Y	0	0	0	0	0	0	0	0	0	1
1	30	14	42	DX	0	0	0	1	1	0	X	0	0	0	0	0	0	1	0	2	DX	0	0	0	1	0	0	1	0	Y	0	0	0	0	0	0	0	0	0	1
1	30	18	16	DX	0	0	0	1	1	0	F	0	0	0	0	0	1	0	0	2	D	0	0	0	1	0	0	0	0	DG	0	0	0	1	0	0	1	0	0	0
1	30	29	41	DX	0	0	0	1	1	0	F	0	0	0	0	0	1	0	0	2	DX	0	0	0	1	0	0	1	0	X	0	0	0	0	0	0	0	0	1	0
1	30	30	27	DX	0	0	0	1	1	0	Y	0	0	0	0	0	0	0	1	2	EX	0	0	0	0	1	0	1	0	Y	0	0	0	0	0	0	0	0	0	1
1	30	32	20	DX	0	0	0	1	1	0	F	0	0	0	0	0	1	0	0	2	DX	0	0	0	1	0	0	1	0	DG	0	0	0	1	0	0	1	0	0	0
1	30	33	13	DX	0	0	0	1	1	0	F	0	0	0	0	0	1	0	0	2	DX	0	0	0	1	0	0	1	0	G	0	0	0	0	0	0	1	0	0	0
1	30	47	16	CD	0	0	1	1	0	0	F	0	0	0	0	0	1	0	0	2	D	0	0	0	1	0	0	0	0	Y	0	0	0	0	0	0	0	0	0	1
1	30	51	42	ADX	1	0	0	1	1	0	FX	0	0	0	0	0	1	1	0	2	DX	0	0	0	1	0	0	1	0	DX	0	0	0	1	0	0	0	0	1	0
1	30	57	27	DX	0	0	0	1	1	0	F	0	0	0	0	0	1	0	0	2	DX	0	0	0	1	0	0	1	0	Y	0	0	0	0	0	0	0	0	0	1
1	30	63	22	Y	0	0	0	0	0	1	Y	0	0	0	0	0	0	0	1	2	DX	0	0	0	1	0	0	1	0	Y	0	0	0	0	0	0	0	0	0	1
1	30	65	23	Y	0	0	0	0	0	1	Y	0	0	0	0	0	0	0	1	2	DX	0	0	0	1	0	0	1	0	Y	0	0	0	0	0	0	0	0	0	1
1	30	70	35	X	0	0	0	0	1	0	F	0	0	0	0	0	1	0	0	1	DX	0	0	0	1	0	0	1	0	Y	0	0	0	0	0	0	0	0	0	1
1	30	92	9	DX	0	0	0	1	1	0	Y	0	0	0	0	0	0	0	1	2	DX	0	0	0	1	0	0	1	0	Y	0	0	0	0	0	0	0	0	0	1
1	30	92	36	DX	0	0	0	1	1	0	FX	0	0	0	0	0	1	1	0	2	DX	0	0	0	1	0	0	1	0	X	0	0	0	0	0	0	0	0	1	0
1	30	100	10	Y	0	0	0	0	0	1	Y	0	0	0	0	0	0	0	1	2	DX	0	0	0	1	0	0	1	0	Y	0	0	0	0	0	0	0	0	0	1
1	30	100	31	DX	0	0	0	1	1	0	F	0	0	0	0	0	1	0	0	2	DX	0	0	0	1	0	0	1	0	Y	0	0	0	0	0	0	0	0	0	1
1	30	101	32	Y	0	0	0	0	0	1	F	0	0	0	0	0	1	0	0	2	X	0	0	0	0	0	0	1	0	Y	0	0	0	0	0	0	0	0	0	1
1	30	114	15	DX	0	0	0	1	1	0	Y	0	0	0	0	0	0	0	1	2	D	0	0	0	1	0	0	0	0	Y	0	0	0	0	0	0	0	0	0	1
1	30	117	19	Y	0	0	0	0	0	1	Y	0	0	0	0	0	0	0	1	2	Y	0	0	0	0	0	0	0	1	Y	0	0	0	0	0	0	0	0	0	1
1	30	121	24	Y	0	0	0	0	0	1	Y	0	0	0	0	0	0	0	1	2	DX	0	0	0	1	0	0	1	0	Y	0	0	0	0	0	0	0	0	0	1
1	30	123	27	DX	0	0	0	1	1	0	F	0	0	0	0	0	1	0	0	2	DX	0	0	0	1	0	0	1	0	Y	0	0	0	0	0	0	0	0	0	1
1	30	125	28	DX	0	0	0	1	1	0	F	0	0	0	0	0	1	0	0	2	X	0	0	0	0	0	0	1	0	DX	0	0	0	1	0	0	0	0	1	0
1	31	6	32	DX	0	0	0	1	1	0	X	0	0	0	0	0	0	1	0	2	DX	0	0	0	1	0	0	1	0	Y	0	0	0	0	0	0	0	0	0	1
1	31	10	22	Y	0	0	0	0	0	1	Y	0	0	0	0	0	0	0	1	2	X	0	0	0	0	0	0	1	0	Y	0	0	0	0	0	0	0	0	0	1
1	31	14	40	ABC	1	1	1	0	0	0	F	0	0	0	0	0	1	0	0	2	DX	0	0	0	1	0	0	1	0	DX	0	0	0	1	0	0	0	0	1	0
1	31	19	20	DX	0	0	0	1	1	0	F	0	0	0	0	0	1	0	0	2	DX	0	0	0	1	0	0	1	0	Y	0	0	0	0	0	0	0	0	0	1
1	31	37	15	DX	0	0	0	1	1	0	Y	0	0	0	0	0	0	0	1	2	DX	0	0	0	1	0	0	1	0	Y	0	0	0	0	0	0	0	0	0	1
1	31	42	38	ADX	1	0	0	1	1	0	F	0	0	0	0	0	1	0	0	2	DX	0	0	0	1	0	0	1	0	Y	0	0	0	0	0	0	0	0	0	1
1	31	44	42	X	0	0	0	0	1	0	FX	0	0	0	0	0	1	1	0	2	DX	0	0	0	1	0	0	1	0	DE	0	0	0	1	1	0	0	0	0	0
1	31	46	31	DX	0	0	0	1	1	0	EF	0	0	0	0	1	1	0	0	2	Y	0	0	0	0	0	0	0	1	Y	0	0	0	0	0	0	0	0	0	1
1	31	49	20	Y	0	0	0	0	0	1	Y	0	0	0	0	0	0	0	1	2	Y	0	0	0	0	0	0	0	1	Y	0	0	0	0	0	0	0	0	0	1
1	31	50	14	Y	0	0	0	0	0	1	Y	0	0	0	0	0	0	0	1	2	X	0	0	0	0	0	0	1	0	Y	0	0	0	0	0	0	0	0	0	1
1	31	50	37	DX	0	0	0	1	1	0	FX	0	0	0	0	0	1	1	0	2	DX	0	0	0	1	0	0	1	0	EGX	0	0	0	0	1	0	1	0	1	0
1	31	51	23	DX	0	0	0	1	1	0	Y	0	0	0	0	0	0	0	1	2	DX	0	0	0	1	0	0	1	0	DG	0	0	0	1	0	0	1	0	0	0
1	31	56	34	ABDX	1	1	0	1	1	0	FX	0	0	0	0	0	1	1	0	2	DX	0	0	0	1	0	0	1	0	X	0	0	0	0	0	0	0	0	1	0
1	31	61	37	Y	0	0	0	0	0	1	Y	0	0	0	0	0	0	0	1	2	D	0	0	0	1	0	0	0	0	Y	0	0	0	0	0	0	0	0	0	1
1	31	73	39	CDX	0	0	1	1	1	0	F	0	0	0	0	0	1	0	0	2	X	0	0	0	0	0	0	1	0	DX	0	0	0	1	0	0	0	0	1	0
1	31	74	42	ACDX	1	0	1	1	1	0	AF	1	0	0	0	0	1	0	0	2	DX	0	0	0	1	0	0	1	0	Y	0	0	0	0	0	0	0	0	0	1
1	31	77	36	X	0	0	0	0	1	0	F	0	0	0	0	0	1	0	0	2	DX	0	0	0	1	0	0	1	0	Y	0	0	0	0	0	0	0	0	0	1
1	31	81	32	Y	0	0	0	0	0	1	Y	0	0	0	0	0	0	0	1	2	X	0	0	0	0	0	0	1	0	Y	0	0	0	0	0	0	0	0	0	1
1	31	85	36	DX	0	0	0	1	1	0	X	0	0	0	0	0	0	1	0	2	X	0	0	0	0	0	0	1	0	Y	0	0	0	0	0	0	0	0	0	1
1	31	89	41	ADX	1	0	0	1	1	0	F	0	0	0	0	0	1	0	0	2	DX	0	0	0	1	0	0	1	0	Y	0	0	0	0	0	0	0	0	0	1
1	31	90	42	CX	0	0	1	0	1	0	F	0	0	0	0	0	1	0	0	2	DX	0	0	0	1	0	0	1	0	Y	0	0	0	0	0	0	0	0	0	1
1	31	91	40	X	0	0	0	0	1	0	X	0	0	0	0	0	0	1	0	5	Y	0	0	0	0	0	0	0	1	Y	0	0	0	0	0	0	0	0	0	1
1	32	15	29	D	0	0	0	1	0	0	F	0	0	0	0	0	1	0	0	2	DX	0	0	0	1	0	0	1	0	DE	0	0	0	1	1	0	0	0	0	0
1	32	16	19	Y	0	0	0	0	0	1	Y	0	0	0	0	0	0	0	1	2	DX	0	0	0	1	0	0	1	0	Y	0	0	0	0	0	0	0	0	0	1
1	32	18	18	DX	0	0	0	1	1	0	Y	0	0	0	0	0	0	0	1	2	DX	0	0	0	1	0	0	1	0	Y	0	0	0	0	0	0	0	0	0	1
1	32	19	17	Y	0	0	0	0	0	1	Y	0	0	0	0	0	0	0	1	2	D	0	0	0	1	0	0	0	0	Y	0	0	0	0	0	0	0	0	0	1
1	32	31	41	DX	0	0	0	1	1	0	F	0	0	0	0	0	1	0	0	2	DX	0	0	0	1	0	0	1	0	DX	0	0	0	1	0	0	0	0	1	0
1	32	33	21	Y	0	0	0	0	0	1	Y	0	0	0	0	0	0	0	1	2	X	0	0	0	0	0	0	1	0	Y	0	0	0	0	0	0	0	0	0	1
1	32	54	13	Y	0	0	0	0	0	1	Y	0	0	0	0	0	0	0	1	2	X	0	0	0	0	0	0	1	0	Y	0	0	0	0	0	0	0	0	0	1
1	32	69	40	DX	0	0	0	1	1	0	F	0	0	0	0	0	1	0	0	2	Y	0	0	0	0	0	0	0	1	X	0	0	0	0	0	0	0	0	1	0
1	32	70	40	ABX	1	1	0	0	1	0	F	0	0	0	0	0	1	0	0	2	DX	0	0	0	1	0	0	1	0	Y	0	0	0	0	0	0	0	0	0	1
1	33	9	27	Y	0	0	0	0	0	1	F	0	0	0	0	0	1	0	0	2	X	0	0	0	0	0	0	1	0	Y	0	0	0	0	0	0	0	0	0	1
1	33	13	22	Y	0	0	0	0	0	1	X	0	0	0	0	0	0	1	0	2	DX	0	0	0	1	0	0	1	0	Y	0	0	0	0	0	0	0	0	0	1
1	33	21	28	DX	0	0	0	1	1	0	FX	0	0	0	0	0	1	1	0	2	DX	0	0	0	1	0	0	1	0	DX	0	0	0	1	0	0	0	0	1	0
1	33	27	10	Y	0	0	0	0	0	1	Y	0	0	0	0	0	0	0	1	2	DX	0	0	0	1	0	0	1	0	Y	0	0	0	0	0	0	0	0	0	1
1	33	31	20	DX	0	0	0	1	1	0	FX	0	0	0	0	0	1	1	0	2	DX	0	0	0	1	0	0	1	0	Y	0	0	0	0	0	0	0	0	0	1
1	33	33	30	X	0	0	0	0	1	0	F	0	0	0	0	0	1	0	0	2	DX	0	0	0	1	0	0	1	0	Y	0	0	0	0	0	0	0	0	0	1
1	33	34	14	X	0	0	0	0	1	0	F	0	0	0	0	0	1	0	0	2	X	0	0	0	0	0	0	1	0	Y	0	0	0	0	0	0	0	0	0	1
1	33	37	18	DX	0	0	0	1	1	0	Y	0	0	0	0	0	0	0	1	2	X	0	0	0	0	0	0	1	0	Y	0	0	0	0	0	0	0	0	0	1
1	33	39	35	DX	0	0	0	1	1	0	FX	0	0	0	0	0	1	1	0	2	DX	0	0	0	1	0	0	1	0	X	0	0	0	0	0	0	0	0	1	0
1	33	42	31	AD	1	0	0	1	0	0	AF	1	0	0	0	0	1	0	0	2	DX	0	0	0	1	0	0	1	0	DEX	0	0	0	1	1	0	0	0	1	0
1	33	44	14	DX	0	0	0	1	1	0	Y	0	0	0	0	0	0	0	1	2	X	0	0	0	0	0	0	1	0	Y	0	0	0	0	0	0	0	0	0	1
1	33	47	35	ABX	1	1	0	0	1	0	FX	0	0	0	0	0	1	1	0	2	DX	0	0	0	1	0	0	1	0	X	0	0	0	0	0	0	0	0	1	0
1	33	57	12	Y	0	0	0	0	0	1	Y	0	0	0	0	0	0	0	1	2	DX	0	0	0	1	0	0	1	0	Y	0	0	0	0	0	0	0	0	0	1
1	33	57	29	DX	0	0	0	1	1	0	F	0	0	0	0	0	1	0	0	2	X	0	0	0	0	0	0	1	0	DX	0	0	0	1	0	0	0	0	1	0
1	33	61	31	DX	0	0	0	1	1	0	F	0	0	0	0	0	1	0	0	2	DX	0	0	0	1	0	0	1	0	DX	0	0	0	1	0	0	0	0	1	0
1	33	62	28	DX	0	0	0	1	1	0	Y	0	0	0	0	0	0	0	1	2	Y	0	0	0	0	0	0	0	1	Y	0	0	0	0	0	0	0	0	0	1
0	34	6	8	Y	0	0	0	0	0	1	Y	0	0	0	0	0	0	0	1	2	Y	0	0	0	0	0	0	0	1	Y	0	0	0	0	0	0	0	0	0	1
0	34	9	20	D	0	0	0	1	0	0	F	0	0	0	0	0	1	0	0	1	Y	0	0	0	0	0	0	0	1	Y	0	0	0	0	0	0	0	0	0	1
0	34	10	30	AD	1	0	0	1	0	0	F	0	0	0	0	0	1	0	0	1	CDX	0	0	1	1	0	0	1	0	Y	0	0	0	0	0	0	0	0	0	1
0	34	12	13	BD	0	1	0	1	0	0	BF	0	1	0	0	0	1	0	0	1	D	0	0	0	1	0	0	0	0	Y	0	0	0	0	0	0	0	0	0	1
0	34	32	28	B	0	1	0	0	0	0	X	0	0	0	0	0	0	1	0	1	Y	0	0	0	0	0	0	0	1	Y	0	0	0	0	0	0	0	0	0	1
0	34	36	13	Y	0	0	0	0	0	1	F	0	0	0	0	0	1	0	0	1	Y	0	0	0	0	0	0	0	1	Y	0	0	0	0	0	0	0	0	0	1
0	34	42	21	D	0	0	0	1	0	0	F	0	0	0	0	0	1	0	0	2	X	0	0	0	0	0	0	1	0	Y	0	0	0	0	0	0	0	0	0	1
0	34	43	5	Y	0	0	0	0	0	1	Y	0	0	0	0	0	0	0	1	1	Y	0	0	0	0	0	0	0	1	Y	0	0	0	0	0	0	0	0	0	1
0	34	54	13	Y	0	0	0	0	0	1	Y	0	0	0	0	0	0	0	1	3	Y	0	0	0	0	0	0	0	1	Y	0	0	0	0	0	0	0	0	0	1
0	34	58	15	Y	0	0	0	0	0	1	Y	0	0	0	0	0	0	0	1	2	Y	0	0	0	0	0	0	0	1	Y	0	0	0	0	0	0	0	0	0	1
0	34	64	11	D	0	0	0	1	0	0	Y	0	0	0	0	0	0	0	1	1	Y	0	0	0	0	0	0	0	1	Y	0	0	0	0	0	0	0	0	0	1
0	34	68	14	Y	0	0	0	0	0	1	Y	0	0	0	0	0	0	0	1	1	Y	0	0	0	0	0	0	0	1	Y	0	0	0	0	0	0	0	0	0	1
0	34	68	36	ABD	1	1	0	1	0	0	F	0	0	0	0	0	1	0	0	2	CDX	0	0	1	1	0	0	1	0	X	0	0	0	0	0	0	0	0	1	0
0	34	71	13	Y	0	0	0	0	0	1	Y	0	0	0	0	0	0	0	1	2	Y	0	0	0	0	0	0	0	1	Y	0	0	0	0	0	0	0	0	0	1
0	34	75	12	Y	0	0	0	0	0	1	Y	0	0	0	0	0	0	0	1	2	Y	0	0	0	0	0	0	0	1	Y	0	0	0	0	0	0	0	0	0	1
0	34	77	16	C	0	0	1	0	0	0	F	0	0	0	0	0	1	0	0	2	Y	0	0	0	0	0	0	0	1	Y	0	0	0	0	0	0	0	0	0	1
0	34	78	20	Y	0	0	0	0	0	1	Y	0	0	0	0	0	0	0	1	1	Y	0	0	0	0	0	0	0	1	Y	0	0	0	0	0	0	0	0	0	1
0	34	79	22	Y	0	0	0	0	0	1	FX	0	0	0	0	0	1	1	0	2	Y	0	0	0	0	0	0	0	1	Y	0	0	0	0	0	0	0	0	0	1
0	34	83	13	Y	0	0	0	0	0	1	Y	0	0	0	0	0	0	0	1	2	Y	0	0	0	0	0	0	0	1	Y	0	0	0	0	0	0	0	0	0	1
0	34	87	12	Y	0	0	0	0	0	1	F	0	0	0	0	0	1	0	0	2	Y	0	0	0	0	0	0	0	1	Y	0	0	0	0	0	0	0	0	0	1
0	34	88	41	X	0	0	0	0	1	0	X	0	0	0	0	0	0	1	0	2	Y	0	0	0	0	0	0	0	1	Y	0	0	0	0	0	0	0	0	0	1
0	34	92	34	BX	0	1	0	0	1	0	X	0	0	0	0	0	0	1	0	2	X	0	0	0	0	0	0	1	0	Y	0	0	0	0	0	0	0	0	0	1
0	34	105	23	Y	0	0	0	0	0	1	X	0	0	0	0	0	0	1	0	1	Y	0	0	0	0	0	0	0	1	Y	0	0	0	0	0	0	0	0	0	1
0	34	106	24	AD	1	0	0	1	0	0	F	0	0	0	0	0	1	0	0	1	Y	0	0	0	0	0	0	0	1	Y	0	0	0	0	0	0	0	0	0	1
0	34	107	16	D	0	0	0	1	0	0	F	0	0	0	0	0	1	0	0	1	Y	0	0	0	0	0	0	0	1	Y	0	0	0	0	0	0	0	0	0	1
0	34	109	19	Y	0	0	0	0	0	1	F	0	0	0	0	0	1	0	0	2	Y	0	0	0	0	0	0	0	1	Y	0	0	0	0	0	0	0	0	0	1
0	34	113	28	AB	1	1	0	0	0	0	F	0	0	0	0	0	1	0	0	1	Y	0	0	0	0	0	0	0	1	Y	0	0	0	0	0	0	0	0	0	1
0	34	117	28	D	0	0	0	1	0	0	F	0	0	0	0	0	1	0	0	1	Y	0	0	0	0	0	0	0	1	Y	0	0	0	0	0	0	0	0	0	1
0	34	118	31	ABD	1	1	0	1	0	0	FX	0	0	0	0	0	1	1	0	1	X	0	0	0	0	0	0	1	0	H	0	0	0	0	0	0	0	1	0	0
0	34	119	30	BD	0	1	0	1	0	0	F	0	0	0	0	0	1	0	0	2	Y	0	0	0	0	0	0	0	1	Y	0	0	0	0	0	0	0	0	0	1
0	34	122	38	Y	0	0	0	0	0	1	BX	0	1	0	0	0	0	1	0	1	Y	0	0	0	0	0	0	0	1	Y	0	0	0	0	0	0	0	0	0	1
0	35	1	33	Y	0	0	0	0	0	1	Y	0	0	0	0	0	0	0	1	2	Y	0	0	0	0	0	0	0	1	Y	0	0	0	0	0	0	0	0	0	1
0	35	4	24	Y	0	0	0	0	0	1	Y	0	0	0	0	0	0	0	1	1	Y	0	0	0	0	0	0	0	1	Y	0	0	0	0	0	0	0	0	0	1
0	35	8	27	Y	0	0	0	0	0	1	Y	0	0	0	0	0	0	0	1	2	X	0	0	0	0	0	0	1	0	Y	0	0	0	0	0	0	0	0	0	1
0	35	10	15	Y	0	0	0	0	0	1	Y	0	0	0	0	0	0	0	1	2	Y	0	0	0	0	0	0	0	1	Y	0	0	0	0	0	0	0	0	0	1
0	35	43	19	Y	0	0	0	0	0	1	Y	0	0	0	0	0	0	0	1	2	Y	0	0	0	0	0	0	0	1	Y	0	0	0	0	0	0	0	0	0	1
0	35	44	31	Y	0	0	0	0	0	1	Y	0	0	0	0	0	0	0	1	2	DX	0	0	0	1	0	0	1	0	Y	0	0	0	0	0	0	0	0	0	1
0	35	51	38	Y	0	0	0	0	0	1	Y	0	0	0	0	0	0	0	1	2	DX	0	0	0	1	0	0	1	0	Y	0	0	0	0	0	0	0	0	0	1
0	35	73	10	Y	0	0	0	0	0	1	Y	0	0	0	0	0	0	0	1	2	Y	0	0	0	0	0	0	0	1	Y	0	0	0	0	0	0	0	0	0	1
0	35	73	37	Y	0	0	0	0	0	1	F	0	0	0	0	0	1	0	0	2	DX	0	0	0	1	0	0	1	0	Y	0	0	0	0	0	0	0	0	0	1
0	35	74	28	Y	0	0	0	0	0	1	Y	0	0	0	0	0	0	0	1	2	Y	0	0	0	0	0	0	0	1	Y	0	0	0	0	0	0	0	0	0	1
0	35	76	34	BCX	0	1	1	0	1	0	Y	0	0	0	0	0	0	0	1	2	X	0	0	0	0	0	0	1	0	Y	0	0	0	0	0	0	0	0	0	1
0	35	82	24	Y	0	0	0	0	0	1	Y	0	0	0	0	0	0	0	1	1	Y	0	0	0	0	0	0	0	1	Y	0	0	0	0	0	0	0	0	0	1
0	35	110	27	Y	0	0	0	0	0	1	Y	0	0	0	0	0	0	0	1	2	Y	0	0	0	0	0	0	0	1	Y	0	0	0	0	0	0	0	0	0	1
0	35	121	21	Y	0	0	0	0	0	1	Y	0	0	0	0	0	0	0	1	2	Y	0	0	0	0	0	0	0	1	Y	0	0	0	0	0	0	0	0	0	1
0	35	125	10	Y	0	0	0	0	0	1	Y	0	0	0	0	0	0	0	1	2	Y	0	0	0	0	0	0	0	1	Y	0	0	0	0	0	0	0	0	0	1
0	35	153	4	AX	1	0	0	0	1	0	ABEFX	1	1	0	0	1	1	1	0	3	Y	0	0	0	0	0	0	0	1	Y	0	0	0	0	0	0	0	0	0	1
0	35	153	29	Y	0	0	0	0	0	1	Y	0	0	0	0	0	0	0	1	2	DX	0	0	0	1	0	0	1	0	Y	0	0	0	0	0	0	0	0	0	1
0	35	168	25	CX	0	0	1	0	1	0	Y	0	0	0	0	0	0	0	1	2	DX	0	0	0	1	0	0	1	0	Y	0	0	0	0	0	0	0	0	0	1
0	35	201	40	Y	0	0	0	0	0	1	Y	0	0	0	0	0	0	0	1	2	D	0	0	0	1	0	0	0	0	Y	0	0	0	0	0	0	0	0	0	1
0	35	202	21	Y	0	0	0	0	0	1	Y	0	0	0	0	0	0	0	1	2	Y	0	0	0	0	0	0	0	1	Y	0	0	0	0	0	0	0	0	0	1
0	35	205	33	Y	0	0	0	0	0	1	Y	0	0	0	0	0	0	0	1	2	Y	0	0	0	0	0	0	0	1	Y	0	0	0	0	0	0	0	0	0	1
0	35	226	20	DX	0	0	0	1	1	0	Y	0	0	0	0	0	0	0	1	2	Y	0	0	0	0	0	0	0	1	Y	0	0	0	0	0	0	0	0	0	1
0	35	233	38	Y	0	0	0	0	0	1	Y	0	0	0	0	0	0	0	1	1	DX	0	0	0	1	0	0	1	0	Y	0	0	0	0	0	0	0	0	0	1
0	35	237	13	Y	0	0	0	0	0	1	Y	0	0	0	0	0	0	0	1	2	Y	0	0	0	0	0	0	0	1	Y	0	0	0	0	0	0	0	0	0	1
0	35	237	25	Y	0	0	0	0	0	1	Y	0	0	0	0	0	0	0	1	2	Y	0	0	0	0	0	0	0	1	Y	0	0	0	0	0	0	0	0	0	1
0	35	239	15	Y	0	0	0	0	0	1	Y	0	0	0	0	0	0	0	1	1	Y	0	0	0	0	0	0	0	1	Y	0	0	0	0	0	0	0	0	0	1
0	35	240	34	ABX	1	1	0	0	1	0	Y	0	0	0	0	0	0	0	1	2	EX	0	0	0	0	1	0	1	0	Y	0	0	0	0	0	0	0	0	0	1
0	35	241	30	Y	0	0	0	0	0	1	Y	0	0	0	0	0	0	0	1	8	Y	0	0	0	0	0	0	0	1	Y	0	0	0	0	0	0	0	0	0	1
0	35	242	30	Y	0	0	0	0	0	1	Y	0	0	0	0	0	0	0	1	2	Y	0	0	0	0	0	0	0	1	Y	0	0	0	0	0	0	0	0	0	1
0	35	243	42	AC	1	0	1	0	0	0	Y	0	0	0	0	0	0	0	1	2	DX	0	0	0	1	0	0	1	0	Y	0	0	0	0	0	0	0	0	0	1
0	35	245	18	CX	0	0	1	0	1	0	Y	0	0	0	0	0	0	0	1	2	DX	0	0	0	1	0	0	1	0	Y	0	0	0	0	0	0	0	0	0	1
0	35	247	26	Y	0	0	0	0	0	1	Y	0	0	0	0	0	0	0	1	2	Y	0	0	0	0	0	0	0	1	Y	0	0	0	0	0	0	0	0	0	1
0	35	248	30	Y	0	0	0	0	0	1	Y	0	0	0	0	0	0	0	1	2	Y	0	0	0	0	0	0	0	1	Y	0	0	0	0	0	0	0	0	0	1
0	35	249	33	Y	0	0	0	0	0	1	Y	0	0	0	0	0	0	0	1	2	Y	0	0	0	0	0	0	0	1	Y	0	0	0	0	0	0	0	0	0	1
0	35	253	16	Y	0	0	0	0	0	1	Y	0	0	0	0	0	0	0	1	2	Y	0	0	0	0	0	0	0	1	Y	0	0	0	0	0	0	0	0	0	1
0	35	254	22	Y	0	0	0	0	0	1	Y	0	0	0	0	0	0	0	1	2	Y	0	0	0	0	0	0	0	1	Y	0	0	0	0	0	0	0	0	0	1
0	35	256	16	Y	0	0	0	0	0	1	Y	0	0	0	0	0	0	0	1	2	Y	0	0	0	0	0	0	0	1	Y	0	0	0	0	0	0	0	0	0	1
0	35	258	33	Y	0	0	0	0	0	1	Y	0	0	0	0	0	0	0	1	2	Y	0	0	0	0	0	0	0	1	Y	0	0	0	0	0	0	0	0	0	1
0	35	259	31	CD	0	0	1	1	0	0	Y	0	0	0	0	0	0	0	1	2	DX	0	0	0	1	0	0	1	0	Y	0	0	0	0	0	0	0	0	0	1
0	35	261	42	Y	0	0	0	0	0	1	Y	0	0	0	0	0	0	0	1	2	X	0	0	0	0	0	0	1	0	Y	0	0	0	0	0	0	0	0	0	1
0	35	264	29	Y	0	0	0	0	0	1	Y	0	0	0	0	0	0	0	1	8	Y	0	0	0	0	0	0	0	1	Y	0	0	0	0	0	0	0	0	0	1
0	35	267	40	Y	0	0	0	0	0	1	Y	0	0	0	0	0	0	0	1	2	X	0	0	0	0	0	0	1	0	Y	0	0	0	0	0	0	0	0	0	1
0	35	271	42	Y	0	0	0	0	0	1	Y	0	0	0	0	0	0	0	1	2	DX	0	0	0	1	0	0	1	0	Y	0	0	0	0	0	0	0	0	0	1
0	36	21	21	DX	0	0	0	1	1	0	F	0	0	0	0	0	1	0	0	2	DE	0	0	0	1	1	0	0	0	Y	0	0	0	0	0	0	0	0	0	1
0	36	22	30	Y	0	0	0	0	0	1	Y	0	0	0	0	0	0	0	1	2	Y	0	0	0	0	0	0	0	1	Y	0	0	0	0	0	0	0	0	0	1
1	37	6	17	Y	0	0	0	0	0	1	F	0	0	0	0	0	1	0	0	3	CD	0	0	1	1	0	0	0	0	Y	0	0	0	0	0	0	0	0	0	1
1	37	14	29	CDX	0	0	1	1	1	0	FX	0	0	0	0	0	1	1	0	4	CDX	0	0	1	1	0	0	1	0	Y	0	0	0	0	0	0	0	0	0	1
1	37	19	20	Y	0	0	0	0	0	1	F	0	0	0	0	0	1	0	0	2	CD	0	0	1	1	0	0	0	0	Y	0	0	0	0	0	0	0	0	0	1
1	37	22	41	DX	0	0	0	1	1	0	FX	0	0	0	0	0	1	1	0	3	DX	0	0	0	1	0	0	1	0	Y	0	0	0	0	0	0	0	0	0	1
1	37	47	13	Y	0	0	0	0	0	1	F	0	0	0	0	0	1	0	0	4	CD	0	0	1	1	0	0	0	0	Y	0	0	0	0	0	0	0	0	0	1
1	37	58	19	ABCD	1	1	1	1	0	0	CF	0	0	1	0	0	1	0	0	2	CD	0	0	1	1	0	0	0	0	Y	0	0	0	0	0	0	0	0	0	1
1	37	70	31	BX	0	1	0	0	1	0	FX	0	0	0	0	0	1	1	0	2	DX	0	0	0	1	0	0	1	0	Y	0	0	0	0	0	0	0	0	0	1
1	37	86	22	ACDX	1	0	1	1	1	0	F	0	0	0	0	0	1	0	0	2	CD	0	0	1	1	0	0	0	0	Y	0	0	0	0	0	0	0	0	0	1
1	37	89	25	ACD	1	0	1	1	0	0	F	0	0	0	0	0	1	0	0	2	CDX	0	0	1	1	0	0	1	0	Y	0	0	0	0	0	0	0	0	0	1
1	37	89	40	ACX	1	0	1	0	1	0	X	0	0	0	0	0	0	1	0	1	DX	0	0	0	1	0	0	1	0	Y	0	0	0	0	0	0	0	0	0	1
1	37	109	11	Y	0	0	0	0	0	1	F	0	0	0	0	0	1	0	0	3	CD	0	0	1	1	0	0	0	0	Y	0	0	0	0	0	0	0	0	0	1
1	37	122	21	Y	0	0	0	0	0	1	F	0	0	0	0	0	1	0	0	2	CD	0	0	1	1	0	0	0	0	Y	0	0	0	0	0	0	0	0	0	1
1	37	144	35	D	0	0	0	1	0	0	X	0	0	0	0	0	0	1	0	2	D	0	0	0	1	0	0	0	0	Y	0	0	0	0	0	0	0	0	0	1
1	37	146	13	Y	0	0	0	0	0	1	F	0	0	0	0	0	1	0	0	4	Y	0	0	0	0	0	0	0	1	Y	0	0	0	0	0	0	0	0	0	1
1	37	146	31	DX	0	0	0	1	1	0	X	0	0	0	0	0	0	1	0	2	D	0	0	0	1	0	0	0	0	Y	0	0	0	0	0	0	0	0	0	1
1	37	147	11	BCD	0	1	1	1	0	0	F	0	0	0	0	0	1	0	0	3	CD	0	0	1	1	0	0	0	0	Y	0	0	0	0	0	0	0	0	0	1
1	37	151	14	Y	0	0	0	0	0	1	Y	0	0	0	0	0	0	0	1	3	D	0	0	0	1	0	0	0	0	Y	0	0	0	0	0	0	0	0	0	1
1	37	168	41	CDX	0	0	1	1	1	0	X	0	0	0	0	0	0	1	0	3	DX	0	0	0	1	0	0	1	0	Y	0	0	0	0	0	0	0	0	0	1
1	37	170	29	B	0	1	0	0	0	0	FX	0	0	0	0	0	1	1	0	2	X	0	0	0	0	0	0	1	0	Y	0	0	0	0	0	0	0	0	0	1
1	37	171	41	ACDX	1	0	1	1	1	0	FX	0	0	0	0	0	1	1	0	2	DX	0	0	0	1	0	0	1	0	Y	0	0	0	0	0	0	0	0	0	1
1	37	185	26	DX	0	0	0	1	1	0	FX	0	0	0	0	0	1	1	0	4	DX	0	0	0	1	0	0	1	0	Y	0	0	0	0	0	0	0	0	0	1
1	37	213	26	DX	0	0	0	1	1	0	F	0	0	0	0	0	1	0	0	2	DX	0	0	0	1	0	0	1	0	Y	0	0	0	0	0	0	0	0	0	1
1	37	220	35	CDX	0	0	1	1	1	0	X	0	0	0	0	0	0	1	0	2	CX	0	0	1	0	0	0	1	0	Y	0	0	0	0	0	0	0	0	0	1
1	37	236	32	BD	0	1	0	1	0	0	BFX	0	1	0	0	0	1	1	0	2	X	0	0	0	0	0	0	1	0	Y	0	0	0	0	0	0	0	0	0	1
1	37	240	11	BCD	0	1	1	1	0	0	F	0	0	0	0	0	1	0	0	4	CD	0	0	1	1	0	0	0	0	Y	0	0	0	0	0	0	0	0	0	1
1	37	240	32	DX	0	0	0	1	1	0	FX	0	0	0	0	0	1	1	0	2	CX	0	0	1	0	0	0	1	0	Y	0	0	0	0	0	0	0	0	0	1
1	37	241	24	Y	0	0	0	0	0	1	F	0	0	0	0	0	1	0	0	2	D	0	0	0	1	0	0	0	0	Y	0	0	0	0	0	0	0	0	0	1
1	37	243	15	Y	0	0	0	0	0	1	Y	0	0	0	0	0	0	0	1	4	Y	0	0	0	0	0	0	0	1	Y	0	0	0	0	0	0	0	0	0	1
1	37	243	30	DX	0	0	0	1	1	0	FX	0	0	0	0	0	1	1	0	3	DX	0	0	0	1	0	0	1	0	Y	0	0	0	0	0	0	0	0	0	1
1	37	248	15	Y	0	0	0	0	0	1	F	0	0	0	0	0	1	0	0	4	CD	0	0	1	1	0	0	0	0	Y	0	0	0	0	0	0	0	0	0	1
1	37	249	20	DX	0	0	0	1	1	0	F	0	0	0	0	0	1	0	0	2	CD	0	0	1	1	0	0	0	0	Y	0	0	0	0	0	0	0	0	0	1
1	37	253	33	CDX	0	0	1	1	1	0	F	0	0	0	0	0	1	0	0	2	CDX	0	0	1	1	0	0	1	0	Y	0	0	0	0	0	0	0	0	0	1
1	37	254	23	ABD	1	1	0	1	0	0	F	0	0	0	0	0	1	0	0	2	CD	0	0	1	1	0	0	0	0	Y	0	0	0	0	0	0	0	0	0	1
1	37	255	34	DX	0	0	0	1	1	0	FX	0	0	0	0	0	1	1	0	2	DX	0	0	0	1	0	0	1	0	Y	0	0	0	0	0	0	0	0	0	1
1	37	257	18	ABCD	1	1	1	1	0	0	ABC	1	1	1	0	0	0	0	0	2	CDX	0	0	1	1	0	0	1	0	DFGX	0	0	0	1	0	1	1	0	1	0
1	37	258	18	Y	0	0	0	0	0	1	F	0	0	0	0	0	1	0	0	2	D	0	0	0	1	0	0	0	0	Y	0	0	0	0	0	0	0	0	0	1
1	37	258	42	DX	0	0	0	1	1	0	X	0	0	0	0	0	0	1	0	2	DX	0	0	0	1	0	0	1	0	Y	0	0	0	0	0	0	0	0	0	1
1	37	261	37	DX	0	0	0	1	1	0	F	0	0	0	0	0	1	0	0	3	DX	0	0	0	1	0	0	1	0	Y	0	0	0	0	0	0	0	0	0	1
1	37	263	35	ACDX	1	0	1	1	1	0	AX	1	0	0	0	0	0	1	0	2	DX	0	0	0	1	0	0	1	0	Y	0	0	0	0	0	0	0	0	0	1
1	37	264	20	CD	0	0	1	1	0	0	B	0	1	0	0	0	0	0	0	2	CD	0	0	1	1	0	0	0	0	Y	0	0	0	0	0	0	0	0	0	1
1	37	264	42	DX	0	0	0	1	1	0	BX	0	1	0	0	0	0	1	0	2	X	0	0	0	0	0	0	1	0	X	0	0	0	0	0	0	0	0	1	0
1	37	269	18	DX	0	0	0	1	1	0	F	0	0	0	0	0	1	0	0	2	CD	0	0	1	1	0	0	0	0	Y	0	0	0	0	0	0	0	0	0	1
1	37	275	19	Y	0	0	0	0	0	1	Y	0	0	0	0	0	0	0	1	8	Y	0	0	0	0	0	0	0	1	Y	0	0	0	0	0	0	0	0	0	1
1	37	275	32	DX	0	0	0	1	1	0	X	0	0	0	0	0	0	1	0	2	DX	0	0	0	1	0	0	1	0	Y	0	0	0	0	0	0	0	0	0	1
1	37	277	29	ACDX	1	0	1	1	1	0	F	0	0	0	0	0	1	0	0	2	CDX	0	0	1	1	0	0	1	0	Y	0	0	0	0	0	0	0	0	0	1
1	37	282	29	D	0	0	0	1	0	0	AF	1	0	0	0	0	1	0	0	2	DX	0	0	0	1	0	0	1	0	Y	0	0	0	0	0	0	0	0	0	1
1	37	289	28	DX	0	0	0	1	1	0	FX	0	0	0	0	0	1	1	0	2	ACDX	1	0	1	1	0	0	1	0	Y	0	0	0	0	0	0	0	0	0	1
1	37	290	38	CD	0	0	1	1	0	0	CX	0	0	1	0	0	0	1	0	2	X	0	0	0	0	0	0	1	0	Y	0	0	0	0	0	0	0	0	0	1
1	37	293	25	Y	0	0	0	0	0	1	F	0	0	0	0	0	1	0	0	2	CD	0	0	1	1	0	0	0	0	Y	0	0	0	0	0	0	0	0	0	1
1	37	297	28	CDX	0	0	1	1	1	0	AX	1	0	0	0	0	0	1	0	2	DX	0	0	0	1	0	0	1	0	Y	0	0	0	0	0	0	0	0	0	1
1	37	301	33	DX	0	0	0	1	1	0	FX	0	0	0	0	0	1	1	0	4	CDX	0	0	1	1	0	0	1	0	Y	0	0	0	0	0	0	0	0	0	1
1	37	314	36	DX	0	0	0	1	1	0	FX	0	0	0	0	0	1	1	0	3	X	0	0	0	0	0	0	1	0	Y	0	0	0	0	0	0	0	0	0	1
1	37	317	35	Y	0	0	0	0	0	1	X	0	0	0	0	0	0	1	0	8	Y	0	0	0	0	0	0	0	1	Y	0	0	0	0	0	0	0	0	0	1
0	38	17	17	Y	0	0	0	0	0	1	Y	0	0	0	0	0	0	0	1	2	D	0	0	0	1	0	0	0	0	Y	0	0	0	0	0	0	0	0	0	1
0	38	31	18	Y	0	0	0	0	0	1	F	0	0	0	0	0	1	0	0	2	D	0	0	0	1	0	0	0	0	Y	0	0	0	0	0	0	0	0	0	1
0	38	31	41	Y	0	0	0	0	0	1	X	0	0	0	0	0	0	1	0	2	X	0	0	0	0	0	0	1	0	X	0	0	0	0	0	0	0	0	1	0
0	38	34	37	DX	0	0	0	1	1	0	X	0	0	0	0	0	0	1	0	4	X	0	0	0	0	0	0	1	0	Y	0	0	0	0	0	0	0	0	0	1
0	38	45	20	Y	0	0	0	0	0	1	Y	0	0	0	0	0	0	0	1	8	Y	0	0	0	0	0	0	0	1	Y	0	0	0	0	0	0	0	0	0	1
0	38	45	38	DX	0	0	0	1	1	0	CX	0	0	1	0	0	0	1	0	3	DX	0	0	0	1	0	0	1	0	Y	0	0	0	0	0	0	0	0	0	1
0	38	46	38	X	0	0	0	0	1	0	X	0	0	0	0	0	0	1	0	3	X	0	0	0	0	0	0	1	0	Y	0	0	0	0	0	0	0	0	0	1
0	38	49	33	ACDX	1	0	1	1	1	0	FX	0	0	0	0	0	1	1	0	3	CDX	0	0	1	1	0	0	1	0	Y	0	0	0	0	0	0	0	0	0	1
0	38	53	36	ACX	1	0	1	0	1	0	CFX	0	0	1	0	0	1	1	0	3	CDX	0	0	1	1	0	0	1	0	Y	0	0	0	0	0	0	0	0	0	1
1	39	2	14	DX	0	0	0	1	1	0	Y	0	0	0	0	0	0	0	1	2	X	0	0	0	0	0	0	1	0	Y	0	0	0	0	0	0	0	0	0	1
1	39	2	35	X	0	0	0	0	1	0	FX	0	0	0	0	0	1	1	0	2	DX	0	0	0	1	0	0	1	0	EX	0	0	0	0	1	0	0	0	1	0
1	39	6	29	BD	0	1	0	1	0	0	F	0	0	0	0	0	1	0	0	2	DX	0	0	0	1	0	0	1	0	Y	0	0	0	0	0	0	0	0	0	1
1	39	7	24	ADX	1	0	0	1	1	0	F	0	0	0	0	0	1	0	0	2	DX	0	0	0	1	0	0	1	0	Y	0	0	0	0	0	0	0	0	0	1
1	39	17	24	Y	0	0	0	0	0	1	Y	0	0	0	0	0	0	0	1	2	X	0	0	0	0	0	0	1	0	Y	0	0	0	0	0	0	0	0	0	1
1	39	23	11	Y	0	0	0	0	0	1	Y	0	0	0	0	0	0	0	1	2	X	0	0	0	0	0	0	1	0	Y	0	0	0	0	0	0	0	0	0	1
1	39	28	22	DX	0	0	0	1	1	0	Y	0	0	0	0	0	0	0	1	2	DEX	0	0	0	1	1	0	1	0	Y	0	0	0	0	0	0	0	0	0	1
1	39	32	18	Y	0	0	0	0	0	1	Y	0	0	0	0	0	0	0	1	2	X	0	0	0	0	0	0	1	0	Y	0	0	0	0	0	0	0	0	0	1
1	39	37	30	DX	0	0	0	1	1	0	Y	0	0	0	0	0	0	0	1	2	DX	0	0	0	1	0	0	1	0	Y	0	0	0	0	0	0	0	0	0	1
1	39	38	18	AX	1	0	0	0	1	0	F	0	0	0	0	0	1	0	0	2	D	0	0	0	1	0	0	0	0	Y	0	0	0	0	0	0	0	0	0	1
1	39	39	29	DX	0	0	0	1	1	0	X	0	0	0	0	0	0	1	0	2	X	0	0	0	0	0	0	1	0	X	0	0	0	0	0	0	0	0	1	0
1	39	42	21	Y	0	0	0	0	0	1	Y	0	0	0	0	0	0	0	1	2	X	0	0	0	0	0	0	1	0	Y	0	0	0	0	0	0	0	0	0	1
1	39	43	17	CD	0	0	1	1	0	0	F	0	0	0	0	0	1	0	0	2	DX	0	0	0	1	0	0	1	0	Y	0	0	0	0	0	0	0	0	0	1
1	39	56	10	ACD	1	0	1	1	0	0	F	0	0	0	0	0	1	0	0	1	DX	0	0	0	1	0	0	1	0	Y	0	0	0	0	0	0	0	0	0	1
1	39	65	14	DX	0	0	0	1	1	0	Y	0	0	0	0	0	0	0	1	2	DX	0	0	0	1	0	0	1	0	Y	0	0	0	0	0	0	0	0	0	1
1	39	72	35	DX	0	0	0	1	1	0	Y	0	0	0	0	0	0	0	1	2	X	0	0	0	0	0	0	1	0	X	0	0	0	0	0	0	0	0	1	0
1	39	91	30	Y	0	0	0	0	0	1	F	0	0	0	0	0	1	0	0	2	X	0	0	0	0	0	0	1	0	Y	0	0	0	0	0	0	0	0	0	1
1	39	98	36	AC	1	0	1	0	0	0	F	0	0	0	0	0	1	0	0	2	DX	0	0	0	1	0	0	1	0	Y	0	0	0	0	0	0	0	0	0	1
1	39	106	28	ADX	1	0	0	1	1	0	F	0	0	0	0	0	1	0	0	2	DX	0	0	0	1	0	0	1	0	DX	0	0	0	1	0	0	0	0	1	0
1	39	115	10	Y	0	0	0	0	0	1	Y	0	0	0	0	0	0	0	1	2	X	0	0	0	0	0	0	1	0	Y	0	0	0	0	0	0	0	0	0	1
1	39	115	30	DX	0	0	0	1	1	0	F	0	0	0	0	0	1	0	0	2	X	0	0	0	0	0	0	1	0	DX	0	0	0	1	0	0	0	0	1	0
1	39	135	31	DX	0	0	0	1	1	0	F	0	0	0	0	0	1	0	0	2	DX	0	0	0	1	0	0	1	0	Y	0	0	0	0	0	0	0	0	0	1
1	39	147	29	DX	0	0	0	1	1	0	BF	0	1	0	0	0	1	0	0	2	CX	0	0	1	0	0	0	1	0	Y	0	0	0	0	0	0	0	0	0	1
1	39	153	16	Y	0	0	0	0	0	1	Y	0	0	0	0	0	0	0	1	2	X	0	0	0	0	0	0	1	0	Y	0	0	0	0	0	0	0	0	0	1
1	39	153	41	Y	0	0	0	0	0	1	X	0	0	0	0	0	0	1	0	3	DX	0	0	0	1	0	0	1	0	Y	0	0	0	0	0	0	0	0	0	1
1	39	156	22	Y	0	0	0	0	0	1	Y	0	0	0	0	0	0	0	1	2	DX	0	0	0	1	0	0	1	0	Y	0	0	0	0	0	0	0	0	0	1
1	39	159	42	DX	0	0	0	1	1	0	FX	0	0	0	0	0	1	1	0	2	DX	0	0	0	1	0	0	1	0	DEX	0	0	0	1	1	0	0	0	1	0
1	39	174	12	Y	0	0	0	0	0	1	FX	0	0	0	0	0	1	1	0	2	D	0	0	0	1	0	0	0	0	EG	0	0	0	0	1	0	1	0	0	0
1	39	174	34	DX	0	0	0	1	1	0	Y	0	0	0	0	0	0	0	1	2	X	0	0	0	0	0	0	1	0	X	0	0	0	0	0	0	0	0	1	0
1	39	175	36	DX	0	0	0	1	1	0	F	0	0	0	0	0	1	0	0	2	DX	0	0	0	1	0	0	1	0	Y	0	0	0	0	0	0	0	0	0	1
1	39	176	19	DX	0	0	0	1	1	0	Y	0	0	0	0	0	0	0	1	2	DX	0	0	0	1	0	0	1	0	Y	0	0	0	0	0	0	0	0	0	1
1	39	186	32	DX	0	0	0	1	1	0	F	0	0	0	0	0	1	0	0	2	X	0	0	0	0	0	0	1	0	DX	0	0	0	1	0	0	0	0	1	0
1	39	197	39	DX	0	0	0	1	1	0	F	0	0	0	0	0	1	0	0	2	DX	0	0	0	1	0	0	1	0	X	0	0	0	0	0	0	0	0	1	0
1	39	199	29	DX	0	0	0	1	1	0	X	0	0	0	0	0	0	1	0	2	DX	0	0	0	1	0	0	1	0	Y	0	0	0	0	0	0	0	0	0	1
1	39	200	24	Y	0	0	0	0	0	1	Y	0	0	0	0	0	0	0	1	2	X	0	0	0	0	0	0	1	0	Y	0	0	0	0	0	0	0	0	0	1
1	39	203	23	Y	0	0	0	0	0	1	Y	0	0	0	0	0	0	0	1	2	Y	0	0	0	0	0	0	0	1	Y	0	0	0	0	0	0	0	0	0	1
1	39	205	21	CD	0	0	1	1	0	0	F	0	0	0	0	0	1	0	0	2	X	0	0	0	0	0	0	1	0	Y	0	0	0	0	0	0	0	0	0	1
1	39	205	40	DX	0	0	0	1	1	0	F	0	0	0	0	0	1	0	0	2	DE	0	0	0	1	1	0	0	0	Y	0	0	0	0	0	0	0	0	0	1
1	39	207	39	X	0	0	0	0	1	0	Y	0	0	0	0	0	0	0	1	2	DX	0	0	0	1	0	0	1	0	Y	0	0	0	0	0	0	0	0	0	1
1	39	208	19	ACD	1	0	1	1	0	0	F	0	0	0	0	0	1	0	0	1	X	0	0	0	0	0	0	1	0	DG	0	0	0	1	0	0	1	0	0	0
1	39	209	20	ACD	1	0	1	1	0	0	FX	0	0	0	0	0	1	1	0	2	DX	0	0	0	1	0	0	1	0	Y	0	0	0	0	0	0	0	0	0	1
1	39	209	40	AC	1	0	1	0	0	0	F	0	0	0	0	0	1	0	0	1	DX	0	0	0	1	0	0	1	0	DEG	0	0	0	1	1	0	1	0	0	0
1	39	210	21	Y	0	0	0	0	0	1	Y	0	0	0	0	0	0	0	1	2	X	0	0	0	0	0	0	1	0	Y	0	0	0	0	0	0	0	0	0	1
1	39	213	27	Y	0	0	0	0	0	1	Y	0	0	0	0	0	0	0	1	2	DX	0	0	0	1	0	0	1	0	Y	0	0	0	0	0	0	0	0	0	1
1	39	214	34	ADX	1	0	0	1	1	0	F	0	0	0	0	0	1	0	0	2	DX	0	0	0	1	0	0	1	0	DG	0	0	0	1	0	0	1	0	0	0
1	39	216	22	DX	0	0	0	1	1	0	F	0	0	0	0	0	1	0	0	2	DX	0	0	0	1	0	0	1	0	Y	0	0	0	0	0	0	0	0	0	1
1	39	216	40	ADX	1	0	0	1	1	0	AFX	1	0	0	0	0	1	1	0	2	DX	0	0	0	1	0	0	1	0	X	0	0	0	0	0	0	0	0	1	0
1	39	217	40	X	0	0	0	0	1	0	FX	0	0	0	0	0	1	1	0	3	DX	0	0	0	1	0	0	1	0	Y	0	0	0	0	0	0	0	0	0	1
1	39	221	29	Y	0	0	0	0	0	1	F	0	0	0	0	0	1	0	0	2	X	0	0	0	0	0	0	1	0	Y	0	0	0	0	0	0	0	0	0	1
1	39	225	38	DX	0	0	0	1	1	0	F	0	0	0	0	0	1	0	0	2	DX	0	0	0	1	0	0	1	0	DE	0	0	0	1	1	0	0	0	0	0
1	39	229	35	DX	0	0	0	1	1	0	FX	0	0	0	0	0	1	1	0	2	DX	0	0	0	1	0	0	1	0	DGX	0	0	0	1	0	0	1	0	1	0
1	39	235	40	ACDX	1	0	1	1	1	0	FX	0	0	0	0	0	1	1	0	2	DX	0	0	0	1	0	0	1	0	X	0	0	0	0	0	0	0	0	1	0
1	39	238	40	DX	0	0	0	1	1	0	F	0	0	0	0	0	1	0	0	2	DX	0	0	0	1	0	0	1	0	X	0	0	0	0	0	0	0	0	1	0
0	40	8	17	DX	0	0	0	1	1	0	Y	0	0	0	0	0	0	0	1	2	DX	0	0	0	1	0	0	1	0	Y	0	0	0	0	0	0	0	0	0	1
0	40	12	16	ACX	1	0	1	0	1	0	Y	0	0	0	0	0	0	0	1	2	DX	0	0	0	1	0	0	1	0	D	0	0	0	1	0	0	0	0	0	0
0	40	12	30	X	0	0	0	0	1	0	Y	0	0	0	0	0	0	0	1	2	X	0	0	0	0	0	0	1	0	Y	0	0	0	0	0	0	0	0	0	1
0	40	14	30	Y	0	0	0	0	0	1	F	0	0	0	0	0	1	0	0	2	X	0	0	0	0	0	0	1	0	Y	0	0	0	0	0	0	0	0	0	1
0	40	15	16	Y	0	0	0	0	0	1	Y	0	0	0	0	0	0	0	1	2	X	0	0	0	0	0	0	1	0	Y	0	0	0	0	0	0	0	0	0	1
0	40	21	18	DX	0	0	0	1	1	0	Y	0	0	0	0	0	0	0	1	2	DX	0	0	0	1	0	0	1	0	Y	0	0	0	0	0	0	0	0	0	1
0	40	21	38	DX	0	0	0	1	1	0	Y	0	0	0	0	0	0	0	1	2	DX	0	0	0	1	0	0	1	0	Y	0	0	0	0	0	0	0	0	0	1
0	40	23	15	D	0	0	0	1	0	0	F	0	0	0	0	0	1	0	0	2	DX	0	0	0	1	0	0	1	0	DG	0	0	0	1	0	0	1	0	0	0
0	40	23	36	ADX	1	0	0	1	1	0	Y	0	0	0	0	0	0	0	1	2	DX	0	0	0	1	0	0	1	0	Y	0	0	0	0	0	0	0	0	0	1
0	40	44	39	Y	0	0	0	0	0	1	Y	0	0	0	0	0	0	0	1	2	DX	0	0	0	1	0	0	1	0	Y	0	0	0	0	0	0	0	0	0	1
0	40	53	17	Y	0	0	0	0	0	1	Y	0	0	0	0	0	0	0	1	2	DX	0	0	0	1	0	0	1	0	Y	0	0	0	0	0	0	0	0	0	1
0	40	60	2	Y	0	0	0	0	0	1	Y	0	0	0	0	0	0	0	1	2	Y	0	0	0	0	0	0	0	1	Y	0	0	0	0	0	0	0	0	0	1
0	40	77	35	DX	0	0	0	1	1	0	X	0	0	0	0	0	0	1	0	1	DX	0	0	0	1	0	0	1	0	Y	0	0	0	0	0	0	0	0	0	1
0	40	78	38	ACDX	1	0	1	1	1	0	BF	0	1	0	0	0	1	0	0	2	DX	0	0	0	1	0	0	1	0	GX	0	0	0	0	0	0	1	0	1	0
0	40	87	24	Y	0	0	0	0	0	1	Y	0	0	0	0	0	0	0	1	2	X	0	0	0	0	0	0	1	0	Y	0	0	0	0	0	0	0	0	0	1
0	40	88	30	Y	0	0	0	0	0	1	Y	0	0	0	0	0	0	0	1	2	X	0	0	0	0	0	0	1	0	D	0	0	0	1	0	0	0	0	0	0
0	40	89	11	DX	0	0	0	1	1	0	Y	0	0	0	0	0	0	0	1	2	Y	0	0	0	0	0	0	0	1	Y	0	0	0	0	0	0	0	0	0	1
0	40	90	15	DX	0	0	0	1	1	0	Y	0	0	0	0	0	0	0	1	2	Y	0	0	0	0	0	0	0	1	Y	0	0	0	0	0	0	0	0	0	1
0	40	90	33	Y	0	0	0	0	0	1	Y	0	0	0	0	0	0	0	1	2	X	0	0	0	0	0	0	1	0	Y	0	0	0	0	0	0	0	0	0	1
0	40	91	15	DX	0	0	0	1	1	0	Y	0	0	0	0	0	0	0	1	2	D	0	0	0	1	0	0	0	0	D	0	0	0	1	0	0	0	0	0	0
0	40	94	34	X	0	0	0	0	1	0	Y	0	0	0	0	0	0	0	1	2	DX	0	0	0	1	0	0	1	0	Y	0	0	0	0	0	0	0	0	0	1
0	40	97	31	Y	0	0	0	0	0	1	Y	0	0	0	0	0	0	0	1	2	X	0	0	0	0	0	0	1	0	Y	0	0	0	0	0	0	0	0	0	1
0	40	106	42	DX	0	0	0	1	1	0	Y	0	0	0	0	0	0	0	1	2	DX	0	0	0	1	0	0	1	0	Y	0	0	0	0	0	0	0	0	0	1
1	41	2	35	Y	0	0	0	0	0	1	Y	0	0	0	0	0	0	0	1	2	X	0	0	0	0	0	0	1	0	Y	0	0	0	0	0	0	0	0	0	1
1	41	11	11	Y	0	0	0	0	0	1	Y	0	0	0	0	0	0	0	1	5	Y	0	0	0	0	0	0	0	1	Y	0	0	0	0	0	0	0	0	0	1
1	41	13	23	BX	0	1	0	0	1	0	Y	0	0	0	0	0	0	0	1	1	X	0	0	0	0	0	0	1	0	Y	0	0	0	0	0	0	0	0	0	1
1	41	15	20	Y	0	0	0	0	0	1	Y	0	0	0	0	0	0	0	1	1	Y	0	0	0	0	0	0	0	1	Y	0	0	0	0	0	0	0	0	0	1
1	41	33	24	Y	0	0	0	0	0	1	Y	0	0	0	0	0	0	0	1	2	Y	0	0	0	0	0	0	0	1	Y	0	0	0	0	0	0	0	0	0	1
1	41	36	10	Y	0	0	0	0	0	1	Y	0	0	0	0	0	0	0	1	2	Y	0	0	0	0	0	0	0	1	Y	0	0	0	0	0	0	0	0	0	1
1	41	36	30	CDX	0	0	1	1	1	0	FX	0	0	0	0	0	1	1	0	2	DX	0	0	0	1	0	0	1	0	Y	0	0	0	0	0	0	0	0	0	1
1	41	40	29	Y	0	0	0	0	0	1	Y	0	0	0	0	0	0	0	1	2	Y	0	0	0	0	0	0	0	1	Y	0	0	0	0	0	0	0	0	0	1
1	41	41	36	BCX	0	1	1	0	1	0	AF	1	0	0	0	0	1	0	0	2	DX	0	0	0	1	0	0	1	0	Y	0	0	0	0	0	0	0	0	0	1
1	41	44	35	ACX	1	0	1	0	1	0	ACX	1	0	1	0	0	0	1	0	1	X	0	0	0	0	0	0	1	0	Y	0	0	0	0	0	0	0	0	0	1
1	41	49	12	Y	0	0	0	0	0	1	Y	0	0	0	0	0	0	0	1	2	Y	0	0	0	0	0	0	0	1	Y	0	0	0	0	0	0	0	0	0	1
1	41	53	35	Y	0	0	0	0	0	1	Y	0	0	0	0	0	0	0	1	1	X	0	0	0	0	0	0	1	0	Y	0	0	0	0	0	0	0	0	0	1
1	41	61	23	Y	0	0	0	0	0	1	Y	0	0	0	0	0	0	0	1	2	Y	0	0	0	0	0	0	0	1	Y	0	0	0	0	0	0	0	0	0	1
1	41	62	34	BCX	0	1	1	0	1	0	X	0	0	0	0	0	0	1	0	2	DX	0	0	0	1	0	0	1	0	Y	0	0	0	0	0	0	0	0	0	1
1	41	65	27	Y	0	0	0	0	0	1	Y	0	0	0	0	0	0	0	1	2	Y	0	0	0	0	0	0	0	1	Y	0	0	0	0	0	0	0	0	0	1
1	41	72	39	Y	0	0	0	0	0	1	Y	0	0	0	0	0	0	0	1	2	X	0	0	0	0	0	0	1	0	Y	0	0	0	0	0	0	0	0	0	1
0	42	41	25	Y	0	0	0	0	0	1	Y	0	0	0	0	0	0	0	1	2	X	0	0	0	0	0	0	1	0	Y	0	0	0	0	0	0	0	0	0	1
0	42	42	20	Y	0	0	0	0	0	1	Y	0	0	0	0	0	0	0	1	2	DX	0	0	0	1	0	0	1	0	Y	0	0	0	0	0	0	0	0	0	1
0	42	45	33	Y	0	0	0	0	0	1	Y	0	0	0	0	0	0	0	1	2	X	0	0	0	0	0	0	1	0	Y	0	0	0	0	0	0	0	0	0	1
0	43	8	38	Y	0	0	0	0	0	1	Y	0	0	0	0	0	0	0	1	2	X	0	0	0	0	0	0	1	0	Y	0	0	0	0	0	0	0	0	0	1
0	43	9	10	Y	0	0	0	0	0	1	Y	0	0	0	0	0	0	0	1	2	DEX	0	0	0	1	1	0	1	0	Y	0	0	0	0	0	0	0	0	0	1
0	43	14	19	Y	0	0	0	0	0	1	Y	0	0	0	0	0	0	0	1	2	DX	0	0	0	1	0	0	1	0	Y	0	0	0	0	0	0	0	0	0	1
0	43	15	15	Y	0	0	0	0	0	1	Y	0	0	0	0	0	0	0	1	3	Y	0	0	0	0	0	0	0	1	Y	0	0	0	0	0	0	0	0	0	1
0	43	34	27	Y	0	0	0	0	0	1	Y	0	0	0	0	0	0	0	1	2	Y	0	0	0	0	0	0	0	1	Y	0	0	0	0	0	0	0	0	0	1
0	43	35	36	CX	0	0	1	0	1	0	AX	1	0	0	0	0	0	1	0	2	DX	0	0	0	1	0	0	1	0	Y	0	0	0	0	0	0	0	0	0	1
0	43	38	27	C	0	0	1	0	0	0	Y	0	0	0	0	0	0	0	1	2	X	0	0	0	0	0	0	1	0	Y	0	0	0	0	0	0	0	0	0	1
0	43	45	14	Y	0	0	0	0	0	1	Y	0	0	0	0	0	0	0	1	5	Y	0	0	0	0	0	0	0	1	Y	0	0	0	0	0	0	0	0	0	1
0	43	46	12	D	0	0	0	1	0	0	F	0	0	0	0	0	1	0	0	2	CX	0	0	1	0	0	0	1	0	Y	0	0	0	0	0	0	0	0	0	1
0	43	61	16	Y	0	0	0	0	0	1	Y	0	0	0	0	0	0	0	1	2	Y	0	0	0	0	0	0	0	1	X	0	0	0	0	0	0	0	0	1	0
0	43	63	30	CX	0	0	1	0	1	0	X	0	0	0	0	0	0	1	0	2	DX	0	0	0	1	0	0	1	0	Y	0	0	0	0	0	0	0	0	0	1
0	43	68	21	Y	0	0	0	0	0	1	Y	0	0	0	0	0	0	0	1	2	Y	0	0	0	0	0	0	0	1	Y	0	0	0	0	0	0	0	0	0	1
0	43	69	12	Y	0	0	0	0	0	1	Y	0	0	0	0	0	0	0	1	2	Y	0	0	0	0	0	0	0	1	Y	0	0	0	0	0	0	0	0	0	1
0	43	73	16	BDX	0	1	0	1	1	0	Y	0	0	0	0	0	0	0	1	2	Y	0	0	0	0	0	0	0	1	Y	0	0	0	0	0	0	0	0	0	1
0	43	88	39	Y	0	0	0	0	0	1	Y	0	0	0	0	0	0	0	1	2	DX	0	0	0	1	0	0	1	0	Y	0	0	0	0	0	0	0	0	0	1
0	43	92	12	Y	0	0	0	0	0	1	Y	0	0	0	0	0	0	0	1	2	Y	0	0	0	0	0	0	0	1	Y	0	0	0	0	0	0	0	0	0	1
0	43	94	25	Y	0	0	0	0	0	1	Y	0	0	0	0	0	0	0	1	2	Y	0	0	0	0	0	0	0	1	Y	0	0	0	0	0	0	0	0	0	1
0	43	102	25	Y	0	0	0	0	0	1	Y	0	0	0	0	0	0	0	1	2	Y	0	0	0	0	0	0	0	1	Y	0	0	0	0	0	0	0	0	0	1
0	43	108	27	Y	0	0	0	0	0	1	Y	0	0	0	0	0	0	0	1	2	Y	0	0	0	0	0	0	0	1	Y	0	0	0	0	0	0	0	0	0	1
0	43	109	11	Y	0	0	0	0	0	1	Y	0	0	0	0	0	0	0	1	5	Y	0	0	0	0	0	0	0	1	Y	0	0	0	0	0	0	0	0	0	1
0	43	112	31	Y	0	0	0	0	0	1	Y	0	0	0	0	0	0	0	1	2	DX	0	0	0	1	0	0	1	0	Y	0	0	0	0	0	0	0	0	0	1
0	43	113	22	Y	0	0	0	0	0	1	Y	0	0	0	0	0	0	0	1	2	Y	0	0	0	0	0	0	0	1	FH	0	0	0	0	0	1	0	1	0	0
0	43	113	39	Y	0	0	0	0	0	1	Y	0	0	0	0	0	0	0	1	2	DX	0	0	0	1	0	0	1	0	Y	0	0	0	0	0	0	0	0	0	1
0	43	123	29	Y	0	0	0	0	0	1	Y	0	0	0	0	0	0	0	1	2	DX	0	0	0	1	0	0	1	0	Y	0	0	0	0	0	0	0	0	0	1
0	43	139	33	Y	0	0	0	0	0	1	Y	0	0	0	0	0	0	0	1	2	DX	0	0	0	1	0	0	1	0	X	0	0	0	0	0	0	0	0	1	0
0	43	145	20	Y	0	0	0	0	0	1	Y	0	0	0	0	0	0	0	1	2	Y	0	0	0	0	0	0	0	1	Y	0	0	0	0	0	0	0	0	0	1
0	43	151	39	B	0	1	0	0	0	0	Y	0	0	0	0	0	0	0	1	2	X	0	0	0	0	0	0	1	0	Y	0	0	0	0	0	0	0	0	0	1
0	43	155	17	BX	0	1	0	0	1	0	Y	0	0	0	0	0	0	0	1	2	Y	0	0	0	0	0	0	0	1	Y	0	0	0	0	0	0	0	0	0	1
0	43	164	10	Y	0	0	0	0	0	1	Y	0	0	0	0	0	0	0	1	5	Y	0	0	0	0	0	0	0	1	Y	0	0	0	0	0	0	0	0	0	1
0	43	166	12	Y	0	0	0	0	0	1	Y	0	0	0	0	0	0	0	1	2	X	0	0	0	0	0	0	1	0	Y	0	0	0	0	0	0	0	0	0	1
0	43	170	16	Y	0	0	0	0	0	1	Y	0	0	0	0	0	0	0	1	2	DX	0	0	0	1	0	0	1	0	Y	0	0	0	0	0	0	0	0	0	1
0	43	175	32	Y	0	0	0	0	0	1	Y	0	0	0	0	0	0	0	1	2	Y	0	0	0	0	0	0	0	1	Y	0	0	0	0	0	0	0	0	0	1
0	43	177	13	Y	0	0	0	0	0	1	Y	0	0	0	0	0	0	0	1	2	Y	0	0	0	0	0	0	0	1	Y	0	0	0	0	0	0	0	0	0	1
0	43	177	33	Y	0	0	0	0	0	1	Y	0	0	0	0	0	0	0	1	2	X	0	0	0	0	0	0	1	0	CX	0	0	1	0	0	0	0	0	1	0
0	43	178	25	Y	0	0	0	0	0	1	Y	0	0	0	0	0	0	0	1	2	Y	0	0	0	0	0	0	0	1	Y	0	0	0	0	0	0	0	0	0	1
0	43	182	8	Y	0	0	0	0	0	1	Y	0	0	0	0	0	0	0	1	2	Y	0	0	0	0	0	0	0	1	Y	0	0	0	0	0	0	0	0	0	1
0	43	184	36	ACX	1	0	1	0	1	0	ABF	1	1	0	0	0	1	0	0	2	DX	0	0	0	1	0	0	1	0	Y	0	0	0	0	0	0	0	0	0	1
0	43	185	16	ABCD	1	1	1	1	0	0	Y	0	0	0	0	0	0	0	1	2	BX	0	1	0	0	0	0	1	0	Y	0	0	0	0	0	0	0	0	0	1
0	43	201	40	ABX	1	1	0	0	1	0	Y	0	0	0	0	0	0	0	1	2	DX	0	0	0	1	0	0	1	0	Y	0	0	0	0	0	0	0	0	0	1
0	43	206	40	Y	0	0	0	0	0	1	Y	0	0	0	0	0	0	0	1	2	DX	0	0	0	1	0	0	1	0	Y	0	0	0	0	0	0	0	0	0	1
0	43	208	32	Y	0	0	0	0	0	1	Y	0	0	0	0	0	0	0	1	2	X	0	0	0	0	0	0	1	0	Y	0	0	0	0	0	0	0	0	0	1
1	44	4	12	DX	0	0	0	1	1	0	Y	0	0	0	0	0	0	0	1	2	Y	0	0	0	0	0	0	0	1	DX	0	0	0	1	0	0	0	0	1	0
1	44	21	34	ACDX	1	0	1	1	1	0	AF	1	0	0	0	0	1	0	0	2	DX	0	0	0	1	0	0	1	0	DE	0	0	0	1	1	0	0	0	0	0
0	45	8	40	DX	0	0	0	1	1	0	FX	0	0	0	0	0	1	1	0	3	DX	0	0	0	1	0	0	1	0	Y	0	0	0	0	0	0	0	0	0	1
0	45	31	34	DX	0	0	0	1	1	0	X	0	0	0	0	0	0	1	0	2	DX	0	0	0	1	0	0	1	0	Y	0	0	0	0	0	0	0	0	0	1
0	45	36	25	BCD	0	1	1	1	0	0	CF	0	0	1	0	0	1	0	0	2	CD	0	0	1	1	0	0	0	0	Y	0	0	0	0	0	0	0	0	0	1
0	45	43	39	Y	0	0	0	0	0	1	EX	0	0	0	0	1	0	1	0	4	DX	0	0	0	1	0	0	1	0	Y	0	0	0	0	0	0	0	0	0	1
0	45	50	7	Y	0	0	0	0	0	1	F	0	0	0	0	0	1	0	0	4	Y	0	0	0	0	0	0	0	1	Y	0	0	0	0	0	0	0	0	0	1
0	45	60	42	CX	0	0	1	0	1	0	F	0	0	0	0	0	1	0	0	2	X	0	0	0	0	0	0	1	0	Y	0	0	0	0	0	0	0	0	0	1
0	45	61	41	CX	0	0	1	0	1	0	X	0	0	0	0	0	0	1	0	2	DX	0	0	0	1	0	0	1	0	Y	0	0	0	0	0	0	0	0	0	1
0	45	64	20	Y	0	0	0	0	0	1	Y	0	0	0	0	0	0	0	1	2	D	0	0	0	1	0	0	0	0	Y	0	0	0	0	0	0	0	0	0	1
0	45	67	11	ACD	1	0	1	1	0	0	F	0	0	0	0	0	1	0	0	4	CD	0	0	1	1	0	0	0	0	Y	0	0	0	0	0	0	0	0	0	1
0	45	70	33	DX	0	0	0	1	1	0	FX	0	0	0	0	0	1	1	0	2	DX	0	0	0	1	0	0	1	0	Y	0	0	0	0	0	0	0	0	0	1
0	45	73	9	Y	0	0	0	0	0	1	AF	1	0	0	0	0	1	0	0	4	ACD	1	0	1	1	0	0	0	0	EGH	0	0	0	0	1	0	1	1	0	0
0	45	75	37	Y	0	0	0	0	0	1	FX	0	0	0	0	0	1	1	0	2	DX	0	0	0	1	0	0	1	0	Y	0	0	0	0	0	0	0	0	0	1
0	45	89	14	Y	0	0	0	0	0	1	F	0	0	0	0	0	1	0	0	3	CD	0	0	1	1	0	0	0	0	Y	0	0	0	0	0	0	0	0	0	1
0	45	94	15	Y	0	0	0	0	0	1	F	0	0	0	0	0	1	0	0	4	CD	0	0	1	1	0	0	0	0	Y	0	0	0	0	0	0	0	0	0	1
0	45	136	28	DX	0	0	0	1	1	0	BX	0	1	0	0	0	0	1	0	2	D	0	0	0	1	0	0	0	0	Y	0	0	0	0	0	0	0	0	0	1
0	45	139	20	D	0	0	0	1	0	0	F	0	0	0	0	0	1	0	0	2	D	0	0	0	1	0	0	0	0	Y	0	0	0	0	0	0	0	0	0	1
0	45	143	27	DX	0	0	0	1	1	0	X	0	0	0	0	0	0	1	0	2	DX	0	0	0	1	0	0	1	0	Y	0	0	0	0	0	0	0	0	0	1
0	45	150	20	Y	0	0	0	0	0	1	F	0	0	0	0	0	1	0	0	2	D	0	0	0	1	0	0	0	0	Y	0	0	0	0	0	0	0	0	0	1
0	45	154	22	Y	0	0	0	0	0	1	F	0	0	0	0	0	1	0	0	2	D	0	0	0	1	0	0	0	0	Y	0	0	0	0	0	0	0	0	0	1
0	45	158	23	Y	0	0	0	0	0	1	F	0	0	0	0	0	1	0	0	2	DX	0	0	0	1	0	0	1	0	Y	0	0	0	0	0	0	0	0	0	1
0	45	162	16	Y	0	0	0	0	0	1	F	0	0	0	0	0	1	0	0	2	CD	0	0	1	1	0	0	0	0	X	0	0	0	0	0	0	0	0	1	0
0	45	164	42	CDX	0	0	1	1	1	0	BX	0	1	0	0	0	0	1	0	2	DX	0	0	0	1	0	0	1	0	Y	0	0	0	0	0	0	0	0	0	1
0	45	193	2	Y	0	0	0	0	0	1	F	0	0	0	0	0	1	0	0	3	CD	0	0	1	1	0	0	0	0	Y	0	0	0	0	0	0	0	0	0	1
0	45	229	20	CDX	0	0	1	1	1	0	F	0	0	0	0	0	1	0	0	2	CD	0	0	1	1	0	0	0	0	Y	0	0	0	0	0	0	0	0	0	1
0	45	252	35	X	0	0	0	0	1	0	X	0	0	0	0	0	0	1	0	3	DX	0	0	0	1	0	0	1	0	Y	0	0	0	0	0	0	0	0	0	1
0	45	273	24	D	0	0	0	1	0	0	C	0	0	1	0	0	0	0	0	2	CD	0	0	1	1	0	0	0	0	Y	0	0	0	0	0	0	0	0	0	1
0	45	307	33	DX	0	0	0	1	1	0	FX	0	0	0	0	0	1	1	0	2	DX	0	0	0	1	0	0	1	0	Y	0	0	0	0	0	0	0	0	0	1
0	45	308	14	Y	0	0	0	0	0	1	Y	0	0	0	0	0	0	0	1	3	CD	0	0	1	1	0	0	0	0	Y	0	0	0	0	0	0	0	0	0	1
0	45	309	11	ABCD	1	1	1	1	0	0	F	0	0	0	0	0	1	0	0	3	CD	0	0	1	1	0	0	0	0	Y	0	0	0	0	0	0	0	0	0	1
0	45	310	24	CD	0	0	1	1	0	0	C	0	0	1	0	0	0	0	0	2	CD	0	0	1	1	0	0	0	0	Y	0	0	0	0	0	0	0	0	0	1
0	45	311	37	Y	0	0	0	0	0	1	Y	0	0	0	0	0	0	0	1	4	X	0	0	0	0	0	0	1	0	Y	0	0	0	0	0	0	0	0	0	1
0	45	313	38	X	0	0	0	0	1	0	X	0	0	0	0	0	0	1	0	3	X	0	0	0	0	0	0	1	0	Y	0	0	0	0	0	0	0	0	0	1
0	45	314	32	D	0	0	0	1	0	0	X	0	0	0	0	0	0	1	0	1	DX	0	0	0	1	0	0	1	0	Y	0	0	0	0	0	0	0	0	0	1
0	45	315	18	Y	0	0	0	0	0	1	F	0	0	0	0	0	1	0	0	3	Y	0	0	0	0	0	0	0	1	Y	0	0	0	0	0	0	0	0	0	1
0	45	315	42	ACDX	1	0	1	1	1	0	X	0	0	0	0	0	0	1	0	2	DX	0	0	0	1	0	0	1	0	Y	0	0	0	0	0	0	0	0	0	1
0	45	316	37	Y	0	0	0	0	0	1	F	0	0	0	0	0	1	0	0	4	D	0	0	0	1	0	0	0	0	Y	0	0	0	0	0	0	0	0	0	1
0	45	318	32	DX	0	0	0	1	1	0	F	0	0	0	0	0	1	0	0	2	D	0	0	0	1	0	0	0	0	GX	0	0	0	0	0	0	1	0	1	0
0	45	325	38	DX	0	0	0	1	1	0	FX	0	0	0	0	0	1	1	0	2	CDX	0	0	1	1	0	0	1	0	Y	0	0	0	0	0	0	0	0	0	1
0	45	329	37	ADX	1	0	0	1	1	0	BEX	0	1	0	0	1	0	1	0	3	DX	0	0	0	1	0	0	1	0	Y	0	0	0	0	0	0	0	0	0	1
0	45	330	38	BDX	0	1	0	1	1	0	FX	0	0	0	0	0	1	1	0	4	X	0	0	0	0	0	0	1	0	Y	0	0	0	0	0	0	0	0	0	1
0	45	336	40	ACDX	1	0	1	1	1	0	BFX	0	1	0	0	0	1	1	0	1	CDX	0	0	1	1	0	0	1	0	Y	0	0	0	0	0	0	0	0	0	1
0	45	340	30	D	0	0	0	1	0	0	FX	0	0	0	0	0	1	1	0	2	CX	0	0	1	0	0	0	1	0	Y	0	0	0	0	0	0	0	0	0	1
0	45	346	30	DX	0	0	0	1	1	0	FX	0	0	0	0	0	1	1	0	2	DX	0	0	0	1	0	0	1	0	Y	0	0	0	0	0	0	0	0	0	1
0	45	349	37	ADX	1	0	0	1	1	0	BF	0	1	0	0	0	1	0	0	3	DX	0	0	0	1	0	0	1	0	Y	0	0	0	0	0	0	0	0	0	1
0	45	350	41	DX	0	0	0	1	1	0	X	0	0	0	0	0	0	1	0	4	X	0	0	0	0	0	0	1	0	Y	0	0	0	0	0	0	0	0	0	1
0	45	351	36	DX	0	0	0	1	1	0	AFX	1	0	0	0	0	1	1	0	3	DX	0	0	0	1	0	0	1	0	Y	0	0	0	0	0	0	0	0	0	1
0	45	361	42	CDX	0	0	1	1	1	0	X	0	0	0	0	0	0	1	0	1	DX	0	0	0	1	0	0	1	0	Y	0	0	0	0	0	0	0	0	0	1
0	45	365	42	ACX	1	0	1	0	1	0	FX	0	0	0	0	0	1	1	0	3	DX	0	0	0	1	0	0	1	0	Y	0	0	0	0	0	0	0	0	0	1
0	45	368	40	BDX	0	1	0	1	1	0	AX	1	0	0	0	0	0	1	0	3	DX	0	0	0	1	0	0	1	0	Y	0	0	0	0	0	0	0	0	0	1
0	46	7	22	Y	0	0	0	0	0	1	Y	0	0	0	0	0	0	0	1	2	DX	0	0	0	1	0	0	1	0	Y	0	0	0	0	0	0	0	0	0	1
0	46	11	33	Y	0	0	0	0	0	1	F	0	0	0	0	0	1	0	0	2	X	0	0	0	0	0	0	1	0	Y	0	0	0	0	0	0	0	0	0	1
0	46	17	35	Y	0	0	0	0	0	1	Y	0	0	0	0	0	0	0	1	2	X	0	0	0	0	0	0	1	0	Y	0	0	0	0	0	0	0	0	0	1
0	47	9	35	Y	0	0	0	0	0	1	Y	0	0	0	0	0	0	0	1	2	DX	0	0	0	1	0	0	1	0	Y	0	0	0	0	0	0	0	0	0	1
0	47	33	26	Y	0	0	0	0	0	1	Y	0	0	0	0	0	0	0	1	2	Y	0	0	0	0	0	0	0	1	Y	0	0	0	0	0	0	0	0	0	1
0	47	37	37	ABCX	1	1	1	0	1	0	Y	0	0	0	0	0	0	0	1	1	DX	0	0	0	1	0	0	1	0	Y	0	0	0	0	0	0	0	0	0	1
0	47	38	42	ABX	1	1	0	0	1	0	X	0	0	0	0	0	0	1	0	2	X	0	0	0	0	0	0	1	0	Y	0	0	0	0	0	0	0	0	0	1
0	47	39	31	ACX	1	0	1	0	1	0	Y	0	0	0	0	0	0	0	1	2	X	0	0	0	0	0	0	1	0	Y	0	0	0	0	0	0	0	0	0	1
0	47	41	39	AB	1	1	0	0	0	0	Y	0	0	0	0	0	0	0	1	2	D	0	0	0	1	0	0	0	0	H	0	0	0	0	0	0	0	1	0	0
0	47	45	36	Y	0	0	0	0	0	1	X	0	0	0	0	0	0	1	0	2	Y	0	0	0	0	0	0	0	1	Y	0	0	0	0	0	0	0	0	0	1
0	48	2	28	DX	0	0	0	1	1	0	F	0	0	0	0	0	1	0	0	2	DX	0	0	0	1	0	0	1	0	Y	0	0	0	0	0	0	0	0	0	1
0	48	6	26	DX	0	0	0	1	1	0	Y	0	0	0	0	0	0	0	1	2	X	0	0	0	0	0	0	1	0	Y	0	0	0	0	0	0	0	0	0	1
0	48	12	25	Y	0	0	0	0	0	1	Y	0	0	0	0	0	0	0	1	2	DX	0	0	0	1	0	0	1	0	Y	0	0	0	0	0	0	0	0	0	1
0	48	15	13	X	0	0	0	0	1	0	F	0	0	0	0	0	1	0	0	2	D	0	0	0	1	0	0	0	0	DG	0	0	0	1	0	0	1	0	0	0
0	48	15	35	DX	0	0	0	1	1	0	F	0	0	0	0	0	1	0	0	2	DX	0	0	0	1	0	0	1	0	Y	0	0	0	0	0	0	0	0	0	1
0	48	30	22	Y	0	0	0	0	0	1	Y	0	0	0	0	0	0	0	1	2	DX	0	0	0	1	0	0	1	0	Y	0	0	0	0	0	0	0	0	0	1
0	48	48	19	DX	0	0	0	1	1	0	Y	0	0	0	0	0	0	0	1	2	D	0	0	0	1	0	0	0	0	Y	0	0	0	0	0	0	0	0	0	1
0	48	48	41	X	0	0	0	0	1	0	F	0	0	0	0	0	1	0	0	2	DX	0	0	0	1	0	0	1	0	Y	0	0	0	0	0	0	0	0	0	1
0	48	52	22	DX	0	0	0	1	1	0	F	0	0	0	0	0	1	0	0	2	DX	0	0	0	1	0	0	1	0	Y	0	0	0	0	0	0	0	0	0	1
0	48	54	26	DX	0	0	0	1	1	0	Y	0	0	0	0	0	0	0	1	2	X	0	0	0	0	0	0	1	0	Y	0	0	0	0	0	0	0	0	0	1
0	48	65	27	DX	0	0	0	1	1	0	FX	0	0	0	0	0	1	1	0	2	DX	0	0	0	1	0	0	1	0	Y	0	0	0	0	0	0	0	0	0	1
0	48	78	25	DX	0	0	0	1	1	0	Y	0	0	0	0	0	0	0	1	2	DX	0	0	0	1	0	0	1	0	Y	0	0	0	0	0	0	0	0	0	1
0	48	82	23	Y	0	0	0	0	0	1	Y	0	0	0	0	0	0	0	1	2	X	0	0	0	0	0	0	1	0	Y	0	0	0	0	0	0	0	0	0	1
0	48	89	22	CX	0	0	1	0	1	0	Y	0	0	0	0	0	0	0	1	2	X	0	0	0	0	0	0	1	0	Y	0	0	0	0	0	0	0	0	0	1
0	48	93	15	D	0	0	0	1	0	0	Y	0	0	0	0	0	0	0	1	2	DX	0	0	0	1	0	0	1	0	Y	0	0	0	0	0	0	0	0	0	1
0	48	93	36	Y	0	0	0	0	0	1	Y	0	0	0	0	0	0	0	1	2	DX	0	0	0	1	0	0	1	0	Y	0	0	0	0	0	0	0	0	0	1
0	48	98	25	CDX	0	0	1	1	1	0	F	0	0	0	0	0	1	0	0	2	DX	0	0	0	1	0	0	1	0	Y	0	0	0	0	0	0	0	0	0	1
0	48	99	26	DX	0	0	0	1	1	0	F	0	0	0	0	0	1	0	0	2	DX	0	0	0	1	0	0	1	0	Y	0	0	0	0	0	0	0	0	0	1
0	48	101	35	DX	0	0	0	1	1	0	BF	0	1	0	0	0	1	0	0	2	X	0	0	0	0	0	0	1	0	Y	0	0	0	0	0	0	0	0	0	1
0	48	105	34	AD	1	0	0	1	0	0	Y	0	0	0	0	0	0	0	1	3	Y	0	0	0	0	0	0	0	1	DEX	0	0	0	1	1	0	0	0	1	0
0	49	15	14	ACD	1	0	1	1	0	0	F	0	0	0	0	0	1	0	0	2	DX	0	0	0	1	0	0	1	0	Y	0	0	0	0	0	0	0	0	0	1
0	49	15	40	DX	0	0	0	1	1	0	F	0	0	0	0	0	1	0	0	2	DX	0	0	0	1	0	0	1	0	Y	0	0	0	0	0	0	0	0	0	1
0	49	17	9	DX	0	0	0	1	1	0	Y	0	0	0	0	0	0	0	1	2	DX	0	0	0	1	0	0	1	0	Y	0	0	0	0	0	0	0	0	0	1
0	49	17	35	X	0	0	0	0	1	0	X	0	0	0	0	0	0	1	0	2	DX	0	0	0	1	0	0	1	0	Y	0	0	0	0	0	0	0	0	0	1
0	49	19	10	Y	0	0	0	0	0	1	Y	0	0	0	0	0	0	0	1	2	X	0	0	0	0	0	0	1	0	Y	0	0	0	0	0	0	0	0	0	1
0	49	27	38	DX	0	0	0	1	1	0	F	0	0	0	0	0	1	0	0	2	DX	0	0	0	1	0	0	1	0	DE	0	0	0	1	1	0	0	0	0	0
0	49	34	38	X	0	0	0	0	1	0	FX	0	0	0	0	0	1	1	0	2	DX	0	0	0	1	0	0	1	0	Y	0	0	0	0	0	0	0	0	0	1
0	49	117	25	DX	0	0	0	1	1	0	FX	0	0	0	0	0	1	1	0	2	X	0	0	0	0	0	0	1	0	DE	0	0	0	1	1	0	0	0	0	0
0	49	135	42	Y	0	0	0	0	0	1	FX	0	0	0	0	0	1	1	0	3	DX	0	0	0	1	0	0	1	0	Y	0	0	0	0	0	0	0	0	0	1
0	49	140	31	X	0	0	0	0	1	0	FX	0	0	0	0	0	1	1	0	2	DX	0	0	0	1	0	0	1	0	Y	0	0	0	0	0	0	0	0	0	1
0	49	181	26	DX	0	0	0	1	1	0	F	0	0	0	0	0	1	0	0	2	DX	0	0	0	1	0	0	1	0	Y	0	0	0	0	0	0	0	0	0	1
0	49	183	28	DX	0	0	0	1	1	0	Y	0	0	0	0	0	0	0	1	2	DX	0	0	0	1	0	0	1	0	Y	0	0	0	0	0	0	0	0	0	1
0	49	184	38	DX	0	0	0	1	1	0	X	0	0	0	0	0	0	1	0	2	D	0	0	0	1	0	0	0	0	Y	0	0	0	0	0	0	0	0	0	1
0	49	251	25	DX	0	0	0	1	1	0	Y	0	0	0	0	0	0	0	1	2	X	0	0	0	0	0	0	1	0	Y	0	0	0	0	0	0	0	0	0	1
0	49	257	33	DX	0	0	0	1	1	0	F	0	0	0	0	0	1	0	0	2	DX	0	0	0	1	0	0	1	0	Y	0	0	0	0	0	0	0	0	0	1
0	49	259	39	Y	0	0	0	0	0	1	FX	0	0	0	0	0	1	1	0	3	DX	0	0	0	1	0	0	1	0	Y	0	0	0	0	0	0	0	0	0	1
0	49	260	41	X	0	0	0	0	1	0	FX	0	0	0	0	0	1	1	0	2	X	0	0	0	0	0	0	1	0	Y	0	0	0	0	0	0	0	0	0	1
0	49	261	15	ACD	1	0	1	1	0	0	BF	0	1	0	0	0	1	0	0	2	X	0	0	0	0	0	0	1	0	Y	0	0	0	0	0	0	0	0	0	1
0	49	262	10	X	0	0	0	0	1	0	Y	0	0	0	0	0	0	0	1	2	X	0	0	0	0	0	0	1	0	Y	0	0	0	0	0	0	0	0	0	1
0	49	262	41	Y	0	0	0	0	0	1	X	0	0	0	0	0	0	1	0	2	DX	0	0	0	1	0	0	1	0	Y	0	0	0	0	0	0	0	0	0	1
0	49	265	41	Y	0	0	0	0	0	1	FX	0	0	0	0	0	1	1	0	3	DX	0	0	0	1	0	0	1	0	Y	0	0	0	0	0	0	0	0	0	1
0	49	269	16	ACD	1	0	1	1	0	0	F	0	0	0	0	0	1	0	0	4	X	0	0	0	0	0	0	1	0	Y	0	0	0	0	0	0	0	0	0	1
0	49	273	27	Y	0	0	0	0	0	1	Y	0	0	0	0	0	0	0	1	2	DX	0	0	0	1	0	0	1	0	Y	0	0	0	0	0	0	0	0	0	1
0	49	274	15	AD	1	0	0	1	0	0	F	0	0	0	0	0	1	0	0	2	X	0	0	0	0	0	0	1	0	Y	0	0	0	0	0	0	0	0	0	1
0	49	277	24	DX	0	0	0	1	1	0	F	0	0	0	0	0	1	0	0	2	DX	0	0	0	1	0	0	1	0	Y	0	0	0	0	0	0	0	0	0	1
0	49	281	33	DX	0	0	0	1	1	0	AFX	1	0	0	0	0	1	1	0	8	DX	0	0	0	1	0	0	1	0	Y	0	0	0	0	0	0	0	0	0	1
0	49	285	24	DX	0	0	0	1	1	0	Y	0	0	0	0	0	0	0	1	2	X	0	0	0	0	0	0	1	0	Y	0	0	0	0	0	0	0	0	0	1
0	49	287	29	Y	0	0	0	0	0	1	Y	0	0	0	0	0	0	0	1	2	Y	0	0	0	0	0	0	0	1	Y	0	0	0	0	0	0	0	0	0	1
0	49	288	35	DX	0	0	0	1	1	0	F	0	0	0	0	0	1	0	0	2	X	0	0	0	0	0	0	1	0	Y	0	0	0	0	0	0	0	0	0	1
0	50	3	14	D	0	0	0	1	0	0	F	0	0	0	0	0	1	0	0	2	Y	0	0	0	0	0	0	0	1	Y	0	0	0	0	0	0	0	0	0	1
0	50	22	34	AX	1	0	0	0	1	0	BX	0	1	0	0	0	0	1	0	1	Y	0	0	0	0	0	0	0	1	Y	0	0	0	0	0	0	0	0	0	1
0	50	33	26	AB	1	1	0	0	0	0	X	0	0	0	0	0	0	1	0	1	Y	0	0	0	0	0	0	0	1	Y	0	0	0	0	0	0	0	0	0	1
0	50	53	36	ACDX	1	0	1	1	1	0	ABFX	1	1	0	0	0	1	1	0	2	X	0	0	0	0	0	0	1	0	Y	0	0	0	0	0	0	0	0	0	1
0	50	70	7	D	0	0	0	1	0	0	F	0	0	0	0	0	1	0	0	1	Y	0	0	0	0	0	0	0	1	Y	0	0	0	0	0	0	0	0	0	1
0	50	75	22	D	0	0	0	1	0	0	F	0	0	0	0	0	1	0	0	1	X	0	0	0	0	0	0	1	0	X	0	0	0	0	0	0	0	0	1	0
0	50	94	17	D	0	0	0	1	0	0	Y	0	0	0	0	0	0	0	1	2	Y	0	0	0	0	0	0	0	1	Y	0	0	0	0	0	0	0	0	0	1
0	50	97	11	Y	0	0	0	0	0	1	F	0	0	0	0	0	1	0	0	2	Y	0	0	0	0	0	0	0	1	Y	0	0	0	0	0	0	0	0	0	1
0	50	98	12	Y	0	0	0	0	0	1	Y	0	0	0	0	0	0	0	1	2	Y	0	0	0	0	0	0	0	1	Y	0	0	0	0	0	0	0	0	0	1
0	50	99	9	Y	0	0	0	0	0	1	Y	0	0	0	0	0	0	0	1	1	Y	0	0	0	0	0	0	0	1	Y	0	0	0	0	0	0	0	0	0	1
0	50	101	30	ADX	1	0	0	1	1	0	DF	0	0	0	1	0	1	0	0	1	CD	0	0	1	1	0	0	0	0	H	0	0	0	0	0	0	0	1	0	0
0	50	103	34	D	0	0	0	1	0	0	F	0	0	0	0	0	1	0	0	2	Y	0	0	0	0	0	0	0	1	Y	0	0	0	0	0	0	0	0	0	1
0	50	108	29	BD	0	1	0	1	0	0	X	0	0	0	0	0	0	1	0	2	DX	0	0	0	1	0	0	1	0	X	0	0	0	0	0	0	0	0	1	0
0	50	110	25	BDX	0	1	0	1	1	0	X	0	0	0	0	0	0	1	0	1	X	0	0	0	0	0	0	1	0	Y	0	0	0	0	0	0	0	0	0	1
0	50	111	34	ABDX	1	1	0	1	1	0	FX	0	0	0	0	0	1	1	0	1	CX	0	0	1	0	0	0	1	0	Y	0	0	0	0	0	0	0	0	0	1
0	50	137	25	Y	0	0	0	0	0	1	F	0	0	0	0	0	1	0	0	1	Y	0	0	0	0	0	0	0	1	DG	0	0	0	1	0	0	1	0	0	0
0	50	148	14	Y	0	0	0	0	0	1	FX	0	0	0	0	0	1	1	0	2	Y	0	0	0	0	0	0	0	1	Y	0	0	0	0	0	0	0	0	0	1
0	50	154	33	D	0	0	0	1	0	0	BX	0	1	0	0	0	0	1	0	1	Y	0	0	0	0	0	0	0	1	Y	0	0	0	0	0	0	0	0	0	1
0	50	157	30	BD	0	1	0	1	0	0	BF	0	1	0	0	0	1	0	0	1	CD	0	0	1	1	0	0	0	0	H	0	0	0	0	0	0	0	1	0	0
0	50	161	42	AX	1	0	0	0	1	0	BX	0	1	0	0	0	0	1	0	1	X	0	0	0	0	0	0	1	0	Y	0	0	0	0	0	0	0	0	0	1
0	50	166	29	DX	0	0	0	1	1	0	F	0	0	0	0	0	1	0	0	1	Y	0	0	0	0	0	0	0	1	Y	0	0	0	0	0	0	0	0	0	1
0	50	168	40	DX	0	0	0	1	1	0	X	0	0	0	0	0	0	1	0	2	X	0	0	0	0	0	0	1	0	Y	0	0	0	0	0	0	0	0	0	1
0	50	169	34	Y	0	0	0	0	0	1	BF	0	1	0	0	0	1	0	0	1	Y	0	0	0	0	0	0	0	1	H	0	0	0	0	0	0	0	1	0	0
0	50	170	26	BDX	0	1	0	1	1	0	F	0	0	0	0	0	1	0	0	1	X	0	0	0	0	0	0	1	0	Y	0	0	0	0	0	0	0	0	0	1
0	50	181	40	DX	0	0	0	1	1	0	FX	0	0	0	0	0	1	1	0	2	Y	0	0	0	0	0	0	0	1	Y	0	0	0	0	0	0	0	0	0	1
0	50	190	42	AB	1	1	0	0	0	0	FX	0	0	0	0	0	1	1	0	1	X	0	0	0	0	0	0	1	0	Y	0	0	0	0	0	0	0	0	0	1
0	51	6	19	D	0	0	0	1	0	0	B	0	1	0	0	0	0	0	0	1	Y	0	0	0	0	0	0	0	1	Y	0	0	0	0	0	0	0	0	0	1
0	51	6	33	B	0	1	0	0	0	0	BX	0	1	0	0	0	0	1	0	1	Y	0	0	0	0	0	0	0	1	Y	0	0	0	0	0	0	0	0	0	1
0	51	7	22	X	0	0	0	0	1	0	A	1	0	0	0	0	0	0	0	2	Y	0	0	0	0	0	0	0	1	Y	0	0	0	0	0	0	0	0	0	1
0	51	18	33	BD	0	1	0	1	0	0	FX	0	0	0	0	0	1	1	0	2	Y	0	0	0	0	0	0	0	1	DEH	0	0	0	1	1	0	0	1	0	0
0	51	19	11	Y	0	0	0	0	0	1	F	0	0	0	0	0	1	0	0	2	Y	0	0	0	0	0	0	0	1	Y	0	0	0	0	0	0	0	0	0	1
0	51	19	38	D	0	0	0	1	0	0	BF	0	1	0	0	0	1	0	0	2	Y	0	0	0	0	0	0	0	1	Y	0	0	0	0	0	0	0	0	0	1
0	51	22	30	AD	1	0	0	1	0	0	F	0	0	0	0	0	1	0	0	1	Y	0	0	0	0	0	0	0	1	Y	0	0	0	0	0	0	0	0	0	1
0	51	23	13	Y	0	0	0	0	0	1	Y	0	0	0	0	0	0	0	1	2	Y	0	0	0	0	0	0	0	1	Y	0	0	0	0	0	0	0	0	0	1
0	51	23	36	AB	1	1	0	0	0	0	F	0	0	0	0	0	1	0	0	2	Y	0	0	0	0	0	0	0	1	Y	0	0	0	0	0	0	0	0	0	1
0	51	43	33	A	1	0	0	0	0	0	B	0	1	0	0	0	0	0	0	2	X	0	0	0	0	0	0	1	0	Y	0	0	0	0	0	0	0	0	0	1
0	51	49	28	A	1	0	0	0	0	0	X	0	0	0	0	0	0	1	0	2	Y	0	0	0	0	0	0	0	1	Y	0	0	0	0	0	0	0	0	0	1
0	51	56	33	A	1	0	0	0	0	0	F	0	0	0	0	0	1	0	0	2	Y	0	0	0	0	0	0	0	1	Y	0	0	0	0	0	0	0	0	0	1
0	51	66	18	B	0	1	0	0	0	0	F	0	0	0	0	0	1	0	0	2	Y	0	0	0	0	0	0	0	1	Y	0	0	0	0	0	0	0	0	0	1
0	51	70	41	BD	0	1	0	1	0	0	FX	0	0	0	0	0	1	1	0	1	CDX	0	0	1	1	0	0	1	0	Y	0	0	0	0	0	0	0	0	0	1
0	51	73	42	BX	0	1	0	0	1	0	X	0	0	0	0	0	0	1	0	2	Y	0	0	0	0	0	0	0	1	Y	0	0	0	0	0	0	0	0	0	1
0	52	3	42	BCX	0	1	1	0	1	0	X	0	0	0	0	0	0	1	0	2	D	0	0	0	1	0	0	0	0	Y	0	0	0	0	0	0	0	0	0	1
0	52	15	34	CDX	0	0	1	1	1	0	ABX	1	1	0	0	0	0	1	0	3	CDX	0	0	1	1	0	0	1	0	Y	0	0	0	0	0	0	0	0	0	1
0	52	36	11	ABCD	1	1	1	1	0	0	AF	1	0	0	0	0	1	0	0	4	CD	0	0	1	1	0	0	0	0	Y	0	0	0	0	0	0	0	0	0	1
0	52	40	24	D	0	0	0	1	0	0	F	0	0	0	0	0	1	0	0	2	D	0	0	0	1	0	0	0	0	Y	0	0	0	0	0	0	0	0	0	1
0	52	43	37	BDX	0	1	0	1	1	0	CX	0	0	1	0	0	0	1	0	2	CDX	0	0	1	1	0	0	1	0	Y	0	0	0	0	0	0	0	0	0	1
0	52	51	42	ADX	1	0	0	1	1	0	X	0	0	0	0	0	0	1	0	2	DX	0	0	0	1	0	0	1	0	Y	0	0	0	0	0	0	0	0	0	1
0	52	99	35	CD	0	0	1	1	0	0	FX	0	0	0	0	0	1	1	0	2	DX	0	0	0	1	0	0	1	0	Y	0	0	0	0	0	0	0	0	0	1
0	52	109	24	ACDX	1	0	1	1	1	0	BF	0	1	0	0	0	1	0	0	2	CD	0	0	1	1	0	0	0	0	DFX	0	0	0	1	0	1	0	0	1	0
0	52	116	32	BX	0	1	0	0	1	0	FX	0	0	0	0	0	1	1	0	2	DX	0	0	0	1	0	0	1	0	Y	0	0	0	0	0	0	0	0	0	1
0	52	118	26	D	0	0	0	1	0	0	F	0	0	0	0	0	1	0	0	2	D	0	0	0	1	0	0	0	0	Y	0	0	0	0	0	0	0	0	0	1
0	52	119	27	Y	0	0	0	0	0	1	F	0	0	0	0	0	1	0	0	2	D	0	0	0	1	0	0	0	0	Y	0	0	0	0	0	0	0	0	0	1
0	52	120	37	DX	0	0	0	1	1	0	FX	0	0	0	0	0	1	1	0	2	DX	0	0	0	1	0	0	1	0	Y	0	0	0	0	0	0	0	0	0	1
0	52	153	24	D	0	0	0	1	0	0	F	0	0	0	0	0	1	0	0	2	D	0	0	0	1	0	0	0	0	Y	0	0	0	0	0	0	0	0	0	1
0	52	157	26	CDX	0	0	1	1	1	0	FX	0	0	0	0	0	1	1	0	2	DX	0	0	0	1	0	0	1	0	Y	0	0	0	0	0	0	0	0	0	1
0	52	161	16	Y	0	0	0	0	0	1	F	0	0	0	0	0	1	0	0	8	Y	0	0	0	0	0	0	0	1	Y	0	0	0	0	0	0	0	0	0	1
0	52	161	29	BDX	0	1	0	1	1	0	F	0	0	0	0	0	1	0	0	1	D	0	0	0	1	0	0	0	0	Y	0	0	0	0	0	0	0	0	0	1
0	52	165	31	CDX	0	0	1	1	1	0	FX	0	0	0	0	0	1	1	0	3	DX	0	0	0	1	0	0	1	0	Y	0	0	0	0	0	0	0	0	0	1
0	52	171	30	ACDX	1	0	1	1	1	0	BFX	0	1	0	0	0	1	1	0	1	CX	0	0	1	0	0	0	1	0	DG	0	0	0	1	0	0	1	0	0	0
0	52	172	22	BDX	0	1	0	1	1	0	F	0	0	0	0	0	1	0	0	2	D	0	0	0	1	0	0	0	0	Y	0	0	0	0	0	0	0	0	0	1
0	52	177	39	DX	0	0	0	1	1	0	FX	0	0	0	0	0	1	1	0	2	D	0	0	0	1	0	0	0	0	Y	0	0	0	0	0	0	0	0	0	1
0	52	181	39	X	0	0	0	0	1	0	F	0	0	0	0	0	1	0	0	3	CDX	0	0	1	1	0	0	1	0	Y	0	0	0	0	0	0	0	0	0	1
0	52	182	40	ABD	1	1	0	1	0	0	F	0	0	0	0	0	1	0	0	2	DX	0	0	0	1	0	0	1	0	Y	0	0	0	0	0	0	0	0	0	1
0	52	183	42	Y	0	0	0	0	0	1	X	0	0	0	0	0	0	1	0	1	DX	0	0	0	1	0	0	1	0	Y	0	0	0	0	0	0	0	0	0	1
0	53	18	23	AD	1	0	0	1	0	0	F	0	0	0	0	0	1	0	0	2	X	0	0	0	0	0	0	1	0	Y	0	0	0	0	0	0	0	0	0	1
0	53	25	10	D	0	0	0	1	0	0	F	0	0	0	0	0	1	0	0	2	Y	0	0	0	0	0	0	0	1	Y	0	0	0	0	0	0	0	0	0	1
0	53	25	42	BX	0	1	0	0	1	0	X	0	0	0	0	0	0	1	0	2	X	0	0	0	0	0	0	1	0	Y	0	0	0	0	0	0	0	0	0	1
0	53	29	40	BX	0	1	0	0	1	0	X	0	0	0	0	0	0	1	0	2	Y	0	0	0	0	0	0	0	1	Y	0	0	0	0	0	0	0	0	0	1
0	54	7	5	Y	0	0	0	0	0	1	Y	0	0	0	0	0	0	0	1	8	Y	0	0	0	0	0	0	0	1	Y	0	0	0	0	0	0	0	0	0	1
0	54	7	24	AD	1	0	0	1	0	0	X	0	0	0	0	0	0	1	0	1	Y	0	0	0	0	0	0	0	1	EG	0	0	0	0	1	0	1	0	0	0
0	54	11	10	Y	0	0	0	0	0	1	Y	0	0	0	0	0	0	0	1	1	Y	0	0	0	0	0	0	0	1	Y	0	0	0	0	0	0	0	0	0	1
0	54	13	18	Y	0	0	0	0	0	1	F	0	0	0	0	0	1	0	0	2	Y	0	0	0	0	0	0	0	1	Y	0	0	0	0	0	0	0	0	0	1
0	54	19	27	AD	1	0	0	1	0	0	F	0	0	0	0	0	1	0	0	1	CD	0	0	1	1	0	0	0	0	H	0	0	0	0	0	0	0	1	0	0
0	54	31	20	Y	0	0	0	0	0	1	Y	0	0	0	0	0	0	0	1	2	Y	0	0	0	0	0	0	0	1	Y	0	0	0	0	0	0	0	0	0	1
0	54	33	10	D	0	0	0	1	0	0	Y	0	0	0	0	0	0	0	1	1	Y	0	0	0	0	0	0	0	1	Y	0	0	0	0	0	0	0	0	0	1
0	54	35	34	AD	1	0	0	1	0	0	FX	0	0	0	0	0	1	1	0	3	X	0	0	0	0	0	0	1	0	Y	0	0	0	0	0	0	0	0	0	1
0	54	36	22	BD	0	1	0	1	0	0	F	0	0	0	0	0	1	0	0	1	X	0	0	0	0	0	0	1	0	Y	0	0	0	0	0	0	0	0	0	1
0	54	36	40	DX	0	0	0	1	1	0	F	0	0	0	0	0	1	0	0	2	Y	0	0	0	0	0	0	0	1	Y	0	0	0	0	0	0	0	0	0	1
0	54	39	15	D	0	0	0	1	0	0	Y	0	0	0	0	0	0	0	1	3	Y	0	0	0	0	0	0	0	1	Y	0	0	0	0	0	0	0	0	0	1
0	54	49	38	CX	0	0	1	0	1	0	X	0	0	0	0	0	0	1	0	1	X	0	0	0	0	0	0	1	0	Y	0	0	0	0	0	0	0	0	0	1
0	54	56	17	B	0	1	0	0	0	0	F	0	0	0	0	0	1	0	0	3	Y	0	0	0	0	0	0	0	1	Y	0	0	0	0	0	0	0	0	0	1
0	54	59	25	X	0	0	0	0	1	0	F	0	0	0	0	0	1	0	0	1	Y	0	0	0	0	0	0	0	1	Y	0	0	0	0	0	0	0	0	0	1
0	54	64	23	BD	0	1	0	1	0	0	F	0	0	0	0	0	1	0	0	2	X	0	0	0	0	0	0	1	0	X	0	0	0	0	0	0	0	0	1	0
0	54	66	12	Y	0	0	0	0	0	1	Y	0	0	0	0	0	0	0	1	1	Y	0	0	0	0	0	0	0	1	Y	0	0	0	0	0	0	0	0	0	1
0	54	73	24	BD	0	1	0	1	0	0	F	0	0	0	0	0	1	0	0	1	Y	0	0	0	0	0	0	0	1	Y	0	0	0	0	0	0	0	0	0	1
0	54	80	26	Y	0	0	0	0	0	1	BF	0	1	0	0	0	1	0	0	2	Y	0	0	0	0	0	0	0	1	Y	0	0	0	0	0	0	0	0	0	1
0	54	87	22	Y	0	0	0	0	0	1	F	0	0	0	0	0	1	0	0	1	Y	0	0	0	0	0	0	0	1	Y	0	0	0	0	0	0	0	0	0	1
0	54	94	26	BD	0	1	0	1	0	0	BX	0	1	0	0	0	0	1	0	2	Y	0	0	0	0	0	0	0	1	Y	0	0	0	0	0	0	0	0	0	1
0	54	100	12	Y	0	0	0	0	0	1	Y	0	0	0	0	0	0	0	1	2	Y	0	0	0	0	0	0	0	1	Y	0	0	0	0	0	0	0	0	0	1
0	54	113	17	Y	0	0	0	0	0	1	Y	0	0	0	0	0	0	0	1	2	Y	0	0	0	0	0	0	0	1	Y	0	0	0	0	0	0	0	0	0	1
0	54	113	39	ADX	1	0	0	1	1	0	X	0	0	0	0	0	0	1	0	3	Y	0	0	0	0	0	0	0	1	H	0	0	0	0	0	0	0	1	0	0
0	54	125	29	DX	0	0	0	1	1	0	F	0	0	0	0	0	1	0	0	2	Y	0	0	0	0	0	0	0	1	Y	0	0	0	0	0	0	0	0	0	1
0	54	126	39	BX	0	1	0	0	1	0	FX	0	0	0	0	0	1	1	0	2	X	0	0	0	0	0	0	1	0	Y	0	0	0	0	0	0	0	0	0	1
0	54	127	28	B	0	1	0	0	0	0	F	0	0	0	0	0	1	0	0	2	Y	0	0	0	0	0	0	0	1	Y	0	0	0	0	0	0	0	0	0	1
0	54	133	37	A	1	0	0	0	0	0	F	0	0	0	0	0	1	0	0	2	Y	0	0	0	0	0	0	0	1	Y	0	0	0	0	0	0	0	0	0	1
0	54	140	40	DX	0	0	0	1	1	0	F	0	0	0	0	0	1	0	0	2	X	0	0	0	0	0	0	1	0	Y	0	0	0	0	0	0	0	0	0	1
1	55	3	15	Y	0	0	0	0	0	1	Y	0	0	0	0	0	0	0	1	2	Y	0	0	0	0	0	0	0	1	Y	0	0	0	0	0	0	0	0	0	1
1	55	8	27	Y	0	0	0	0	0	1	Y	0	0	0	0	0	0	0	1	2	Y	0	0	0	0	0	0	0	1	Y	0	0	0	0	0	0	0	0	0	1
1	55	10	16	Y	0	0	0	0	0	1	Y	0	0	0	0	0	0	0	1	2	Y	0	0	0	0	0	0	0	1	Y	0	0	0	0	0	0	0	0	0	1
1	55	13	35	AC	1	0	1	0	0	0	F	0	0	0	0	0	1	0	0	2	D	0	0	0	1	0	0	0	0	Y	0	0	0	0	0	0	0	0	0	1
1	55	15	28	Y	0	0	0	0	0	1	Y	0	0	0	0	0	0	0	1	2	Y	0	0	0	0	0	0	0	1	Y	0	0	0	0	0	0	0	0	0	1
1	55	17	19	Y	0	0	0	0	0	1	Y	0	0	0	0	0	0	0	1	2	Y	0	0	0	0	0	0	0	1	Y	0	0	0	0	0	0	0	0	0	1
1	55	27	30	BC	0	1	1	0	0	0	F	0	0	0	0	0	1	0	0	2	CD	0	0	1	1	0	0	0	0	Y	0	0	0	0	0	0	0	0	0	1
1	55	49	30	D	0	0	0	1	0	0	X	0	0	0	0	0	0	1	0	2	CX	0	0	1	0	0	0	1	0	Y	0	0	0	0	0	0	0	0	0	1
1	55	52	10	DX	0	0	0	1	1	0	FX	0	0	0	0	0	1	1	0	2	X	0	0	0	0	0	0	1	0	Y	0	0	0	0	0	0	0	0	0	1
1	55	57	35	ACX	1	0	1	0	1	0	X	0	0	0	0	0	0	1	0	2	Y	0	0	0	0	0	0	0	1	Y	0	0	0	0	0	0	0	0	0	1
1	55	59	41	X	0	0	0	0	1	0	AX	1	0	0	0	0	0	1	0	1	DX	0	0	0	1	0	0	1	0	Y	0	0	0	0	0	0	0	0	0	1
1	55	87	37	BCX	0	1	1	0	1	0	AFX	1	0	0	0	0	1	1	0	2	DX	0	0	0	1	0	0	1	0	EX	0	0	0	0	1	0	0	0	1	0
1	55	91	34	AX	1	0	0	0	1	0	BFX	0	1	0	0	0	1	1	0	2	Y	0	0	0	0	0	0	0	1	Y	0	0	0	0	0	0	0	0	0	1
1	55	96	14	CX	0	0	1	0	1	0	AX	1	0	0	0	0	0	1	0	3	D	0	0	0	1	0	0	0	0	Y	0	0	0	0	0	0	0	0	0	1
1	55	97	11	Y	0	0	0	0	0	1	Y	0	0	0	0	0	0	0	1	2	Y	0	0	0	0	0	0	0	1	H	0	0	0	0	0	0	0	1	0	0
1	55	97	27	Y	0	0	0	0	0	1	X	0	0	0	0	0	0	1	0	2	X	0	0	0	0	0	0	1	0	Y	0	0	0	0	0	0	0	0	0	1
1	55	105	18	Y	0	0	0	0	0	1	Y	0	0	0	0	0	0	0	1	2	Y	0	0	0	0	0	0	0	1	Y	0	0	0	0	0	0	0	0	0	1
1	55	109	41	ABC	1	1	1	0	0	0	AF	1	0	0	0	0	1	0	0	1	DX	0	0	0	1	0	0	1	0	Y	0	0	0	0	0	0	0	0	0	1
1	55	110	20	BD	0	1	0	1	0	0	BF	0	1	0	0	0	1	0	0	2	X	0	0	0	0	0	0	1	0	E	0	0	0	0	1	0	0	0	0	0
1	55	113	23	ACD	1	0	1	1	0	0	AF	1	0	0	0	0	1	0	0	1	X	0	0	0	0	0	0	1	0	Y	0	0	0	0	0	0	0	0	0	1
1	55	115	21	Y	0	0	0	0	0	1	Y	0	0	0	0	0	0	0	1	2	Y	0	0	0	0	0	0	0	1	Y	0	0	0	0	0	0	0	0	0	1
1	55	117	24	DX	0	0	0	1	1	0	X	0	0	0	0	0	0	1	0	2	X	0	0	0	0	0	0	1	0	Y	0	0	0	0	0	0	0	0	0	1
1	55	120	23	CDX	0	0	1	1	1	0	FX	0	0	0	0	0	1	1	0	2	X	0	0	0	0	0	0	1	0	Y	0	0	0	0	0	0	0	0	0	1
1	55	124	27	ABCX	1	1	1	0	1	0	BF	0	1	0	0	0	1	0	0	2	X	0	0	0	0	0	0	1	0	Y	0	0	0	0	0	0	0	0	0	1
1	55	134	24	CX	0	0	1	0	1	0	ABX	1	1	0	0	0	0	1	0	2	X	0	0	0	0	0	0	1	0	X	0	0	0	0	0	0	0	0	1	0
1	55	156	11	Y	0	0	0	0	0	1	Y	0	0	0	0	0	0	0	1	1	Y	0	0	0	0	0	0	0	1	Y	0	0	0	0	0	0	0	0	0	1
1	55	163	20	DX	0	0	0	1	1	0	X	0	0	0	0	0	0	1	0	2	Y	0	0	0	0	0	0	0	1	Y	0	0	0	0	0	0	0	0	0	1
1	55	167	1	Y	0	0	0	0	0	1	Y	0	0	0	0	0	0	0	1	2	Y	0	0	0	0	0	0	0	1	Y	0	0	0	0	0	0	0	0	0	1
1	55	180	23	Y	0	0	0	0	0	1	Y	0	0	0	0	0	0	0	1	2	Y	0	0	0	0	0	0	0	1	Y	0	0	0	0	0	0	0	0	0	1
1	55	207	20	C	0	0	1	0	0	0	Y	0	0	0	0	0	0	0	1	2	Y	0	0	0	0	0	0	0	1	Y	0	0	0	0	0	0	0	0	0	1
1	55	211	17	ABC	1	1	1	0	0	0	Y	0	0	0	0	0	0	0	1	2	X	0	0	0	0	0	0	1	0	X	0	0	0	0	0	0	0	0	1	0
1	55	213	17	C	0	0	1	0	0	0	AB	1	1	0	0	0	0	0	0	1	Y	0	0	0	0	0	0	0	1	Y	0	0	0	0	0	0	0	0	0	1
1	55	228	26	X	0	0	0	0	1	0	X	0	0	0	0	0	0	1	0	2	X	0	0	0	0	0	0	1	0	Y	0	0	0	0	0	0	0	0	0	1
1	55	234	13	ABC	1	1	1	0	0	0	F	0	0	0	0	0	1	0	0	2	D	0	0	0	1	0	0	0	0	X	0	0	0	0	0	0	0	0	1	0
1	55	237	21	AD	1	0	0	1	0	0	X	0	0	0	0	0	0	1	0	2	X	0	0	0	0	0	0	1	0	X	0	0	0	0	0	0	0	0	1	0
1	55	237	41	ABC	1	1	1	0	0	0	X	0	0	0	0	0	0	1	0	2	X	0	0	0	0	0	0	1	0	X	0	0	0	0	0	0	0	0	1	0
1	55	240	28	Y	0	0	0	0	0	1	Y	0	0	0	0	0	0	0	1	1	Y	0	0	0	0	0	0	0	1	Y	0	0	0	0	0	0	0	0	0	1
1	55	241	17	Y	0	0	0	0	0	1	F	0	0	0	0	0	1	0	0	2	Y	0	0	0	0	0	0	0	1	Y	0	0	0	0	0	0	0	0	0	1
1	55	241	37	X	0	0	0	0	1	0	ABFX	1	1	0	0	0	1	1	0	2	DX	0	0	0	1	0	0	1	0	Y	0	0	0	0	0	0	0	0	0	1
1	55	242	16	Y	0	0	0	0	0	1	Y	0	0	0	0	0	0	0	1	2	Y	0	0	0	0	0	0	0	1	Y	0	0	0	0	0	0	0	0	0	1
1	55	244	26	ACX	1	0	1	0	1	0	AFX	1	0	0	0	0	1	1	0	1	X	0	0	0	0	0	0	1	0	Y	0	0	0	0	0	0	0	0	0	1
1	55	245	20	Y	0	0	0	0	0	1	Y	0	0	0	0	0	0	0	1	2	Y	0	0	0	0	0	0	0	1	Y	0	0	0	0	0	0	0	0	0	1
1	55	246	22	Y	0	0	0	0	0	1	Y	0	0	0	0	0	0	0	1	2	Y	0	0	0	0	0	0	0	1	Y	0	0	0	0	0	0	0	0	0	1
1	55	247	25	X	0	0	0	0	1	0	X	0	0	0	0	0	0	1	0	2	X	0	0	0	0	0	0	1	0	X	0	0	0	0	0	0	0	0	1	0
1	55	249	40	AC	1	0	1	0	0	0	AX	1	0	0	0	0	0	1	0	1	DX	0	0	0	1	0	0	1	0	EX	0	0	0	0	1	0	0	0	1	0
1	55	250	25	Y	0	0	0	0	0	1	Y	0	0	0	0	0	0	0	1	2	Y	0	0	0	0	0	0	0	1	Y	0	0	0	0	0	0	0	0	0	1
1	55	251	24	ABC	1	1	1	0	0	0	X	0	0	0	0	0	0	1	0	2	X	0	0	0	0	0	0	1	0	Y	0	0	0	0	0	0	0	0	0	1
1	55	259	30	Y	0	0	0	0	0	1	X	0	0	0	0	0	0	1	0	2	X	0	0	0	0	0	0	1	0	Y	0	0	0	0	0	0	0	0	0	1
1	55	261	39	BX	0	1	0	0	1	0	AF	1	0	0	0	0	1	0	0	1	X	0	0	0	0	0	0	1	0	Y	0	0	0	0	0	0	0	0	0	1
1	55	262	39	BC	0	1	1	0	0	0	F	0	0	0	0	0	1	0	0	2	D	0	0	0	1	0	0	0	0	Y	0	0	0	0	0	0	0	0	0	1
1	55	263	27	Y	0	0	0	0	0	1	Y	0	0	0	0	0	0	0	1	2	Y	0	0	0	0	0	0	0	1	Y	0	0	0	0	0	0	0	0	0	1
1	55	265	31	D	0	0	0	1	0	0	F	0	0	0	0	0	1	0	0	2	Y	0	0	0	0	0	0	0	1	Y	0	0	0	0	0	0	0	0	0	1
1	55	266	34	Y	0	0	0	0	0	1	X	0	0	0	0	0	0	1	0	2	Y	0	0	0	0	0	0	0	1	Y	0	0	0	0	0	0	0	0	0	1
1	55	267	30	X	0	0	0	0	1	0	X	0	0	0	0	0	0	1	0	2	X	0	0	0	0	0	0	1	0	Y	0	0	0	0	0	0	0	0	0	1
1	55	269	33	BCX	0	1	1	0	1	0	F	0	0	0	0	0	1	0	0	2	Y	0	0	0	0	0	0	0	1	Y	0	0	0	0	0	0	0	0	0	1
1	55	273	35	BCD	0	1	1	1	0	0	ABFX	1	1	0	0	0	1	1	0	2	CDX	0	0	1	1	0	0	1	0	DEX	0	0	0	1	1	0	0	0	1	0
1	55	274	33	C	0	0	1	0	0	0	F	0	0	0	0	0	1	0	0	2	CD	0	0	1	1	0	0	0	0	DE	0	0	0	1	1	0	0	0	0	0
1	55	275	34	BCD	0	1	1	1	0	0	X	0	0	0	0	0	0	1	0	2	CDF	0	0	1	1	0	1	0	0	E	0	0	0	0	1	0	0	0	0	0
1	55	278	36	CX	0	0	1	0	1	0	A	1	0	0	0	0	0	0	0	2	DX	0	0	0	1	0	0	1	0	Y	0	0	0	0	0	0	0	0	0	1
0	56	4	28	Y	0	0	0	0	0	1	Y	0	0	0	0	0	0	0	1	2	Y	0	0	0	0	0	0	0	1	Y	0	0	0	0	0	0	0	0	0	1
0	56	18	17	X	0	0	0	0	1	0	X	0	0	0	0	0	0	1	0	2	Y	0	0	0	0	0	0	0	1	Y	0	0	0	0	0	0	0	0	0	1
0	56	28	28	BD	0	1	0	1	0	0	F	0	0	0	0	0	1	0	0	2	X	0	0	0	0	0	0	1	0	Y	0	0	0	0	0	0	0	0	0	1
0	56	44	33	Y	0	0	0	0	0	1	Y	0	0	0	0	0	0	0	1	2	Y	0	0	0	0	0	0	0	1	Y	0	0	0	0	0	0	0	0	0	1
0	56	77	15	Y	0	0	0	0	0	1	Y	0	0	0	0	0	0	0	1	2	Y	0	0	0	0	0	0	0	1	Y	0	0	0	0	0	0	0	0	0	1
0	56	152	32	Y	0	0	0	0	0	1	FX	0	0	0	0	0	1	1	0	2	Y	0	0	0	0	0	0	0	1	Y	0	0	0	0	0	0	0	0	0	1
0	56	160	22	Y	0	0	0	0	0	1	Y	0	0	0	0	0	0	0	1	2	Y	0	0	0	0	0	0	0	1	Y	0	0	0	0	0	0	0	0	0	1
0	56	171	24	CX	0	0	1	0	1	0	X	0	0	0	0	0	0	1	0	2	Y	0	0	0	0	0	0	0	1	Y	0	0	0	0	0	0	0	0	0	1
0	56	177	32	Y	0	0	0	0	0	1	Y	0	0	0	0	0	0	0	1	2	Y	0	0	0	0	0	0	0	1	Y	0	0	0	0	0	0	0	0	0	1
0	56	180	31	Y	0	0	0	0	0	1	Y	0	0	0	0	0	0	0	1	2	Y	0	0	0	0	0	0	0	1	Y	0	0	0	0	0	0	0	0	0	1
0	56	181	35	Y	0	0	0	0	0	1	Y	0	0	0	0	0	0	0	1	2	Y	0	0	0	0	0	0	0	1	Y	0	0	0	0	0	0	0	0	0	1
0	56	186	19	BD	0	1	0	1	0	0	X	0	0	0	0	0	0	1	0	2	Y	0	0	0	0	0	0	0	1	Y	0	0	0	0	0	0	0	0	0	1
0	56	187	33	ABCX	1	1	1	0	1	0	AF	1	0	0	0	0	1	0	0	1	CD	0	0	1	1	0	0	0	0	X	0	0	0	0	0	0	0	0	1	0
1	57	20	35	Y	0	0	0	0	0	1	AX	1	0	0	0	0	0	1	0	1	X	0	0	0	0	0	0	1	0	Y	0	0	0	0	0	0	0	0	0	1
1	57	66	21	Y	0	0	0	0	0	1	Y	0	0	0	0	0	0	0	1	2	Y	0	0	0	0	0	0	0	1	Y	0	0	0	0	0	0	0	0	0	1
1	57	72	35	ABCX	1	1	1	0	1	0	ABCDEFX	1	1	1	1	1	1	1	0	1	ABCDEFX	1	1	1	1	1	1	1	0	ABDEFGHX	1	1	0	1	1	1	1	1	1	0
1	57	79	39	ABC	1	1	1	0	0	0	ABFX	1	1	0	0	0	1	1	0	1	DX	0	0	0	1	0	0	1	0	EX	0	0	0	0	1	0	0	0	1	0
1	57	85	18	BC	0	1	1	0	0	0	Y	0	0	0	0	0	0	0	1	2	DX	0	0	0	1	0	0	1	0	Y	0	0	0	0	0	0	0	0	0	1
1	57	98	36	Y	0	0	0	0	0	1	Y	0	0	0	0	0	0	0	1	8	Y	0	0	0	0	0	0	0	1	Y	0	0	0	0	0	0	0	0	0	1
0	58	52	25	Y	0	0	0	0	0	1	Y	0	0	0	0	0	0	0	1	2	CX	0	0	1	0	0	0	1	0	Y	0	0	0	0	0	0	0	0	0	1
0	58	53	25	Y	0	0	0	0	0	1	Y	0	0	0	0	0	0	0	1	2	DX	0	0	0	1	0	0	1	0	Y	0	0	0	0	0	0	0	0	0	1
0	58	58	27	BX	0	1	0	0	1	0	X	0	0	0	0	0	0	1	0	2	CX	0	0	1	0	0	0	1	0	Y	0	0	0	0	0	0	0	0	0	1
0	58	120	17	Y	0	0	0	0	0	1	Y	0	0	0	0	0	0	0	1	2	Y	0	0	0	0	0	0	0	1	Y	0	0	0	0	0	0	0	0	0	1
0	58	129	18	AD	1	0	0	1	0	0	Y	0	0	0	0	0	0	0	1	2	BX	0	1	0	0	0	0	1	0	Y	0	0	0	0	0	0	0	0	0	1
0	58	137	23	CX	0	0	1	0	1	0	Y	0	0	0	0	0	0	0	1	2	Y	0	0	0	0	0	0	0	1	Y	0	0	0	0	0	0	0	0	0	1
0	58	156	12	BD	0	1	0	1	0	0	Y	0	0	0	0	0	0	0	1	2	DX	0	0	0	1	0	0	1	0	Y	0	0	0	0	0	0	0	0	0	1
0	58	222	41	Y	0	0	0	0	0	1	Y	0	0	0	0	0	0	0	1	2	DX	0	0	0	1	0	0	1	0	Y	0	0	0	0	0	0	0	0	0	1
0	58	224	35	Y	0	0	0	0	0	1	Y	0	0	0	0	0	0	0	1	2	Y	0	0	0	0	0	0	0	1	HX	0	0	0	0	0	0	0	1	1	0
0	58	234	34	Y	0	0	0	0	0	1	Y	0	0	0	0	0	0	0	1	2	Y	0	0	0	0	0	0	0	1	Y	0	0	0	0	0	0	0	0	0	1
0	58	244	15	DX	0	0	0	1	1	0	EX	0	0	0	0	1	0	1	0	2	BX	0	1	0	0	0	0	1	0	Y	0	0	0	0	0	0	0	0	0	1
0	58	249	16	Y	0	0	0	0	0	1	Y	0	0	0	0	0	0	0	1	2	Y	0	0	0	0	0	0	0	1	Y	0	0	0	0	0	0	0	0	0	1
0	58	259	17	Y	0	0	0	0	0	1	Y	0	0	0	0	0	0	0	1	2	Y	0	0	0	0	0	0	0	1	Y	0	0	0	0	0	0	0	0	0	1
0	58	276	27	Y	0	0	0	0	0	1	Y	0	0	0	0	0	0	0	1	1	Y	0	0	0	0	0	0	0	1	Y	0	0	0	0	0	0	0	0	0	1
0	58	314	27	Y	0	0	0	0	0	1	Y	0	0	0	0	0	0	0	1	2	Y	0	0	0	0	0	0	0	1	Y	0	0	0	0	0	0	0	0	0	1
0	58	337	19	Y	0	0	0	0	0	1	Y	0	0	0	0	0	0	0	1	2	Y	0	0	0	0	0	0	0	1	Y	0	0	0	0	0	0	0	0	0	1
0	58	341	32	Y	0	0	0	0	0	1	Y	0	0	0	0	0	0	0	1	2	Y	0	0	0	0	0	0	0	1	Y	0	0	0	0	0	0	0	0	0	1
0	58	346	42	Y	0	0	0	0	0	1	Y	0	0	0	0	0	0	0	1	2	DX	0	0	0	1	0	0	1	0	Y	0	0	0	0	0	0	0	0	0	1
0	58	354	24	Y	0	0	0	0	0	1	Y	0	0	0	0	0	0	0	1	2	X	0	0	0	0	0	0	1	0	Y	0	0	0	0	0	0	0	0	0	1
0	58	357	23	Y	0	0	0	0	0	1	Y	0	0	0	0	0	0	0	1	2	Y	0	0	0	0	0	0	0	1	Y	0	0	0	0	0	0	0	0	0	1
0	58	361	14	Y	0	0	0	0	0	1	Y	0	0	0	0	0	0	0	1	5	Y	0	0	0	0	0	0	0	1	Y	0	0	0	0	0	0	0	0	0	1
0	58	361	34	ACX	1	0	1	0	1	0	X	0	0	0	0	0	0	1	0	2	X	0	0	0	0	0	0	1	0	Y	0	0	0	0	0	0	0	0	0	1
0	58	362	17	Y	0	0	0	0	0	1	Y	0	0	0	0	0	0	0	1	2	Y	0	0	0	0	0	0	0	1	Y	0	0	0	0	0	0	0	0	0	1
0	58	363	24	Y	0	0	0	0	0	1	Y	0	0	0	0	0	0	0	1	2	X	0	0	0	0	0	0	1	0	Y	0	0	0	0	0	0	0	0	0	1
0	58	364	29	Y	0	0	0	0	0	1	Y	0	0	0	0	0	0	0	1	2	DX	0	0	0	1	0	0	1	0	Y	0	0	0	0	0	0	0	0	0	1
0	58	365	31	Y	0	0	0	0	0	1	Y	0	0	0	0	0	0	0	1	2	DE	0	0	0	1	1	0	0	0	Y	0	0	0	0	0	0	0	0	0	1
0	58	366	36	Y	0	0	0	0	0	1	Y	0	0	0	0	0	0	0	1	2	Y	0	0	0	0	0	0	0	1	Y	0	0	0	0	0	0	0	0	0	1
0	58	367	24	Y	0	0	0	0	0	1	Y	0	0	0	0	0	0	0	1	2	Y	0	0	0	0	0	0	0	1	Y	0	0	0	0	0	0	0	0	0	1
0	58	368	36	CX	0	0	1	0	1	0	Y	0	0	0	0	0	0	0	1	2	X	0	0	0	0	0	0	1	0	Y	0	0	0	0	0	0	0	0	0	1
0	58	369	19	X	0	0	0	0	1	0	Y	0	0	0	0	0	0	0	1	2	DX	0	0	0	1	0	0	1	0	Y	0	0	0	0	0	0	0	0	0	1
0	58	371	25	DX	0	0	0	1	1	0	X	0	0	0	0	0	0	1	0	2	CX	0	0	1	0	0	0	1	0	Y	0	0	0	0	0	0	0	0	0	1
0	58	372	40	BX	0	1	0	0	1	0	Y	0	0	0	0	0	0	0	1	2	Y	0	0	0	0	0	0	0	1	Y	0	0	0	0	0	0	0	0	0	1
0	58	375	33	Y	0	0	0	0	0	1	Y	0	0	0	0	0	0	0	1	2	DX	0	0	0	1	0	0	1	0	Y	0	0	0	0	0	0	0	0	0	1
0	58	376	33	BX	0	1	0	0	1	0	Y	0	0	0	0	0	0	0	1	2	X	0	0	0	0	0	0	1	0	Y	0	0	0	0	0	0	0	0	0	1
0	58	377	27	Y	0	0	0	0	0	1	Y	0	0	0	0	0	0	0	1	2	Y	0	0	0	0	0	0	0	1	Y	0	0	0	0	0	0	0	0	0	1
0	58	378	29	Y	0	0	0	0	0	1	Y	0	0	0	0	0	0	0	1	2	DX	0	0	0	1	0	0	1	0	Y	0	0	0	0	0	0	0	0	0	1
0	58	381	31	Y	0	0	0	0	0	1	Y	0	0	0	0	0	0	0	1	1	DX	0	0	0	1	0	0	1	0	Y	0	0	0	0	0	0	0	0	0	1
0	58	382	29	Y	0	0	0	0	0	1	Y	0	0	0	0	0	0	0	1	2	Y	0	0	0	0	0	0	0	1	Y	0	0	0	0	0	0	0	0	0	1
0	58	385	23	Y	0	0	0	0	0	1	Y	0	0	0	0	0	0	0	1	2	Y	0	0	0	0	0	0	0	1	Y	0	0	0	0	0	0	0	0	0	1
0	58	398	32	Y	0	0	0	0	0	1	Y	0	0	0	0	0	0	0	1	2	Y	0	0	0	0	0	0	0	1	Y	0	0	0	0	0	0	0	0	0	1
0	58	399	40	BCX	0	1	1	0	1	0	Y	0	0	0	0	0	0	0	1	2	DX	0	0	0	1	0	0	1	0	Y	0	0	0	0	0	0	0	0	0	1
1	59	37	21	Y	0	0	0	0	0	1	Y	0	0	0	0	0	0	0	1	2	Y	0	0	0	0	0	0	0	1	Y	0	0	0	0	0	0	0	0	0	1
1	59	47	15	Y	0	0	0	0	0	1	AX	1	0	0	0	0	0	1	0	2	D	0	0	0	1	0	0	0	0	Y	0	0	0	0	0	0	0	0	0	1
1	59	48	30	ABC	1	1	1	0	0	0	ACX	1	0	1	0	0	0	1	0	1	X	0	0	0	0	0	0	1	0	X	0	0	0	0	0	0	0	0	1	0
1	59	65	11	Y	0	0	0	0	0	1	Y	0	0	0	0	0	0	0	1	2	Y	0	0	0	0	0	0	0	1	Y	0	0	0	0	0	0	0	0	0	1
1	59	69	16	Y	0	0	0	0	0	1	X	0	0	0	0	0	0	1	0	1	X	0	0	0	0	0	0	1	0	X	0	0	0	0	0	0	0	0	1	0
1	59	73	27	CDX	0	0	1	1	1	0	ABEX	1	1	0	0	1	0	1	0	2	X	0	0	0	0	0	0	1	0	Y	0	0	0	0	0	0	0	0	0	1
1	59	81	37	X	0	0	0	0	1	0	X	0	0	0	0	0	0	1	0	2	X	0	0	0	0	0	0	1	0	Y	0	0	0	0	0	0	0	0	0	1
0	60	48	13	Y	0	0	0	0	0	1	Y	0	0	0	0	0	0	0	1	5	Y	0	0	0	0	0	0	0	1	Y	0	0	0	0	0	0	0	0	0	1
0	60	53	14	Y	0	0	0	0	0	1	Y	0	0	0	0	0	0	0	1	2	Y	0	0	0	0	0	0	0	1	Y	0	0	0	0	0	0	0	0	0	1
0	60	57	12	Y	0	0	0	0	0	1	Y	0	0	0	0	0	0	0	1	2	Y	0	0	0	0	0	0	0	1	Y	0	0	0	0	0	0	0	0	0	1
0	60	95	17	Y	0	0	0	0	0	1	Y	0	0	0	0	0	0	0	1	2	Y	0	0	0	0	0	0	0	1	Y	0	0	0	0	0	0	0	0	0	1
0	60	97	20	Y	0	0	0	0	0	1	Y	0	0	0	0	0	0	0	1	2	Y	0	0	0	0	0	0	0	1	Y	0	0	0	0	0	0	0	0	0	1
0	60	112	17	Y	0	0	0	0	0	1	Y	0	0	0	0	0	0	0	1	5	Y	0	0	0	0	0	0	0	1	Y	0	0	0	0	0	0	0	0	0	1
0	60	116	14	Y	0	0	0	0	0	1	Y	0	0	0	0	0	0	0	1	2	DX	0	0	0	1	0	0	1	0	Y	0	0	0	0	0	0	0	0	0	1
0	60	118	12	ABCX	1	1	1	0	1	0	X	0	0	0	0	0	0	1	0	5	BX	0	1	0	0	0	0	1	0	Y	0	0	0	0	0	0	0	0	0	1
0	60	119	19	Y	0	0	0	0	0	1	Y	0	0	0	0	0	0	0	1	2	Y	0	0	0	0	0	0	0	1	Y	0	0	0	0	0	0	0	0	0	1
0	60	126	23	Y	0	0	0	0	0	1	Y	0	0	0	0	0	0	0	1	2	Y	0	0	0	0	0	0	0	1	Y	0	0	0	0	0	0	0	0	0	1
0	60	165	33	Y	0	0	0	0	0	1	Y	0	0	0	0	0	0	0	1	2	Y	0	0	0	0	0	0	0	1	Y	0	0	0	0	0	0	0	0	0	1
0	60	170	30	Y	0	0	0	0	0	1	Y	0	0	0	0	0	0	0	1	2	DX	0	0	0	1	0	0	1	0	Y	0	0	0	0	0	0	0	0	0	1
0	60	171	30	Y	0	0	0	0	0	1	Y	0	0	0	0	0	0	0	1	2	Y	0	0	0	0	0	0	0	1	Y	0	0	0	0	0	0	0	0	0	1
0	60	173	13	CD	0	0	1	1	0	0	Y	0	0	0	0	0	0	0	1	5	Y	0	0	0	0	0	0	0	1	Y	0	0	0	0	0	0	0	0	0	1
0	60	177	19	Y	0	0	0	0	0	1	Y	0	0	0	0	0	0	0	1	2	Y	0	0	0	0	0	0	0	1	Y	0	0	0	0	0	0	0	0	0	1
0	60	177	42	Y	0	0	0	0	0	1	Y	0	0	0	0	0	0	0	1	2	Y	0	0	0	0	0	0	0	1	Y	0	0	0	0	0	0	0	0	0	1
0	60	181	40	ABCDX	1	1	1	1	1	0	ABCEF	1	1	1	0	1	1	0	0	1	DEX	0	0	0	1	1	0	1	0	HX	0	0	0	0	0	0	0	1	1	0
0	60	182	27	Y	0	0	0	0	0	1	Y	0	0	0	0	0	0	0	1	2	Y	0	0	0	0	0	0	0	1	Y	0	0	0	0	0	0	0	0	0	1
0	60	184	31	Y	0	0	0	0	0	1	Y	0	0	0	0	0	0	0	1	2	Y	0	0	0	0	0	0	0	1	Y	0	0	0	0	0	0	0	0	0	1
0	60	189	29	Y	0	0	0	0	0	1	Y	0	0	0	0	0	0	0	1	2	Y	0	0	0	0	0	0	0	1	Y	0	0	0	0	0	0	0	0	0	1
0	60	190	29	Y	0	0	0	0	0	1	Y	0	0	0	0	0	0	0	1	2	D	0	0	0	1	0	0	0	0	Y	0	0	0	0	0	0	0	0	0	1
0	60	201	39	Y	0	0	0	0	0	1	Y	0	0	0	0	0	0	0	1	8	Y	0	0	0	0	0	0	0	1	Y	0	0	0	0	0	0	0	0	0	1
1	61	17	25	Y	0	0	0	0	0	1	Y	0	0	0	0	0	0	0	1	2	Y	0	0	0	0	0	0	0	1	Y	0	0	0	0	0	0	0	0	0	1
1	61	20	38	B	0	1	0	0	0	0	AF	1	0	0	0	0	1	0	0	2	CDX	0	0	1	1	0	0	1	0	Y	0	0	0	0	0	0	0	0	0	1
1	61	20	42	Y	0	0	0	0	0	1	AF	1	0	0	0	0	1	0	0	2	X	0	0	0	0	0	0	1	0	X	0	0	0	0	0	0	0	0	1	0
1	61	54	24	AX	1	0	0	0	1	0	X	0	0	0	0	0	0	1	0	2	Y	0	0	0	0	0	0	0	1	Y	0	0	0	0	0	0	0	0	0	1
1	61	100	42	Y	0	0	0	0	0	1	X	0	0	0	0	0	0	1	0	2	X	0	0	0	0	0	0	1	0	Y	0	0	0	0	0	0	0	0	0	1
1	61	106	15	AC	1	0	1	0	0	0	Y	0	0	0	0	0	0	0	1	1	DE	0	0	0	1	1	0	0	0	Y	0	0	0	0	0	0	0	0	0	1
1	61	106	42	X	0	0	0	0	1	0	F	0	0	0	0	0	1	0	0	1	X	0	0	0	0	0	0	1	0	X	0	0	0	0	0	0	0	0	1	0
1	61	115	19	DX	0	0	0	1	1	0	X	0	0	0	0	0	0	1	0	2	Y	0	0	0	0	0	0	0	1	Y	0	0	0	0	0	0	0	0	0	1
1	61	115	37	AC	1	0	1	0	0	0	AF	1	0	0	0	0	1	0	0	2	DX	0	0	0	1	0	0	1	0	G	0	0	0	0	0	0	1	0	0	0
1	61	118	23	CD	0	0	1	1	0	0	F	0	0	0	0	0	1	0	0	2	Y	0	0	0	0	0	0	0	1	Y	0	0	0	0	0	0	0	0	0	1
1	61	119	31	CD	0	0	1	1	0	0	FX	0	0	0	0	0	1	1	0	2	X	0	0	0	0	0	0	1	0	Y	0	0	0	0	0	0	0	0	0	1
1	61	122	27	ABX	1	1	0	0	1	0	X	0	0	0	0	0	0	1	0	2	X	0	0	0	0	0	0	1	0	X	0	0	0	0	0	0	0	0	1	0
1	61	134	10	Y	0	0	0	0	0	1	Y	0	0	0	0	0	0	0	1	3	Y	0	0	0	0	0	0	0	1	Y	0	0	0	0	0	0	0	0	0	1
1	61	173	16	AB	1	1	0	0	0	0	FX	0	0	0	0	0	1	1	0	2	Y	0	0	0	0	0	0	0	1	Y	0	0	0	0	0	0	0	0	0	1
1	61	182	21	X	0	0	0	0	1	0	AX	1	0	0	0	0	0	1	0	2	Y	0	0	0	0	0	0	0	1	Y	0	0	0	0	0	0	0	0	0	1
1	61	188	22	Y	0	0	0	0	0	1	Y	0	0	0	0	0	0	0	1	2	Y	0	0	0	0	0	0	0	1	Y	0	0	0	0	0	0	0	0	0	1
1	61	190	36	X	0	0	0	0	1	0	AX	1	0	0	0	0	0	1	0	2	DX	0	0	0	1	0	0	1	0	Y	0	0	0	0	0	0	0	0	0	1
1	61	194	17	Y	0	0	0	0	0	1	Y	0	0	0	0	0	0	0	1	2	Y	0	0	0	0	0	0	0	1	Y	0	0	0	0	0	0	0	0	0	1
1	61	205	25	ABC	1	1	1	0	0	0	AF	1	0	0	0	0	1	0	0	2	C	0	0	1	0	0	0	0	0	Y	0	0	0	0	0	0	0	0	0	1
1	61	226	31	ABC	1	1	1	0	0	0	AC	1	0	1	0	0	0	0	0	2	D	0	0	0	1	0	0	0	0	Y	0	0	0	0	0	0	0	0	0	1
1	61	233	33	Y	0	0	0	0	0	1	F	0	0	0	0	0	1	0	0	2	D	0	0	0	1	0	0	0	0	Y	0	0	0	0	0	0	0	0	0	1
1	61	236	19	Y	0	0	0	0	0	1	X	0	0	0	0	0	0	1	0	2	X	0	0	0	0	0	0	1	0	Y	0	0	0	0	0	0	0	0	0	1
1	61	237	31	ACX	1	0	1	0	1	0	F	0	0	0	0	0	1	0	0	2	C	0	0	1	0	0	0	0	0	Y	0	0	0	0	0	0	0	0	0	1
1	61	240	27	BX	0	1	0	0	1	0	A	1	0	0	0	0	0	0	0	2	X	0	0	0	0	0	0	1	0	EX	0	0	0	0	1	0	0	0	1	0
1	61	242	16	Y	0	0	0	0	0	1	Y	0	0	0	0	0	0	0	1	2	Y	0	0	0	0	0	0	0	1	Y	0	0	0	0	0	0	0	0	0	1
1	61	242	38	Y	0	0	0	0	0	1	Y	0	0	0	0	0	0	0	1	2	X	0	0	0	0	0	0	1	0	Y	0	0	0	0	0	0	0	0	0	1
1	61	243	25	ABCDX	1	1	1	1	1	0	FX	0	0	0	0	0	1	1	0	2	X	0	0	0	0	0	0	1	0	Y	0	0	0	0	0	0	0	0	0	1
1	61	246	13	Y	0	0	0	0	0	1	Y	0	0	0	0	0	0	0	1	2	Y	0	0	0	0	0	0	0	1	Y	0	0	0	0	0	0	0	0	0	1
1	61	247	16	Y	0	0	0	0	0	1	X	0	0	0	0	0	0	1	0	2	Y	0	0	0	0	0	0	0	1	Y	0	0	0	0	0	0	0	0	0	1
1	61	249	39	BCX	0	1	1	0	1	0	AFX	1	0	0	0	0	1	1	0	1	DX	0	0	0	1	0	0	1	0	E	0	0	0	0	1	0	0	0	0	0
1	61	251	22	C	0	0	1	0	0	0	Y	0	0	0	0	0	0	0	1	2	Y	0	0	0	0	0	0	0	1	Y	0	0	0	0	0	0	0	0	0	1
1	61	297	21	Y	0	0	0	0	0	1	Y	0	0	0	0	0	0	0	1	2	Y	0	0	0	0	0	0	0	1	Y	0	0	0	0	0	0	0	0	0	1
1	61	301	38	B	0	1	0	0	0	0	F	0	0	0	0	0	1	0	0	2	DX	0	0	0	1	0	0	1	0	Y	0	0	0	0	0	0	0	0	0	1
1	61	305	26	Y	0	0	0	0	0	1	Y	0	0	0	0	0	0	0	1	2	Y	0	0	0	0	0	0	0	1	Y	0	0	0	0	0	0	0	0	0	1
1	61	311	29	X	0	0	0	0	1	0	Y	0	0	0	0	0	0	0	1	2	Y	0	0	0	0	0	0	0	1	Y	0	0	0	0	0	0	0	0	0	1
1	61	313	34	BC	0	1	1	0	0	0	Y	0	0	0	0	0	0	0	1	2	X	0	0	0	0	0	0	1	0	X	0	0	0	0	0	0	0	0	1	0
1	61	317	40	Y	0	0	0	0	0	1	AX	1	0	0	0	0	0	1	0	2	Y	0	0	0	0	0	0	0	1	Y	0	0	0	0	0	0	0	0	0	1
1	61	321	40	CX	0	0	1	0	1	0	X	0	0	0	0	0	0	1	0	2	X	0	0	0	0	0	0	1	0	Y	0	0	0	0	0	0	0	0	0	1
1	62	6	42	BC	0	1	1	0	0	0	X	0	0	0	0	0	0	1	0	2	X	0	0	0	0	0	0	1	0	X	0	0	0	0	0	0	0	0	1	0
1	62	12	14	Y	0	0	0	0	0	1	Y	0	0	0	0	0	0	0	1	2	Y	0	0	0	0	0	0	0	1	Y	0	0	0	0	0	0	0	0	0	1
1	62	15	13	AB	1	1	0	0	0	0	F	0	0	0	0	0	1	0	0	2	X	0	0	0	0	0	0	1	0	X	0	0	0	0	0	0	0	0	1	0
1	62	18	31	B	0	1	0	0	0	0	AF	1	0	0	0	0	1	0	0	2	X	0	0	0	0	0	0	1	0	Y	0	0	0	0	0	0	0	0	0	1
1	62	25	25	ABC	1	1	1	0	0	0	AF	1	0	0	0	0	1	0	0	2	X	0	0	0	0	0	0	1	0	X	0	0	0	0	0	0	0	0	1	0
1	62	32	22	X	0	0	0	0	1	0	X	0	0	0	0	0	0	1	0	2	Y	0	0	0	0	0	0	0	1	Y	0	0	0	0	0	0	0	0	0	1
1	62	37	32	Y	0	0	0	0	0	1	Y	0	0	0	0	0	0	0	1	2	Y	0	0	0	0	0	0	0	1	Y	0	0	0	0	0	0	0	0	0	1
1	62	40	19	Y	0	0	0	0	0	1	Y	0	0	0	0	0	0	0	1	2	Y	0	0	0	0	0	0	0	1	Y	0	0	0	0	0	0	0	0	0	1
1	62	40	29	X	0	0	0	0	1	0	X	0	0	0	0	0	0	1	0	2	Y	0	0	0	0	0	0	0	1	Y	0	0	0	0	0	0	0	0	0	1
1	62	45	29	BX	0	1	0	0	1	0	Y	0	0	0	0	0	0	0	1	2	Y	0	0	0	0	0	0	0	1	Y	0	0	0	0	0	0	0	0	0	1
1	62	50	42	X	0	0	0	0	1	0	FX	0	0	0	0	0	1	1	0	2	X	0	0	0	0	0	0	1	0	X	0	0	0	0	0	0	0	0	1	0
1	62	54	12	Y	0	0	0	0	0	1	Y	0	0	0	0	0	0	0	1	1	Y	0	0	0	0	0	0	0	1	Y	0	0	0	0	0	0	0	0	0	1
1	62	59	17	Y	0	0	0	0	0	1	Y	0	0	0	0	0	0	0	1	2	Y	0	0	0	0	0	0	0	1	Y	0	0	0	0	0	0	0	0	0	1
1	62	62	26	X	0	0	0	0	1	0	X	0	0	0	0	0	0	1	0	2	X	0	0	0	0	0	0	1	0	X	0	0	0	0	0	0	0	0	1	0
1	62	68	10	Y	0	0	0	0	0	1	F	0	0	0	0	0	1	0	0	2	C	0	0	1	0	0	0	0	0	EG	0	0	0	0	1	0	1	0	0	0
1	62	96	29	Y	0	0	0	0	0	1	X	0	0	0	0	0	0	1	0	2	Y	0	0	0	0	0	0	0	1	Y	0	0	0	0	0	0	0	0	0	1
1	62	107	30	AB	1	1	0	0	0	0	AF	1	0	0	0	0	1	0	0	2	Y	0	0	0	0	0	0	0	1	Y	0	0	0	0	0	0	0	0	0	1
1	62	117	15	BC	0	1	1	0	0	0	FX	0	0	0	0	0	1	1	0	2	CD	0	0	1	1	0	0	0	0	Y	0	0	0	0	0	0	0	0	0	1
1	62	117	35	BC	0	1	1	0	0	0	FX	0	0	0	0	0	1	1	0	2	X	0	0	0	0	0	0	1	0	Y	0	0	0	0	0	0	0	0	0	1
1	62	118	18	Y	0	0	0	0	0	1	Y	0	0	0	0	0	0	0	1	2	Y	0	0	0	0	0	0	0	1	Y	0	0	0	0	0	0	0	0	0	1
1	62	121	25	DX	0	0	0	1	1	0	FX	0	0	0	0	0	1	1	0	2	X	0	0	0	0	0	0	1	0	Y	0	0	0	0	0	0	0	0	0	1
1	62	123	29	X	0	0	0	0	1	0	X	0	0	0	0	0	0	1	0	2	Y	0	0	0	0	0	0	0	1	Y	0	0	0	0	0	0	0	0	0	1
1	62	125	36	Y	0	0	0	0	0	1	BX	0	1	0	0	0	0	1	0	2	X	0	0	0	0	0	0	1	0	Y	0	0	0	0	0	0	0	0	0	1
1	63	25	33	X	0	0	0	0	1	0	F	0	0	0	0	0	1	0	0	2	DE	0	0	0	1	1	0	0	0	Y	0	0	0	0	0	0	0	0	0	1
1	63	28	24	X	0	0	0	0	1	0	X	0	0	0	0	0	0	1	0	2	Y	0	0	0	0	0	0	0	1	Y	0	0	0	0	0	0	0	0	0	1
1	63	35	34	X	0	0	0	0	1	0	AF	1	0	0	0	0	1	0	0	1	Y	0	0	0	0	0	0	0	1	Y	0	0	0	0	0	0	0	0	0	1
1	63	42	31	AC	1	0	1	0	0	0	F	0	0	0	0	0	1	0	0	2	X	0	0	0	0	0	0	1	0	Y	0	0	0	0	0	0	0	0	0	1
1	63	54	21	BX	0	1	0	0	1	0	FX	0	0	0	0	0	1	1	0	2	Y	0	0	0	0	0	0	0	1	X	0	0	0	0	0	0	0	0	1	0
1	63	58	18	X	0	0	0	0	1	0	X	0	0	0	0	0	0	1	0	2	Y	0	0	0	0	0	0	0	1	Y	0	0	0	0	0	0	0	0	0	1
1	63	62	17	AC	1	0	1	0	0	0	BFX	0	1	0	0	0	1	1	0	2	DX	0	0	0	1	0	0	1	0	Y	0	0	0	0	0	0	0	0	0	1
1	63	71	31	BCX	0	1	1	0	1	0	AFX	1	0	0	0	0	1	1	0	1	CDE	0	0	1	1	1	0	0	0	Y	0	0	0	0	0	0	0	0	0	1
1	63	86	37	AC	1	0	1	0	0	0	AX	1	0	0	0	0	0	1	0	2	X	0	0	0	0	0	0	1	0	X	0	0	0	0	0	0	0	0	1	0
1	63	108	23	A	1	0	0	0	0	0	X	0	0	0	0	0	0	1	0	2	X	0	0	0	0	0	0	1	0	Y	0	0	0	0	0	0	0	0	0	1
1	63	109	33	ABC	1	1	1	0	0	0	F	0	0	0	0	0	1	0	0	2	X	0	0	0	0	0	0	1	0	Y	0	0	0	0	0	0	0	0	0	1
1	63	149	6	Y	0	0	0	0	0	1	Y	0	0	0	0	0	0	0	1	2	Y	0	0	0	0	0	0	0	1	Y	0	0	0	0	0	0	0	0	0	1
1	63	150	11	AC	1	0	1	0	0	0	AF	1	0	0	0	0	1	0	0	1	CD	0	0	1	1	0	0	0	0	Y	0	0	0	0	0	0	0	0	0	1
1	63	151	24	Y	0	0	0	0	0	1	Y	0	0	0	0	0	0	0	1	2	Y	0	0	0	0	0	0	0	1	Y	0	0	0	0	0	0	0	0	0	1
1	63	151	40	X	0	0	0	0	1	0	AF	1	0	0	0	0	1	0	0	1	X	0	0	0	0	0	0	1	0	Y	0	0	0	0	0	0	0	0	0	1
1	63	154	19	Y	0	0	0	0	0	1	Y	0	0	0	0	0	0	0	1	2	Y	0	0	0	0	0	0	0	1	Y	0	0	0	0	0	0	0	0	0	1
1	63	154	31	D	0	0	0	1	0	0	Y	0	0	0	0	0	0	0	1	2	Y	0	0	0	0	0	0	0	1	Y	0	0	0	0	0	0	0	0	0	1
1	63	171	33	ABCX	1	1	1	0	1	0	AB	1	1	0	0	0	0	0	0	2	X	0	0	0	0	0	0	1	0	X	0	0	0	0	0	0	0	0	1	0
1	63	197	42	BX	0	1	0	0	1	0	AFX	1	0	0	0	0	1	1	0	2	X	0	0	0	0	0	0	1	0	X	0	0	0	0	0	0	0	0	1	0
1	63	201	37	C	0	0	1	0	0	0	X	0	0	0	0	0	0	1	0	2	X	0	0	0	0	0	0	1	0	E	0	0	0	0	1	0	0	0	0	0
1	64	3	31	Y	0	0	0	0	0	1	F	0	0	0	0	0	1	0	0	3	X	0	0	0	0	0	0	1	0	Y	0	0	0	0	0	0	0	0	0	1
1	64	46	33	CX	0	0	1	0	1	0	AF	1	0	0	0	0	1	0	0	2	D	0	0	0	1	0	0	0	0	Y	0	0	0	0	0	0	0	0	0	1
1	65	3	17	C	0	0	1	0	0	0	Y	0	0	0	0	0	0	0	1	2	Y	0	0	0	0	0	0	0	1	Y	0	0	0	0	0	0	0	0	0	1
1	65	7	19	Y	0	0	0	0	0	1	Y	0	0	0	0	0	0	0	1	2	Y	0	0	0	0	0	0	0	1	Y	0	0	0	0	0	0	0	0	0	1
1	65	14	16	DX	0	0	0	1	1	0	C	0	0	1	0	0	0	0	0	2	X	0	0	0	0	0	0	1	0	Y	0	0	0	0	0	0	0	0	0	1
1	65	19	28	X	0	0	0	0	1	0	X	0	0	0	0	0	0	1	0	2	X	0	0	0	0	0	0	1	0	Y	0	0	0	0	0	0	0	0	0	1
1	65	24	9	ABX	1	1	0	0	1	0	X	0	0	0	0	0	0	1	0	1	Y	0	0	0	0	0	0	0	1	Y	0	0	0	0	0	0	0	0	0	1
1	65	24	27	Y	0	0	0	0	0	1	Y	0	0	0	0	0	0	0	1	2	Y	0	0	0	0	0	0	0	1	Y	0	0	0	0	0	0	0	0	0	1
1	65	46	23	Y	0	0	0	0	0	1	Y	0	0	0	0	0	0	0	1	2	Y	0	0	0	0	0	0	0	1	Y	0	0	0	0	0	0	0	0	0	1
1	65	49	28	X	0	0	0	0	1	0	BX	0	1	0	0	0	0	1	0	2	X	0	0	0	0	0	0	1	0	Y	0	0	0	0	0	0	0	0	0	1
1	65	51	27	X	0	0	0	0	1	0	X	0	0	0	0	0	0	1	0	2	X	0	0	0	0	0	0	1	0	Y	0	0	0	0	0	0	0	0	0	1
1	65	85	24	Y	0	0	0	0	0	1	Y	0	0	0	0	0	0	0	1	2	Y	0	0	0	0	0	0	0	1	Y	0	0	0	0	0	0	0	0	0	1
1	65	88	31	ABC	1	1	1	0	0	0	AF	1	0	0	0	0	1	0	0	1	ACDE	1	0	1	1	1	0	0	0	FG	0	0	0	0	0	1	1	0	0	0
1	65	89	16	AC	1	0	1	0	0	0	Y	0	0	0	0	0	0	0	1	2	Y	0	0	0	0	0	0	0	1	Y	0	0	0	0	0	0	0	0	0	1
1	65	116	15	AC	1	0	1	0	0	0	FX	0	0	0	0	0	1	1	0	2	CD	0	0	1	1	0	0	0	0	Y	0	0	0	0	0	0	0	0	0	1
1	65	117	14	Y	0	0	0	0	0	1	Y	0	0	0	0	0	0	0	1	1	Y	0	0	0	0	0	0	0	1	Y	0	0	0	0	0	0	0	0	0	1
1	65	117	38	BC	0	1	1	0	0	0	X	0	0	0	0	0	0	1	0	2	X	0	0	0	0	0	0	1	0	DE	0	0	0	1	1	0	0	0	0	0
1	65	118	19	Y	0	0	0	0	0	1	Y	0	0	0	0	0	0	0	1	2	Y	0	0	0	0	0	0	0	1	Y	0	0	0	0	0	0	0	0	0	1
1	65	119	26	X	0	0	0	0	1	0	X	0	0	0	0	0	0	1	0	2	Y	0	0	0	0	0	0	0	1	Y	0	0	0	0	0	0	0	0	0	1
1	65	120	19	Y	0	0	0	0	0	1	Y	0	0	0	0	0	0	0	1	2	Y	0	0	0	0	0	0	0	1	Y	0	0	0	0	0	0	0	0	0	1
1	65	125	26	Y	0	0	0	0	0	1	Y	0	0	0	0	0	0	0	1	2	Y	0	0	0	0	0	0	0	1	Y	0	0	0	0	0	0	0	0	0	1
0	66	4	22	Y	0	0	0	0	0	1	Y	0	0	0	0	0	0	0	1	2	Y	0	0	0	0	0	0	0	1	Y	0	0	0	0	0	0	0	0	0	1
0	66	11	10	Y	0	0	0	0	0	1	Y	0	0	0	0	0	0	0	1	5	Y	0	0	0	0	0	0	0	1	Y	0	0	0	0	0	0	0	0	0	1
0	66	13	23	Y	0	0	0	0	0	1	Y	0	0	0	0	0	0	0	1	2	Y	0	0	0	0	0	0	0	1	Y	0	0	0	0	0	0	0	0	0	1
0	66	28	16	Y	0	0	0	0	0	1	Y	0	0	0	0	0	0	0	1	5	Y	0	0	0	0	0	0	0	1	Y	0	0	0	0	0	0	0	0	0	1
0	66	28	35	Y	0	0	0	0	0	1	Y	0	0	0	0	0	0	0	1	2	Y	0	0	0	0	0	0	0	1	Y	0	0	0	0	0	0	0	0	0	1
0	66	35	18	ABCX	1	1	1	0	1	0	Y	0	0	0	0	0	0	0	1	2	DEX	0	0	0	1	1	0	1	0	Y	0	0	0	0	0	0	0	0	0	1
0	66	38	35	Y	0	0	0	0	0	1	Y	0	0	0	0	0	0	0	1	2	Y	0	0	0	0	0	0	0	1	Y	0	0	0	0	0	0	0	0	0	1
0	66	45	29	Y	0	0	0	0	0	1	Y	0	0	0	0	0	0	0	1	2	DX	0	0	0	1	0	0	1	0	Y	0	0	0	0	0	0	0	0	0	1
0	66	46	15	CDX	0	0	1	1	1	0	Y	0	0	0	0	0	0	0	1	2	DX	0	0	0	1	0	0	1	0	Y	0	0	0	0	0	0	0	0	0	1
0	66	46	40	Y	0	0	0	0	0	1	Y	0	0	0	0	0	0	0	1	2	DX	0	0	0	1	0	0	1	0	Y	0	0	0	0	0	0	0	0	0	1
0	66	51	10	Y	0	0	0	0	0	1	Y	0	0	0	0	0	0	0	1	5	Y	0	0	0	0	0	0	0	1	Y	0	0	0	0	0	0	0	0	0	1
0	66	54	19	Y	0	0	0	0	0	1	Y	0	0	0	0	0	0	0	1	2	Y	0	0	0	0	0	0	0	1	Y	0	0	0	0	0	0	0	0	0	1
0	66	59	21	Y	0	0	0	0	0	1	Y	0	0	0	0	0	0	0	1	1	Y	0	0	0	0	0	0	0	1	Y	0	0	0	0	0	0	0	0	0	1
0	66	60	29	Y	0	0	0	0	0	1	Y	0	0	0	0	0	0	0	1	2	Y	0	0	0	0	0	0	0	1	Y	0	0	0	0	0	0	0	0	0	1
0	66	69	22	Y	0	0	0	0	0	1	Y	0	0	0	0	0	0	0	1	2	Y	0	0	0	0	0	0	0	1	Y	0	0	0	0	0	0	0	0	0	1
0	66	245	22	Y	0	0	0	0	0	1	Y	0	0	0	0	0	0	0	1	2	Y	0	0	0	0	0	0	0	1	Y	0	0	0	0	0	0	0	0	0	1
0	66	248	40	Y	0	0	0	0	0	1	Y	0	0	0	0	0	0	0	1	2	DX	0	0	0	1	0	0	1	0	Y	0	0	0	0	0	0	0	0	0	1
0	66	253	28	Y	0	0	0	0	0	1	Y	0	0	0	0	0	0	0	1	2	Y	0	0	0	0	0	0	0	1	Y	0	0	0	0	0	0	0	0	0	1
1	67	3	37	BC	0	1	1	0	0	0	X	0	0	0	0	0	0	1	0	2	X	0	0	0	0	0	0	1	0	X	0	0	0	0	0	0	0	0	1	0
1	67	7	24	CDX	0	0	1	1	1	0	F	0	0	0	0	0	1	0	0	2	Y	0	0	0	0	0	0	0	1	Y	0	0	0	0	0	0	0	0	0	1
1	67	11	24	Y	0	0	0	0	0	1	Y	0	0	0	0	0	0	0	1	2	Y	0	0	0	0	0	0	0	1	Y	0	0	0	0	0	0	0	0	0	1
1	67	30	21	ABD	1	1	0	1	0	0	X	0	0	0	0	0	0	1	0	2	X	0	0	0	0	0	0	1	0	Y	0	0	0	0	0	0	0	0	0	1
1	67	36	38	Y	0	0	0	0	0	1	F	0	0	0	0	0	1	0	0	2	X	0	0	0	0	0	0	1	0	Y	0	0	0	0	0	0	0	0	0	1
1	67	47	15	Y	0	0	0	0	0	1	Y	0	0	0	0	0	0	0	1	2	Y	0	0	0	0	0	0	0	1	Y	0	0	0	0	0	0	0	0	0	1
1	67	49	23	Y	0	0	0	0	0	1	BX	0	1	0	0	0	0	1	0	2	Y	0	0	0	0	0	0	0	1	Y	0	0	0	0	0	0	0	0	0	1
1	67	61	33	ABC	1	1	1	0	0	0	ABF	1	1	0	0	0	1	0	0	2	CD	0	0	1	1	0	0	0	0	Y	0	0	0	0	0	0	0	0	0	1
1	67	75	11	Y	0	0	0	0	0	1	Y	0	0	0	0	0	0	0	1	2	Y	0	0	0	0	0	0	0	1	Y	0	0	0	0	0	0	0	0	0	1
1	67	81	42	BX	0	1	0	0	1	0	X	0	0	0	0	0	0	1	0	2	DX	0	0	0	1	0	0	1	0	Y	0	0	0	0	0	0	0	0	0	1
1	67	83	20	X	0	0	0	0	1	0	BX	0	1	0	0	0	0	1	0	2	Y	0	0	0	0	0	0	0	1	Y	0	0	0	0	0	0	0	0	0	1
1	67	85	23	X	0	0	0	0	1	0	FX	0	0	0	0	0	1	1	0	2	Y	0	0	0	0	0	0	0	1	X	0	0	0	0	0	0	0	0	1	0
1	67	104	33	ABCD	1	1	1	1	0	0	AX	1	0	0	0	0	0	1	0	2	Y	0	0	0	0	0	0	0	1	Y	0	0	0	0	0	0	0	0	0	1
1	67	110	31	BCD	0	1	1	1	0	0	AX	1	0	0	0	0	0	1	0	2	X	0	0	0	0	0	0	1	0	X	0	0	0	0	0	0	0	0	1	0
1	67	120	20	Y	0	0	0	0	0	1	Y	0	0	0	0	0	0	0	1	2	Y	0	0	0	0	0	0	0	1	Y	0	0	0	0	0	0	0	0	0	1
1	67	120	32	ABCD	1	1	1	1	0	0	AFX	1	0	0	0	0	1	1	0	1	CD	0	0	1	1	0	0	0	0	Y	0	0	0	0	0	0	0	0	0	1
1	67	121	29	DX	0	0	0	1	1	0	X	0	0	0	0	0	0	1	0	2	X	0	0	0	0	0	0	1	0	X	0	0	0	0	0	0	0	0	1	0
1	67	123	15	Y	0	0	0	0	0	1	Y	0	0	0	0	0	0	0	1	2	Y	0	0	0	0	0	0	0	1	Y	0	0	0	0	0	0	0	0	0	1
1	67	123	40	ABX	1	1	0	0	1	0	AF	1	0	0	0	0	1	0	0	2	X	0	0	0	0	0	0	1	0	E	0	0	0	0	1	0	0	0	0	0
1	67	126	11	AC	1	0	1	0	0	0	FX	0	0	0	0	0	1	1	0	2	X	0	0	0	0	0	0	1	0	H	0	0	0	0	0	0	0	1	0	0
1	67	149	20	Y	0	0	0	0	0	1	Y	0	0	0	0	0	0	0	1	2	Y	0	0	0	0	0	0	0	1	Y	0	0	0	0	0	0	0	0	0	1
1	67	153	25	CD	0	0	1	1	0	0	F	0	0	0	0	0	1	0	0	2	Y	0	0	0	0	0	0	0	1	Y	0	0	0	0	0	0	0	0	0	1
1	67	158	18	Y	0	0	0	0	0	1	Y	0	0	0	0	0	0	0	1	2	Y	0	0	0	0	0	0	0	1	Y	0	0	0	0	0	0	0	0	0	1
1	67	199	16	AC	1	0	1	0	0	0	Y	0	0	0	0	0	0	0	1	2	Y	0	0	0	0	0	0	0	1	Y	0	0	0	0	0	0	0	0	0	1
1	67	311	42	BC	0	1	1	0	0	0	AFX	1	0	0	0	0	1	1	0	2	CD	0	0	1	1	0	0	0	0	Y	0	0	0	0	0	0	0	0	0	1
1	67	314	28	BCX	0	1	1	0	1	0	ACF	1	0	1	0	0	1	0	0	1	CX	0	0	1	0	0	0	1	0	E	0	0	0	0	1	0	0	0	0	0
1	67	317	34	C	0	0	1	0	0	0	F	0	0	0	0	0	1	0	0	2	X	0	0	0	0	0	0	1	0	Y	0	0	0	0	0	0	0	0	0	1
1	67	319	34	BC	0	1	1	0	0	0	AFX	1	0	0	0	0	1	1	0	2	Y	0	0	0	0	0	0	0	1	Y	0	0	0	0	0	0	0	0	0	1
1	67	321	38	X	0	0	0	0	1	0	BX	0	1	0	0	0	0	1	0	2	X	0	0	0	0	0	0	1	0	EX	0	0	0	0	1	0	0	0	1	0
1	67	328	12	Y	0	0	0	0	0	1	Y	0	0	0	0	0	0	0	1	1	Y	0	0	0	0	0	0	0	1	Y	0	0	0	0	0	0	0	0	0	1
1	67	329	37	BC	0	1	1	0	0	0	AF	1	0	0	0	0	1	0	0	2	DX	0	0	0	1	0	0	1	0	X	0	0	0	0	0	0	0	0	1	0
1	67	330	16	Y	0	0	0	0	0	1	FX	0	0	0	0	0	1	1	0	2	Y	0	0	0	0	0	0	0	1	Y	0	0	0	0	0	0	0	0	0	1
1	67	334	11	Y	0	0	0	0	0	1	Y	0	0	0	0	0	0	0	1	2	Y	0	0	0	0	0	0	0	1	Y	0	0	0	0	0	0	0	0	0	1
1	67	334	39	AC	1	0	1	0	0	0	ABF	1	1	0	0	0	1	0	0	1	CDX	0	0	1	1	0	0	1	0	Y	0	0	0	0	0	0	0	0	0	1
1	67	337	25	Y	0	0	0	0	0	1	Y	0	0	0	0	0	0	0	1	2	Y	0	0	0	0	0	0	0	1	Y	0	0	0	0	0	0	0	0	0	1
1	67	367	38	Y	0	0	0	0	0	1	Y	0	0	0	0	0	0	0	1	2	X	0	0	0	0	0	0	1	0	Y	0	0	0	0	0	0	0	0	0	1
1	67	370	36	X	0	0	0	0	1	0	Y	0	0	0	0	0	0	0	1	2	X	0	0	0	0	0	0	1	0	X	0	0	0	0	0	0	0	0	1	0
1	67	380	20	Y	0	0	0	0	0	1	Y	0	0	0	0	0	0	0	1	2	Y	0	0	0	0	0	0	0	1	Y	0	0	0	0	0	0	0	0	0	1
1	67	388	31	ABC	1	1	1	0	0	0	X	0	0	0	0	0	0	1	0	2	X	0	0	0	0	0	0	1	0	Y	0	0	0	0	0	0	0	0	0	1
1	67	396	16	Y	0	0	0	0	0	1	Y	0	0	0	0	0	0	0	1	2	Y	0	0	0	0	0	0	0	1	Y	0	0	0	0	0	0	0	0	0	1
1	67	399	24	CX	0	0	1	0	1	0	AX	1	0	0	0	0	0	1	0	2	Y	0	0	0	0	0	0	0	1	Y	0	0	0	0	0	0	0	0	0	1
1	67	411	12	Y	0	0	0	0	0	1	Y	0	0	0	0	0	0	0	1	2	Y	0	0	0	0	0	0	0	1	Y	0	0	0	0	0	0	0	0	0	1
1	67	417	11	Y	0	0	0	0	0	1	Y	0	0	0	0	0	0	0	1	2	Y	0	0	0	0	0	0	0	1	Y	0	0	0	0	0	0	0	0	0	1
1	67	438	16	Y	0	0	0	0	0	1	Y	0	0	0	0	0	0	0	1	2	Y	0	0	0	0	0	0	0	1	HX	0	0	0	0	0	0	0	1	1	0
1	67	476	13	Y	0	0	0	0	0	1	Y	0	0	0	0	0	0	0	1	2	Y	0	0	0	0	0	0	0	1	Y	0	0	0	0	0	0	0	0	0	1
1	67	485	15	AB	1	1	0	0	0	0	F	0	0	0	0	0	1	0	0	2	CX	0	0	1	0	0	0	1	0	Y	0	0	0	0	0	0	0	0	0	1
1	67	492	17	AC	1	0	1	0	0	0	Y	0	0	0	0	0	0	0	1	2	Y	0	0	0	0	0	0	0	1	Y	0	0	0	0	0	0	0	0	0	1
1	67	505	10	Y	0	0	0	0	0	1	Y	0	0	0	0	0	0	0	1	2	Y	0	0	0	0	0	0	0	1	Y	0	0	0	0	0	0	0	0	0	1
1	67	505	31	Y	0	0	0	0	0	1	Y	0	0	0	0	0	0	0	1	2	Y	0	0	0	0	0	0	0	1	EFX	0	0	0	0	1	1	0	0	1	0
1	67	507	40	Y	0	0	0	0	0	1	X	0	0	0	0	0	0	1	0	2	X	0	0	0	0	0	0	1	0	Y	0	0	0	0	0	0	0	0	0	1
1	67	508	15	Y	0	0	0	0	0	1	Y	0	0	0	0	0	0	0	1	2	Y	0	0	0	0	0	0	0	1	Y	0	0	0	0	0	0	0	0	0	1
1	67	508	35	Y	0	0	0	0	0	1	AF	1	0	0	0	0	1	0	0	2	X	0	0	0	0	0	0	1	0	Y	0	0	0	0	0	0	0	0	0	1
1	67	509	18	Y	0	0	0	0	0	1	Y	0	0	0	0	0	0	0	1	2	Y	0	0	0	0	0	0	0	1	Y	0	0	0	0	0	0	0	0	0	1
1	67	510	23	Y	0	0	0	0	0	1	Y	0	0	0	0	0	0	0	1	2	Y	0	0	0	0	0	0	0	1	Y	0	0	0	0	0	0	0	0	0	1
1	67	511	19	Y	0	0	0	0	0	1	Y	0	0	0	0	0	0	0	1	2	Y	0	0	0	0	0	0	0	1	Y	0	0	0	0	0	0	0	0	0	1
1	67	513	15	Y	0	0	0	0	0	1	Y	0	0	0	0	0	0	0	1	1	Y	0	0	0	0	0	0	0	1	Y	0	0	0	0	0	0	0	0	0	1
1	67	513	40	BC	0	1	1	0	0	0	AX	1	0	0	0	0	0	1	0	2	X	0	0	0	0	0	0	1	0	Y	0	0	0	0	0	0	0	0	0	1
1	67	517	22	ACX	1	0	1	0	1	0	FX	0	0	0	0	0	1	1	0	2	X	0	0	0	0	0	0	1	0	Y	0	0	0	0	0	0	0	0	0	1
1	67	518	34	D	0	0	0	1	0	0	AF	1	0	0	0	0	1	0	0	2	X	0	0	0	0	0	0	1	0	X	0	0	0	0	0	0	0	0	1	0
1	67	520	18	X	0	0	0	0	1	0	X	0	0	0	0	0	0	1	0	2	Y	0	0	0	0	0	0	0	1	Y	0	0	0	0	0	0	0	0	0	1
1	67	522	36	DX	0	0	0	1	1	0	AX	1	0	0	0	0	0	1	0	1	X	0	0	0	0	0	0	1	0	Y	0	0	0	0	0	0	0	0	0	1
1	67	525	21	Y	0	0	0	0	0	1	Y	0	0	0	0	0	0	0	1	2	Y	0	0	0	0	0	0	0	1	Y	0	0	0	0	0	0	0	0	0	1
1	67	529	36	ABCDX	1	1	1	1	1	0	ABX	1	1	0	0	0	0	1	0	1	DX	0	0	0	1	0	0	1	0	DEG	0	0	0	1	1	0	1	0	0	0
1	67	530	25	X	0	0	0	0	1	0	FX	0	0	0	0	0	1	1	0	2	X	0	0	0	0	0	0	1	0	Y	0	0	0	0	0	0	0	0	0	1
1	67	532	41	X	0	0	0	0	1	0	F	0	0	0	0	0	1	0	0	2	Y	0	0	0	0	0	0	0	1	Y	0	0	0	0	0	0	0	0	0	1
1	67	535	28	CX	0	0	1	0	1	0	AX	1	0	0	0	0	0	1	0	1	X	0	0	0	0	0	0	1	0	Y	0	0	0	0	0	0	0	0	0	1
1	67	536	24	Y	0	0	0	0	0	1	AF	1	0	0	0	0	1	0	0	2	X	0	0	0	0	0	0	1	0	Y	0	0	0	0	0	0	0	0	0	1
1	67	537	22	Y	0	0	0	0	0	1	Y	0	0	0	0	0	0	0	1	2	Y	0	0	0	0	0	0	0	1	Y	0	0	0	0	0	0	0	0	0	1
1	67	537	42	Y	0	0	0	0	0	1	Y	0	0	0	0	0	0	0	1	2	Y	0	0	0	0	0	0	0	1	Y	0	0	0	0	0	0	0	0	0	1
1	67	555	37	ACX	1	0	1	0	1	0	ABFX	1	1	0	0	0	1	1	0	2	X	0	0	0	0	0	0	1	0	Y	0	0	0	0	0	0	0	0	0	1
1	67	564	40	BX	0	1	0	0	1	0	AX	1	0	0	0	0	0	1	0	2	X	0	0	0	0	0	0	1	0	Y	0	0	0	0	0	0	0	0	0	1
1	68	6	12	Y	0	0	0	0	0	1	Y	0	0	0	0	0	0	0	1	1	Y	0	0	0	0	0	0	0	1	Y	0	0	0	0	0	0	0	0	0	1
1	68	6	38	B	0	1	0	0	0	0	AFX	1	0	0	0	0	1	1	0	2	DX	0	0	0	1	0	0	1	0	EG	0	0	0	0	1	0	1	0	0	0
1	68	11	12	Y	0	0	0	0	0	1	Y	0	0	0	0	0	0	0	1	2	Y	0	0	0	0	0	0	0	1	Y	0	0	0	0	0	0	0	0	0	1
1	68	16	21	Y	0	0	0	0	0	1	X	0	0	0	0	0	0	1	0	2	Y	0	0	0	0	0	0	0	1	Y	0	0	0	0	0	0	0	0	0	1
1	68	43	19	Y	0	0	0	0	0	1	Y	0	0	0	0	0	0	0	1	2	Y	0	0	0	0	0	0	0	1	Y	0	0	0	0	0	0	0	0	0	1
1	68	46	21	X	0	0	0	0	1	0	X	0	0	0	0	0	0	1	0	2	Y	0	0	0	0	0	0	0	1	Y	0	0	0	0	0	0	0	0	0	1
1	68	53	33	AB	1	1	0	0	0	0	X	0	0	0	0	0	0	1	0	2	X	0	0	0	0	0	0	1	0	X	0	0	0	0	0	0	0	0	1	0
1	68	71	33	BCD	0	1	1	1	0	0	AFX	1	0	0	0	0	1	1	0	2	X	0	0	0	0	0	0	1	0	X	0	0	0	0	0	0	0	0	1	0
1	68	76	19	Y	0	0	0	0	0	1	Y	0	0	0	0	0	0	0	1	2	Y	0	0	0	0	0	0	0	1	Y	0	0	0	0	0	0	0	0	0	1
1	68	77	11	AC	1	0	1	0	0	0	Y	0	0	0	0	0	0	0	1	2	Y	0	0	0	0	0	0	0	1	Y	0	0	0	0	0	0	0	0	0	1
1	68	77	27	AX	1	0	0	0	1	0	X	0	0	0	0	0	0	1	0	2	X	0	0	0	0	0	0	1	0	Y	0	0	0	0	0	0	0	0	0	1
1	68	82	34	C	0	0	1	0	0	0	FX	0	0	0	0	0	1	1	0	2	Y	0	0	0	0	0	0	0	1	Y	0	0	0	0	0	0	0	0	0	1
1	68	86	21	CDX	0	0	1	1	1	0	AFX	1	0	0	0	0	1	1	0	2	X	0	0	0	0	0	0	1	0	HX	0	0	0	0	0	0	0	1	1	0
1	68	93	14	Y	0	0	0	0	0	1	Y	0	0	0	0	0	0	0	1	2	Y	0	0	0	0	0	0	0	1	Y	0	0	0	0	0	0	0	0	0	1
1	68	93	32	BCD	0	1	1	1	0	0	ABF	1	1	0	0	0	1	0	0	1	DX	0	0	0	1	0	0	1	0	X	0	0	0	0	0	0	0	0	1	0
1	68	104	28	Y	0	0	0	0	0	1	X	0	0	0	0	0	0	1	0	2	Y	0	0	0	0	0	0	0	1	Y	0	0	0	0	0	0	0	0	0	1
1	68	112	32	BC	0	1	1	0	0	0	X	0	0	0	0	0	0	1	0	1	X	0	0	0	0	0	0	1	0	Y	0	0	0	0	0	0	0	0	0	1
1	68	124	35	BC	0	1	1	0	0	0	X	0	0	0	0	0	0	1	0	2	DX	0	0	0	1	0	0	1	0	X	0	0	0	0	0	0	0	0	1	0
1	68	127	10	Y	0	0	0	0	0	1	Y	0	0	0	0	0	0	0	1	2	Y	0	0	0	0	0	0	0	1	Y	0	0	0	0	0	0	0	0	0	1
1	68	137	38	AC	1	0	1	0	0	0	BF	0	1	0	0	0	1	0	0	1	DX	0	0	0	1	0	0	1	0	X	0	0	0	0	0	0	0	0	1	0
1	68	138	14	Y	0	0	0	0	0	1	Y	0	0	0	0	0	0	0	1	2	Y	0	0	0	0	0	0	0	1	Y	0	0	0	0	0	0	0	0	0	1
1	68	139	17	Y	0	0	0	0	0	1	Y	0	0	0	0	0	0	0	1	2	Y	0	0	0	0	0	0	0	1	Y	0	0	0	0	0	0	0	0	0	1
1	68	140	34	D	0	0	0	1	0	0	X	0	0	0	0	0	0	1	0	2	X	0	0	0	0	0	0	1	0	Y	0	0	0	0	0	0	0	0	0	1
1	68	141	32	CD	0	0	1	1	0	0	AF	1	0	0	0	0	1	0	0	2	D	0	0	0	1	0	0	0	0	Y	0	0	0	0	0	0	0	0	0	1
1	68	144	19	Y	0	0	0	0	0	1	Y	0	0	0	0	0	0	0	1	1	X	0	0	0	0	0	0	1	0	Y	0	0	0	0	0	0	0	0	0	1
1	68	145	33	CD	0	0	1	1	0	0	ABF	1	1	0	0	0	1	0	0	2	D	0	0	0	1	0	0	0	0	Y	0	0	0	0	0	0	0	0	0	1
1	68	153	17	ACX	1	0	1	0	1	0	BF	0	1	0	0	0	1	0	0	1	DF	0	0	0	1	0	1	0	0	D	0	0	0	1	0	0	0	0	0	0
1	68	154	20	Y	0	0	0	0	0	1	Y	0	0	0	0	0	0	0	1	2	Y	0	0	0	0	0	0	0	1	Y	0	0	0	0	0	0	0	0	0	1
1	68	154	33	Y	0	0	0	0	0	1	F	0	0	0	0	0	1	0	0	2	Y	0	0	0	0	0	0	0	1	Y	0	0	0	0	0	0	0	0	0	1
1	68	157	14	Y	0	0	0	0	0	1	Y	0	0	0	0	0	0	0	1	2	Y	0	0	0	0	0	0	0	1	Y	0	0	0	0	0	0	0	0	0	1
1	68	161	20	Y	0	0	0	0	0	1	Y	0	0	0	0	0	0	0	1	2	Y	0	0	0	0	0	0	0	1	Y	0	0	0	0	0	0	0	0	0	1
1	68	161	41	BCX	0	1	1	0	1	0	AF	1	0	0	0	0	1	0	0	1	DX	0	0	0	1	0	0	1	0	Y	0	0	0	0	0	0	0	0	0	1
1	68	169	24	Y	0	0	0	0	0	1	Y	0	0	0	0	0	0	0	1	2	Y	0	0	0	0	0	0	0	1	Y	0	0	0	0	0	0	0	0	0	1
1	69	43	28	X	0	0	0	0	1	0	F	0	0	0	0	0	1	0	0	2	Y	0	0	0	0	0	0	0	1	Y	0	0	0	0	0	0	0	0	0	1
1	69	44	35	X	0	0	0	0	1	0	Y	0	0	0	0	0	0	0	1	2	Y	0	0	0	0	0	0	0	1	Y	0	0	0	0	0	0	0	0	0	1
1	69	62	35	Y	0	0	0	0	0	1	Y	0	0	0	0	0	0	0	1	2	Y	0	0	0	0	0	0	0	1	Y	0	0	0	0	0	0	0	0	0	1
1	69	84	28	AC	1	0	1	0	0	0	AX	1	0	0	0	0	0	1	0	2	X	0	0	0	0	0	0	1	0	Y	0	0	0	0	0	0	0	0	0	1
1	69	85	18	Y	0	0	0	0	0	1	Y	0	0	0	0	0	0	0	1	2	Y	0	0	0	0	0	0	0	1	Y	0	0	0	0	0	0	0	0	0	1
1	69	86	14	Y	0	0	0	0	0	1	X	0	0	0	0	0	0	1	0	2	Y	0	0	0	0	0	0	0	1	Y	0	0	0	0	0	0	0	0	0	1
1	69	96	21	Y	0	0	0	0	0	1	Y	0	0	0	0	0	0	0	1	2	Y	0	0	0	0	0	0	0	1	Y	0	0	0	0	0	0	0	0	0	1
1	69	107	9	Y	0	0	0	0	0	1	Y	0	0	0	0	0	0	0	1	2	Y	0	0	0	0	0	0	0	1	HX	0	0	0	0	0	0	0	1	1	0
1	69	114	22	Y	0	0	0	0	0	1	Y	0	0	0	0	0	0	0	1	2	Y	0	0	0	0	0	0	0	1	Y	0	0	0	0	0	0	0	0	0	1
1	69	117	11	Y	0	0	0	0	0	1	Y	0	0	0	0	0	0	0	1	2	Y	0	0	0	0	0	0	0	1	Y	0	0	0	0	0	0	0	0	0	1
1	69	119	12	Y	0	0	0	0	0	1	Y	0	0	0	0	0	0	0	1	2	Y	0	0	0	0	0	0	0	1	Y	0	0	0	0	0	0	0	0	0	1
1	69	127	17	Y	0	0	0	0	0	1	Y	0	0	0	0	0	0	0	1	1	Y	0	0	0	0	0	0	0	1	Y	0	0	0	0	0	0	0	0	0	1
1	69	128	21	X	0	0	0	0	1	0	X	0	0	0	0	0	0	1	0	2	X	0	0	0	0	0	0	1	0	X	0	0	0	0	0	0	0	0	1	0
1	69	154	23	X	0	0	0	0	1	0	X	0	0	0	0	0	0	1	0	2	X	0	0	0	0	0	0	1	0	X	0	0	0	0	0	0	0	0	1	0
1	69	158	8	X	0	0	0	0	1	0	X	0	0	0	0	0	0	1	0	2	X	0	0	0	0	0	0	1	0	X	0	0	0	0	0	0	0	0	1	0
1	69	179	32	Y	0	0	0	0	0	1	Y	0	0	0	0	0	0	0	1	2	Y	0	0	0	0	0	0	0	1	Y	0	0	0	0	0	0	0	0	0	1
1	69	182	16	Y	0	0	0	0	0	1	Y	0	0	0	0	0	0	0	1	2	Y	0	0	0	0	0	0	0	1	Y	0	0	0	0	0	0	0	0	0	1
1	69	182	28	Y	0	0	0	0	0	1	Y	0	0	0	0	0	0	0	1	2	Y	0	0	0	0	0	0	0	1	Y	0	0	0	0	0	0	0	0	0	1
1	69	203	31	X	0	0	0	0	1	0	Y	0	0	0	0	0	0	0	1	2	Y	0	0	0	0	0	0	0	1	Y	0	0	0	0	0	0	0	0	0	1
1	69	204	21	Y	0	0	0	0	0	1	Y	0	0	0	0	0	0	0	1	2	Y	0	0	0	0	0	0	0	1	Y	0	0	0	0	0	0	0	0	0	1
1	69	206	27	Y	0	0	0	0	0	1	X	0	0	0	0	0	0	1	0	1	Y	0	0	0	0	0	0	0	1	Y	0	0	0	0	0	0	0	0	0	1
1	69	224	29	Y	0	0	0	0	0	1	X	0	0	0	0	0	0	1	0	2	Y	0	0	0	0	0	0	0	1	Y	0	0	0	0	0	0	0	0	0	1
1	69	225	32	ABC	1	1	1	0	0	0	F	0	0	0	0	0	1	0	0	2	Y	0	0	0	0	0	0	0	1	Y	0	0	0	0	0	0	0	0	0	1
1	69	247	25	Y	0	0	0	0	0	1	F	0	0	0	0	0	1	0	0	2	Y	0	0	0	0	0	0	0	1	Y	0	0	0	0	0	0	0	0	0	1
1	69	265	18	Y	0	0	0	0	0	1	Y	0	0	0	0	0	0	0	1	2	Y	0	0	0	0	0	0	0	1	Y	0	0	0	0	0	0	0	0	0	1
1	69	267	18	Y	0	0	0	0	0	1	Y	0	0	0	0	0	0	0	1	2	Y	0	0	0	0	0	0	0	1	Y	0	0	0	0	0	0	0	0	0	1
1	69	269	32	CDX	0	0	1	1	1	0	F	0	0	0	0	0	1	0	0	2	Y	0	0	0	0	0	0	0	1	Y	0	0	0	0	0	0	0	0	0	1
1	69	271	14	Y	0	0	0	0	0	1	Y	0	0	0	0	0	0	0	1	2	Y	0	0	0	0	0	0	0	1	Y	0	0	0	0	0	0	0	0	0	1
1	69	271	38	ABC	1	1	1	0	0	0	AX	1	0	0	0	0	0	1	0	1	DX	0	0	0	1	0	0	1	0	Y	0	0	0	0	0	0	0	0	0	1
1	69	272	10	Y	0	0	0	0	0	1	Y	0	0	0	0	0	0	0	1	2	Y	0	0	0	0	0	0	0	1	Y	0	0	0	0	0	0	0	0	0	1
1	69	273	17	Y	0	0	0	0	0	1	Y	0	0	0	0	0	0	0	1	2	Y	0	0	0	0	0	0	0	1	Y	0	0	0	0	0	0	0	0	0	1
1	69	277	32	Y	0	0	0	0	0	1	Y	0	0	0	0	0	0	0	1	2	Y	0	0	0	0	0	0	0	1	Y	0	0	0	0	0	0	0	0	0	1
1	69	281	35	CX	0	0	1	0	1	0	F	0	0	0	0	0	1	0	0	2	X	0	0	0	0	0	0	1	0	X	0	0	0	0	0	0	0	0	1	0
1	69	282	28	X	0	0	0	0	1	0	X	0	0	0	0	0	0	1	0	5	X	0	0	0	0	0	0	1	0	X	0	0	0	0	0	0	0	0	1	0
1	69	283	41	BC	0	1	1	0	0	0	AFX	1	0	0	0	0	1	1	0	1	Y	0	0	0	0	0	0	0	1	Y	0	0	0	0	0	0	0	0	0	1
1	69	284	27	X	0	0	0	0	1	0	X	0	0	0	0	0	0	1	0	2	Y	0	0	0	0	0	0	0	1	Y	0	0	0	0	0	0	0	0	0	1
1	69	285	28	X	0	0	0	0	1	0	AX	1	0	0	0	0	0	1	0	2	X	0	0	0	0	0	0	1	0	Y	0	0	0	0	0	0	0	0	0	1
1	69	286	28	Y	0	0	0	0	0	1	Y	0	0	0	0	0	0	0	1	2	Y	0	0	0	0	0	0	0	1	Y	0	0	0	0	0	0	0	0	0	1
1	69	289	27	Y	0	0	0	0	0	1	X	0	0	0	0	0	0	1	0	1	Y	0	0	0	0	0	0	0	1	Y	0	0	0	0	0	0	0	0	0	1
1	69	313	38	X	0	0	0	0	1	0	X	0	0	0	0	0	0	1	0	2	X	0	0	0	0	0	0	1	0	DEH	0	0	0	1	1	0	0	1	0	0
1	70	12	30	D	0	0	0	1	0	0	X	0	0	0	0	0	0	1	0	2	DX	0	0	0	1	0	0	1	0	Y	0	0	0	0	0	0	0	0	0	1
1	70	17	25	Y	0	0	0	0	0	1	Y	0	0	0	0	0	0	0	1	2	DX	0	0	0	1	0	0	1	0	Y	0	0	0	0	0	0	0	0	0	1
1	70	44	21	Y	0	0	0	0	0	1	Y	0	0	0	0	0	0	0	1	1	DEX	0	0	0	1	1	0	1	0	Y	0	0	0	0	0	0	0	0	0	1
1	70	61	12	Y	0	0	0	0	0	1	Y	0	0	0	0	0	0	0	1	2	Y	0	0	0	0	0	0	0	1	Y	0	0	0	0	0	0	0	0	0	1
1	70	66	12	AC	1	0	1	0	0	0	F	0	0	0	0	0	1	0	0	2	CX	0	0	1	0	0	0	1	0	AE	1	0	0	0	1	0	0	0	0	0
1	70	77	10	ACD	1	0	1	1	0	0	BX	0	1	0	0	0	0	1	0	2	BDX	0	1	0	1	0	0	1	0	Y	0	0	0	0	0	0	0	0	0	1
1	70	94	32	ACX	1	0	1	0	1	0	X	0	0	0	0	0	0	1	0	2	DX	0	0	0	1	0	0	1	0	HX	0	0	0	0	0	0	0	1	1	0
1	70	104	24	Y	0	0	0	0	0	1	X	0	0	0	0	0	0	1	0	2	DX	0	0	0	1	0	0	1	0	Y	0	0	0	0	0	0	0	0	0	1
1	70	119	31	ACX	1	0	1	0	1	0	BX	0	1	0	0	0	0	1	0	2	DX	0	0	0	1	0	0	1	0	Y	0	0	0	0	0	0	0	0	0	1
1	70	127	16	Y	0	0	0	0	0	1	Y	0	0	0	0	0	0	0	1	2	Y	0	0	0	0	0	0	0	1	Y	0	0	0	0	0	0	0	0	0	1
1	70	151	19	ABX	1	1	0	0	1	0	EX	0	0	0	0	1	0	1	0	2	X	0	0	0	0	0	0	1	0	X	0	0	0	0	0	0	0	0	1	0
1	70	162	23	Y	0	0	0	0	0	1	Y	0	0	0	0	0	0	0	1	1	Y	0	0	0	0	0	0	0	1	Y	0	0	0	0	0	0	0	0	0	1
1	70	166	31	X	0	0	0	0	1	0	X	0	0	0	0	0	0	1	0	2	X	0	0	0	0	0	0	1	0	Y	0	0	0	0	0	0	0	0	0	1
1	70	167	21	Y	0	0	0	0	0	1	Y	0	0	0	0	0	0	0	1	1	Y	0	0	0	0	0	0	0	1	Y	0	0	0	0	0	0	0	0	0	1
1	70	177	41	Y	0	0	0	0	0	1	Y	0	0	0	0	0	0	0	1	1	X	0	0	0	0	0	0	1	0	Y	0	0	0	0	0	0	0	0	0	1
1	70	188	30	BX	0	1	0	0	1	0	BX	0	1	0	0	0	0	1	0	2	DEX	0	0	0	1	1	0	1	0	X	0	0	0	0	0	0	0	0	1	0
1	70	206	23	Y	0	0	0	0	0	1	Y	0	0	0	0	0	0	0	1	2	X	0	0	0	0	0	0	1	0	H	0	0	0	0	0	0	0	1	0	0
1	70	206	41	Y	0	0	0	0	0	1	Y	0	0	0	0	0	0	0	1	1	DX	0	0	0	1	0	0	1	0	Y	0	0	0	0	0	0	0	0	0	1
1	70	230	23	Y	0	0	0	0	0	1	Y	0	0	0	0	0	0	0	1	2	Y	0	0	0	0	0	0	0	1	Y	0	0	0	0	0	0	0	0	0	1
1	70	230	36	AX	1	0	0	0	1	0	Y	0	0	0	0	0	0	0	1	2	X	0	0	0	0	0	0	1	0	Y	0	0	0	0	0	0	0	0	0	1
1	70	241	16	DX	0	0	0	1	1	0	Y	0	0	0	0	0	0	0	1	2	Y	0	0	0	0	0	0	0	1	Y	0	0	0	0	0	0	0	0	0	1
1	70	241	42	ABX	1	1	0	0	1	0	A	1	0	0	0	0	0	0	0	1	DX	0	0	0	1	0	0	1	0	Y	0	0	0	0	0	0	0	0	0	1
1	70	242	13	BC	0	1	1	0	0	0	Y	0	0	0	0	0	0	0	1	2	DX	0	0	0	1	0	0	1	0	Y	0	0	0	0	0	0	0	0	0	1
1	70	243	14	Y	0	0	0	0	0	1	Y	0	0	0	0	0	0	0	1	2	DX	0	0	0	1	0	0	1	0	Y	0	0	0	0	0	0	0	0	0	1
1	70	243	34	ABX	1	1	0	0	1	0	AX	1	0	0	0	0	0	1	0	2	X	0	0	0	0	0	0	1	0	Y	0	0	0	0	0	0	0	0	0	1
1	70	244	10	AC	1	0	1	0	0	0	Y	0	0	0	0	0	0	0	1	2	Y	0	0	0	0	0	0	0	1	Y	0	0	0	0	0	0	0	0	0	1
1	70	244	26	ACX	1	0	1	0	1	0	AX	1	0	0	0	0	0	1	0	2	DX	0	0	0	1	0	0	1	0	Y	0	0	0	0	0	0	0	0	0	1
1	70	244	42	AC	1	0	1	0	0	0	Y	0	0	0	0	0	0	0	1	1	DX	0	0	0	1	0	0	1	0	Y	0	0	0	0	0	0	0	0	0	1
1	70	246	11	Y	0	0	0	0	0	1	Y	0	0	0	0	0	0	0	1	2	Y	0	0	0	0	0	0	0	1	Y	0	0	0	0	0	0	0	0	0	1
1	70	247	13	Y	0	0	0	0	0	1	Y	0	0	0	0	0	0	0	1	5	DX	0	0	0	1	0	0	1	0	AEF	1	0	0	0	1	1	0	0	0	0
1	70	254	35	ACX	1	0	1	0	1	0	X	0	0	0	0	0	0	1	0	1	DX	0	0	0	1	0	0	1	0	Y	0	0	0	0	0	0	0	0	0	1
1	70	255	18	Y	0	0	0	0	0	1	Y	0	0	0	0	0	0	0	1	1	CX	0	0	1	0	0	0	1	0	Y	0	0	0	0	0	0	0	0	0	1
1	70	256	18	ABC	1	1	1	0	0	0	Y	0	0	0	0	0	0	0	1	2	DX	0	0	0	1	0	0	1	0	Y	0	0	0	0	0	0	0	0	0	1
1	70	257	19	Y	0	0	0	0	0	1	Y	0	0	0	0	0	0	0	1	2	Y	0	0	0	0	0	0	0	1	Y	0	0	0	0	0	0	0	0	0	1
1	70	261	37	CDX	0	0	1	1	1	0	X	0	0	0	0	0	0	1	0	1	DX	0	0	0	1	0	0	1	0	Y	0	0	0	0	0	0	0	0	0	1
1	70	265	25	Y	0	0	0	0	0	1	Y	0	0	0	0	0	0	0	1	2	Y	0	0	0	0	0	0	0	1	Y	0	0	0	0	0	0	0	0	0	1
1	70	268	33	Y	0	0	0	0	0	1	Y	0	0	0	0	0	0	0	1	2	Y	0	0	0	0	0	0	0	1	Y	0	0	0	0	0	0	0	0	0	1
0	71	1	37	BC	0	1	1	0	0	0	BX	0	1	0	0	0	0	1	0	1	DX	0	0	0	1	0	0	1	0	Y	0	0	0	0	0	0	0	0	0	1
0	71	7	30	Y	0	0	0	0	0	1	Y	0	0	0	0	0	0	0	1	2	DX	0	0	0	1	0	0	1	0	Y	0	0	0	0	0	0	0	0	0	1
0	71	8	42	ACX	1	0	1	0	1	0	X	0	0	0	0	0	0	1	0	2	Y	0	0	0	0	0	0	0	1	Y	0	0	0	0	0	0	0	0	0	1
0	71	9	40	ABC	1	1	1	0	0	0	AFX	1	0	0	0	0	1	1	0	2	X	0	0	0	0	0	0	1	0	Y	0	0	0	0	0	0	0	0	0	1
0	71	11	26	DX	0	0	0	1	1	0	Y	0	0	0	0	0	0	0	1	2	EX	0	0	0	0	1	0	1	0	Y	0	0	0	0	0	0	0	0	0	1
0	71	18	22	Y	0	0	0	0	0	1	Y	0	0	0	0	0	0	0	1	2	Y	0	0	0	0	0	0	0	1	Y	0	0	0	0	0	0	0	0	0	1
1	72	5	10	Y	0	0	0	0	0	1	Y	0	0	0	0	0	0	0	1	2	Y	0	0	0	0	0	0	0	1	Y	0	0	0	0	0	0	0	0	0	1
1	72	15	27	X	0	0	0	0	1	0	AX	1	0	0	0	0	0	1	0	1	X	0	0	0	0	0	0	1	0	Y	0	0	0	0	0	0	0	0	0	1
1	72	20	17	C	0	0	1	0	0	0	Y	0	0	0	0	0	0	0	1	2	Y	0	0	0	0	0	0	0	1	Y	0	0	0	0	0	0	0	0	0	1
1	72	37	30	AB	1	1	0	0	0	0	FX	0	0	0	0	0	1	1	0	2	CDE	0	0	1	1	1	0	0	0	Y	0	0	0	0	0	0	0	0	0	1
1	72	41	25	AB	1	1	0	0	0	0	F	0	0	0	0	0	1	0	0	2	CDE	0	0	1	1	1	0	0	0	H	0	0	0	0	0	0	0	1	0	0
1	72	44	40	BCX	0	1	1	0	1	0	AB	1	1	0	0	0	0	0	0	1	X	0	0	0	0	0	0	1	0	Y	0	0	0	0	0	0	0	0	0	1
1	72	57	20	Y	0	0	0	0	0	1	X	0	0	0	0	0	0	1	0	2	Y	0	0	0	0	0	0	0	1	Y	0	0	0	0	0	0	0	0	0	1
1	72	58	31	Y	0	0	0	0	0	1	Y	0	0	0	0	0	0	0	1	2	Y	0	0	0	0	0	0	0	1	Y	0	0	0	0	0	0	0	0	0	1
1	72	70	30	Y	0	0	0	0	0	1	F	0	0	0	0	0	1	0	0	2	Y	0	0	0	0	0	0	0	1	Y	0	0	0	0	0	0	0	0	0	1
1	72	71	33	Y	0	0	0	0	0	1	Y	0	0	0	0	0	0	0	1	2	Y	0	0	0	0	0	0	0	1	Y	0	0	0	0	0	0	0	0	0	1
1	72	79	11	Y	0	0	0	0	0	1	Y	0	0	0	0	0	0	0	1	2	Y	0	0	0	0	0	0	0	1	Y	0	0	0	0	0	0	0	0	0	1
1	72	89	31	CX	0	0	1	0	1	0	ABF	1	1	0	0	0	1	0	0	1	CD	0	0	1	1	0	0	0	0	Y	0	0	0	0	0	0	0	0	0	1
1	72	105	29	C	0	0	1	0	0	0	F	0	0	0	0	0	1	0	0	2	DX	0	0	0	1	0	0	1	0	Y	0	0	0	0	0	0	0	0	0	1
1	72	119	27	D	0	0	0	1	0	0	X	0	0	0	0	0	0	1	0	2	Y	0	0	0	0	0	0	0	1	Y	0	0	0	0	0	0	0	0	0	1
1	72	122	27	X	0	0	0	0	1	0	BX	0	1	0	0	0	0	1	0	2	X	0	0	0	0	0	0	1	0	Y	0	0	0	0	0	0	0	0	0	1
1	72	127	10	Y	0	0	0	0	0	1	Y	0	0	0	0	0	0	0	1	2	Y	0	0	0	0	0	0	0	1	Y	0	0	0	0	0	0	0	0	0	1
1	72	138	19	Y	0	0	0	0	0	1	X	0	0	0	0	0	0	1	0	2	Y	0	0	0	0	0	0	0	1	Y	0	0	0	0	0	0	0	0	0	1
1	72	139	13	ABC	1	1	1	0	0	0	F	0	0	0	0	0	1	0	0	1	CD	0	0	1	1	0	0	0	0	Y	0	0	0	0	0	0	0	0	0	1
1	72	140	10	Y	0	0	0	0	0	1	Y	0	0	0	0	0	0	0	1	2	Y	0	0	0	0	0	0	0	1	Y	0	0	0	0	0	0	0	0	0	1
1	72	150	27	BD	0	1	0	1	0	0	F	0	0	0	0	0	1	0	0	1	D	0	0	0	1	0	0	0	0	Y	0	0	0	0	0	0	0	0	0	1
1	72	153	29	CD	0	0	1	1	0	0	AFX	1	0	0	0	0	1	1	0	2	Y	0	0	0	0	0	0	0	1	Y	0	0	0	0	0	0	0	0	0	1
1	72	189	20	ABC	1	1	1	0	0	0	X	0	0	0	0	0	0	1	0	2	Y	0	0	0	0	0	0	0	1	Y	0	0	0	0	0	0	0	0	0	1
1	72	193	33	Y	0	0	0	0	0	1	Y	0	0	0	0	0	0	0	1	2	Y	0	0	0	0	0	0	0	1	Y	0	0	0	0	0	0	0	0	0	1
1	72	197	26	Y	0	0	0	0	0	1	Y	0	0	0	0	0	0	0	1	2	Y	0	0	0	0	0	0	0	1	DEH	0	0	0	1	1	0	0	1	0	0
1	72	209	42	C	0	0	1	0	0	0	AX	1	0	0	0	0	0	1	0	1	D	0	0	0	1	0	0	0	0	X	0	0	0	0	0	0	0	0	1	0
1	72	211	42	ACX	1	0	1	0	1	0	Y	0	0	0	0	0	0	0	1	2	X	0	0	0	0	0	0	1	0	Y	0	0	0	0	0	0	0	0	0	1
0	73	2	31	D	0	0	0	1	0	0	F	0	0	0	0	0	1	0	0	2	Y	0	0	0	0	0	0	0	1	Y	0	0	0	0	0	0	0	0	0	1
0	73	7	35	DX	0	0	0	1	1	0	F	0	0	0	0	0	1	0	0	3	X	0	0	0	0	0	0	1	0	Y	0	0	0	0	0	0	0	0	0	1
0	73	15	18	ABC	1	1	1	0	0	0	Y	0	0	0	0	0	0	0	1	2	D	0	0	0	1	0	0	0	0	X	0	0	0	0	0	0	0	0	1	0
0	73	17	35	X	0	0	0	0	1	0	Y	0	0	0	0	0	0	0	1	2	D	0	0	0	1	0	0	0	0	Y	0	0	0	0	0	0	0	0	0	1
0	73	26	19	Y	0	0	0	0	0	1	Y	0	0	0	0	0	0	0	1	2	Y	0	0	0	0	0	0	0	1	Y	0	0	0	0	0	0	0	0	0	1
0	73	39	41	Y	0	0	0	0	0	1	FX	0	0	0	0	0	1	1	0	2	X	0	0	0	0	0	0	1	0	DX	0	0	0	1	0	0	0	0	1	0
0	73	49	24	Y	0	0	0	0	0	1	X	0	0	0	0	0	0	1	0	2	Y	0	0	0	0	0	0	0	1	Y	0	0	0	0	0	0	0	0	0	1
0	73	82	7	CX	0	0	1	0	1	0	FX	0	0	0	0	0	1	1	0	2	X	0	0	0	0	0	0	1	0	EFX	0	0	0	0	1	1	0	0	1	0
0	73	82	40	BC	0	1	1	0	0	0	AF	1	0	0	0	0	1	0	0	2	DX	0	0	0	1	0	0	1	0	FG	0	0	0	0	0	1	1	0	0	0
0	73	110	18	Y	0	0	0	0	0	1	Y	0	0	0	0	0	0	0	1	2	Y	0	0	0	0	0	0	0	1	Y	0	0	0	0	0	0	0	0	0	1
0	73	110	42	Y	0	0	0	0	0	1	Y	0	0	0	0	0	0	0	1	2	Y	0	0	0	0	0	0	0	1	Y	0	0	0	0	0	0	0	0	0	1
0	73	128	15	Y	0	0	0	0	0	1	Y	0	0	0	0	0	0	0	1	2	Y	0	0	0	0	0	0	0	1	Y	0	0	0	0	0	0	0	0	0	1
0	73	137	13	Y	0	0	0	0	0	1	Y	0	0	0	0	0	0	0	1	2	Y	0	0	0	0	0	0	0	1	Y	0	0	0	0	0	0	0	0	0	1
0	73	148	30	Y	0	0	0	0	0	1	Y	0	0	0	0	0	0	0	1	2	Y	0	0	0	0	0	0	0	1	DE	0	0	0	1	1	0	0	0	0	0
0	73	150	38	CX	0	0	1	0	1	0	X	0	0	0	0	0	0	1	0	2	X	0	0	0	0	0	0	1	0	Y	0	0	0	0	0	0	0	0	0	1
0	73	182	5	CX	0	0	1	0	1	0	FX	0	0	0	0	0	1	1	0	2	DX	0	0	0	1	0	0	1	0	DEX	0	0	0	1	1	0	0	0	1	0
0	73	182	30	BC	0	1	1	0	0	0	F	0	0	0	0	0	1	0	0	2	Y	0	0	0	0	0	0	0	1	Y	0	0	0	0	0	0	0	0	0	1
0	73	214	18	Y	0	0	0	0	0	1	Y	0	0	0	0	0	0	0	1	2	Y	0	0	0	0	0	0	0	1	Y	0	0	0	0	0	0	0	0	0	1
0	73	216	24	Y	0	0	0	0	0	1	Y	0	0	0	0	0	0	0	1	1	Y	0	0	0	0	0	0	0	1	Y	0	0	0	0	0	0	0	0	0	1
0	73	221	28	D	0	0	0	1	0	0	X	0	0	0	0	0	0	1	0	2	D	0	0	0	1	0	0	0	0	Y	0	0	0	0	0	0	0	0	0	1
0	73	222	24	X	0	0	0	0	1	0	AX	1	0	0	0	0	0	1	0	2	X	0	0	0	0	0	0	1	0	Y	0	0	0	0	0	0	0	0	0	1
0	73	225	18	Y	0	0	0	0	0	1	Y	0	0	0	0	0	0	0	1	2	Y	0	0	0	0	0	0	0	1	Y	0	0	0	0	0	0	0	0	0	1
0	73	230	27	Y	0	0	0	0	0	1	Y	0	0	0	0	0	0	0	1	2	Y	0	0	0	0	0	0	0	1	Y	0	0	0	0	0	0	0	0	0	1
0	73	231	34	C	0	0	1	0	0	0	BF	0	1	0	0	0	1	0	0	2	D	0	0	0	1	0	0	0	0	Y	0	0	0	0	0	0	0	0	0	1
0	73	232	42	BC	0	1	1	0	0	0	FX	0	0	0	0	0	1	1	0	2	D	0	0	0	1	0	0	0	0	X	0	0	0	0	0	0	0	0	1	0
0	73	233	36	BCX	0	1	1	0	1	0	FX	0	0	0	0	0	1	1	0	2	DX	0	0	0	1	0	0	1	0	Y	0	0	0	0	0	0	0	0	0	1
0	73	235	35	Y	0	0	0	0	0	1	F	0	0	0	0	0	1	0	0	2	X	0	0	0	0	0	0	1	0	Y	0	0	0	0	0	0	0	0	0	1
0	73	241	36	Y	0	0	0	0	0	1	Y	0	0	0	0	0	0	0	1	2	Y	0	0	0	0	0	0	0	1	Y	0	0	0	0	0	0	0	0	0	1
0	73	242	37	Y	0	0	0	0	0	1	Y	0	0	0	0	0	0	0	1	2	Y	0	0	0	0	0	0	0	1	Y	0	0	0	0	0	0	0	0	0	1
0	73	246	34	Y	0	0	0	0	0	1	Y	0	0	0	0	0	0	0	1	2	Y	0	0	0	0	0	0	0	1	Y	0	0	0	0	0	0	0	0	0	1
0	73	250	39	Y	0	0	0	0	0	1	AF	1	0	0	0	0	1	0	0	2	DX	0	0	0	1	0	0	1	0	X	0	0	0	0	0	0	0	0	1	0
1	74	5	14	Y	0	0	0	0	0	1	Y	0	0	0	0	0	0	0	1	5	Y	0	0	0	0	0	0	0	1	Y	0	0	0	0	0	0	0	0	0	1
1	74	5	29	Y	0	0	0	0	0	1	X	0	0	0	0	0	0	1	0	2	X	0	0	0	0	0	0	1	0	Y	0	0	0	0	0	0	0	0	0	1
1	74	9	29	BCDX	0	1	1	1	1	0	X	0	0	0	0	0	0	1	0	2	DEX	0	0	0	1	1	0	1	0	Y	0	0	0	0	0	0	0	0	0	1
1	74	21	40	Y	0	0	0	0	0	1	Y	0	0	0	0	0	0	0	1	2	DX	0	0	0	1	0	0	1	0	Y	0	0	0	0	0	0	0	0	0	1
1	74	33	17	Y	0	0	0	0	0	1	Y	0	0	0	0	0	0	0	1	5	Y	0	0	0	0	0	0	0	1	Y	0	0	0	0	0	0	0	0	0	1
1	74	41	21	ACX	1	0	1	0	1	0	ABEX	1	1	0	0	1	0	1	0	2	DX	0	0	0	1	0	0	1	0	Y	0	0	0	0	0	0	0	0	0	1
1	74	52	18	Y	0	0	0	0	0	1	B	0	1	0	0	0	0	0	0	2	BD	0	1	0	1	0	0	0	0	Y	0	0	0	0	0	0	0	0	0	1
1	74	57	20	Y	0	0	0	0	0	1	Y	0	0	0	0	0	0	0	1	1	CX	0	0	1	0	0	0	1	0	Y	0	0	0	0	0	0	0	0	0	1
1	74	83	19	Y	0	0	0	0	0	1	Y	0	0	0	0	0	0	0	1	1	Y	0	0	0	0	0	0	0	1	Y	0	0	0	0	0	0	0	0	0	1
1	74	88	35	AB	1	1	0	0	0	0	CX	0	0	1	0	0	0	1	0	2	EX	0	0	0	0	1	0	1	0	Y	0	0	0	0	0	0	0	0	0	1
1	74	97	34	Y	0	0	0	0	0	1	Y	0	0	0	0	0	0	0	1	2	Y	0	0	0	0	0	0	0	1	Y	0	0	0	0	0	0	0	0	0	1
1	74	113	26	ACX	1	0	1	0	1	0	X	0	0	0	0	0	0	1	0	2	CX	0	0	1	0	0	0	1	0	Y	0	0	0	0	0	0	0	0	0	1
1	74	122	39	BX	0	1	0	0	1	0	X	0	0	0	0	0	0	1	0	2	DX	0	0	0	1	0	0	1	0	Y	0	0	0	0	0	0	0	0	0	1
1	74	133	13	Y	0	0	0	0	0	1	Y	0	0	0	0	0	0	0	1	5	DEX	0	0	0	1	1	0	1	0	Y	0	0	0	0	0	0	0	0	0	1
1	74	133	42	CX	0	0	1	0	1	0	X	0	0	0	0	0	0	1	0	1	X	0	0	0	0	0	0	1	0	Y	0	0	0	0	0	0	0	0	0	1
1	74	135	16	CDX	0	0	1	1	1	0	Y	0	0	0	0	0	0	0	1	2	DX	0	0	0	1	0	0	1	0	Y	0	0	0	0	0	0	0	0	0	1
1	74	138	28	Y	0	0	0	0	0	1	Y	0	0	0	0	0	0	0	1	2	DX	0	0	0	1	0	0	1	0	Y	0	0	0	0	0	0	0	0	0	1
1	74	138	37	X	0	0	0	0	1	0	AX	1	0	0	0	0	0	1	0	2	DX	0	0	0	1	0	0	1	0	Y	0	0	0	0	0	0	0	0	0	1
1	74	141	22	ABDX	1	1	0	1	1	0	ABX	1	1	0	0	0	0	1	0	1	X	0	0	0	0	0	0	1	0	H	0	0	0	0	0	0	0	1	0	0
1	74	142	29	CX	0	0	1	0	1	0	X	0	0	0	0	0	0	1	0	2	X	0	0	0	0	0	0	1	0	Y	0	0	0	0	0	0	0	0	0	1
1	74	143	33	ACX	1	0	1	0	1	0	AX	1	0	0	0	0	0	1	0	2	X	0	0	0	0	0	0	1	0	Y	0	0	0	0	0	0	0	0	0	1
1	74	145	19	ACX	1	0	1	0	1	0	EX	0	0	0	0	1	0	1	0	2	DX	0	0	0	1	0	0	1	0	Y	0	0	0	0	0	0	0	0	0	1
1	74	149	22	Y	0	0	0	0	0	1	Y	0	0	0	0	0	0	0	1	2	Y	0	0	0	0	0	0	0	1	Y	0	0	0	0	0	0	0	0	0	1
1	74	149	36	Y	0	0	0	0	0	1	Y	0	0	0	0	0	0	0	1	2	X	0	0	0	0	0	0	1	0	Y	0	0	0	0	0	0	0	0	0	1
1	74	155	25	ACX	1	0	1	0	1	0	BX	0	1	0	0	0	0	1	0	1	DX	0	0	0	1	0	0	1	0	Y	0	0	0	0	0	0	0	0	0	1
1	74	161	42	AX	1	0	0	0	1	0	BX	0	1	0	0	0	0	1	0	2	DX	0	0	0	1	0	0	1	0	Y	0	0	0	0	0	0	0	0	0	1
1	75	12	21	Y	0	0	0	0	0	1	Y	0	0	0	0	0	0	0	1	2	Y	0	0	0	0	0	0	0	1	Y	0	0	0	0	0	0	0	0	0	1
1	75	20	40	ABCX	1	1	1	0	1	0	ACF	1	0	1	0	0	1	0	0	2	X	0	0	0	0	0	0	1	0	X	0	0	0	0	0	0	0	0	1	0
1	75	27	30	C	0	0	1	0	0	0	AX	1	0	0	0	0	0	1	0	2	X	0	0	0	0	0	0	1	0	X	0	0	0	0	0	0	0	0	1	0
1	75	29	40	BCX	0	1	1	0	1	0	FX	0	0	0	0	0	1	1	0	1	X	0	0	0	0	0	0	1	0	X	0	0	0	0	0	0	0	0	1	0
1	75	35	14	Y	0	0	0	0	0	1	Y	0	0	0	0	0	0	0	1	2	Y	0	0	0	0	0	0	0	1	Y	0	0	0	0	0	0	0	0	0	1
1	75	35	41	BCX	0	1	1	0	1	0	X	0	0	0	0	0	0	1	0	2	DX	0	0	0	1	0	0	1	0	Y	0	0	0	0	0	0	0	0	0	1
1	75	36	32	CD	0	0	1	1	0	0	EF	0	0	0	0	1	1	0	0	2	Y	0	0	0	0	0	0	0	1	Y	0	0	0	0	0	0	0	0	0	1
1	75	37	25	D	0	0	0	1	0	0	X	0	0	0	0	0	0	1	0	2	X	0	0	0	0	0	0	1	0	X	0	0	0	0	0	0	0	0	1	0
1	75	41	24	Y	0	0	0	0	0	1	Y	0	0	0	0	0	0	0	1	2	Y	0	0	0	0	0	0	0	1	Y	0	0	0	0	0	0	0	0	0	1
1	75	45	40	Y	0	0	0	0	0	1	X	0	0	0	0	0	0	1	0	2	Y	0	0	0	0	0	0	0	1	Y	0	0	0	0	0	0	0	0	0	1
1	75	49	32	DX	0	0	0	1	1	0	F	0	0	0	0	0	1	0	0	2	Y	0	0	0	0	0	0	0	1	Y	0	0	0	0	0	0	0	0	0	1
1	75	53	31	ABCD	1	1	1	1	0	0	AF	1	0	0	0	0	1	0	0	2	Y	0	0	0	0	0	0	0	1	Y	0	0	0	0	0	0	0	0	0	1
1	75	54	31	CD	0	0	1	1	0	0	AF	1	0	0	0	0	1	0	0	2	X	0	0	0	0	0	0	1	0	X	0	0	0	0	0	0	0	0	1	0
1	75	57	41	ABCX	1	1	1	0	1	0	ACE	1	0	1	0	1	0	0	0	1	Y	0	0	0	0	0	0	0	1	Y	0	0	0	0	0	0	0	0	0	1
1	76	59	27	BC	0	1	1	0	0	0	X	0	0	0	0	0	0	1	0	2	DEX	0	0	0	1	1	0	1	0	Y	0	0	0	0	0	0	0	0	0	1
1	76	60	30	Y	0	0	0	0	0	1	Y	0	0	0	0	0	0	0	1	2	DX	0	0	0	1	0	0	1	0	Y	0	0	0	0	0	0	0	0	0	1
1	76	72	12	Y	0	0	0	0	0	1	Y	0	0	0	0	0	0	0	1	2	Y	0	0	0	0	0	0	0	1	Y	0	0	0	0	0	0	0	0	0	1
1	76	72	35	CX	0	0	1	0	1	0	AX	1	0	0	0	0	0	1	0	2	X	0	0	0	0	0	0	1	0	Y	0	0	0	0	0	0	0	0	0	1
1	76	85	15	Y	0	0	0	0	0	1	Y	0	0	0	0	0	0	0	1	2	Y	0	0	0	0	0	0	0	1	Y	0	0	0	0	0	0	0	0	0	1
1	76	87	26	Y	0	0	0	0	0	1	Y	0	0	0	0	0	0	0	1	2	Y	0	0	0	0	0	0	0	1	Y	0	0	0	0	0	0	0	0	0	1
1	76	109	28	BX	0	1	0	0	1	0	Y	0	0	0	0	0	0	0	1	8	Y	0	0	0	0	0	0	0	1	Y	0	0	0	0	0	0	0	0	0	1
1	76	128	21	ABDX	1	1	0	1	1	0	CEX	0	0	1	0	1	0	1	0	1	CDX	0	0	1	1	0	0	1	0	Y	0	0	0	0	0	0	0	0	0	1
1	76	128	42	ABCDX	1	1	1	1	1	0	BCFX	0	1	1	0	0	1	1	0	1	DX	0	0	0	1	0	0	1	0	H	0	0	0	0	0	0	0	1	0	0
1	76	129	30	DX	0	0	0	1	1	0	AX	1	0	0	0	0	0	1	0	2	X	0	0	0	0	0	0	1	0	Y	0	0	0	0	0	0	0	0	0	1
1	76	145	26	Y	0	0	0	0	0	1	Y	0	0	0	0	0	0	0	1	2	Y	0	0	0	0	0	0	0	1	Y	0	0	0	0	0	0	0	0	0	1
1	76	150	30	CX	0	0	1	0	1	0	X	0	0	0	0	0	0	1	0	2	DX	0	0	0	1	0	0	1	0	Y	0	0	0	0	0	0	0	0	0	1
1	76	165	23	Y	0	0	0	0	0	1	Y	0	0	0	0	0	0	0	1	2	Y	0	0	0	0	0	0	0	1	Y	0	0	0	0	0	0	0	0	0	1
1	76	169	20	ABCX	1	1	1	0	1	0	EFX	0	0	0	0	1	1	1	0	1	BDEX	0	1	0	1	1	0	1	0	Y	0	0	0	0	0	0	0	0	0	1
1	76	173	9	Y	0	0	0	0	0	1	Y	0	0	0	0	0	0	0	1	5	DX	0	0	0	1	0	0	1	0	Y	0	0	0	0	0	0	0	0	0	1
1	76	173	32	ACDX	1	0	1	1	1	0	FX	0	0	0	0	0	1	1	0	2	DX	0	0	0	1	0	0	1	0	Y	0	0	0	0	0	0	0	0	0	1
1	76	177	10	Y	0	0	0	0	0	1	Y	0	0	0	0	0	0	0	1	2	BDX	0	1	0	1	0	0	1	0	Y	0	0	0	0	0	0	0	0	0	1
1	76	181	15	Y	0	0	0	0	0	1	Y	0	0	0	0	0	0	0	1	2	Y	0	0	0	0	0	0	0	1	Y	0	0	0	0	0	0	0	0	0	1
1	76	182	15	Y	0	0	0	0	0	1	Y	0	0	0	0	0	0	0	1	2	X	0	0	0	0	0	0	1	0	Y	0	0	0	0	0	0	0	0	0	1
1	76	187	29	ABX	1	1	0	0	1	0	X	0	0	0	0	0	0	1	0	2	DX	0	0	0	1	0	0	1	0	Y	0	0	0	0	0	0	0	0	0	1
1	76	188	28	ABX	1	1	0	0	1	0	X	0	0	0	0	0	0	1	0	2	BDX	0	1	0	1	0	0	1	0	Y	0	0	0	0	0	0	0	0	0	1
1	76	193	39	Y	0	0	0	0	0	1	Y	0	0	0	0	0	0	0	1	2	Y	0	0	0	0	0	0	0	1	Y	0	0	0	0	0	0	0	0	0	1
0	77	8	12	Y	0	0	0	0	0	1	Y	0	0	0	0	0	0	0	1	2	Y	0	0	0	0	0	0	0	1	Y	0	0	0	0	0	0	0	0	0	1
0	77	8	39	BC	0	1	1	0	0	0	AF	1	0	0	0	0	1	0	0	2	X	0	0	0	0	0	0	1	0	X	0	0	0	0	0	0	0	0	1	0
0	77	14	22	Y	0	0	0	0	0	1	Y	0	0	0	0	0	0	0	1	2	Y	0	0	0	0	0	0	0	1	Y	0	0	0	0	0	0	0	0	0	1
0	77	16	16	Y	0	0	0	0	0	1	Y	0	0	0	0	0	0	0	1	2	Y	0	0	0	0	0	0	0	1	Y	0	0	0	0	0	0	0	0	0	1
0	77	27	23	Y	0	0	0	0	0	1	Y	0	0	0	0	0	0	0	1	2	Y	0	0	0	0	0	0	0	1	Y	0	0	0	0	0	0	0	0	0	1
1	78	6	30	ACD	1	0	1	1	0	0	ACFX	1	0	1	0	0	1	1	0	2	DEX	0	0	0	1	1	0	1	0	Y	0	0	0	0	0	0	0	0	0	1
1	78	8	17	Y	0	0	0	0	0	1	Y	0	0	0	0	0	0	0	1	2	Y	0	0	0	0	0	0	0	1	Y	0	0	0	0	0	0	0	0	0	1
1	79	17	28	CX	0	0	1	0	1	0	FX	0	0	0	0	0	1	1	0	2	DX	0	0	0	1	0	0	1	0	X	0	0	0	0	0	0	0	0	1	0
1	79	20	34	X	0	0	0	0	1	0	X	0	0	0	0	0	0	1	0	2	DX	0	0	0	1	0	0	1	0	Y	0	0	0	0	0	0	0	0	0	1
1	79	22	20	Y	0	0	0	0	0	1	Y	0	0	0	0	0	0	0	1	2	Y	0	0	0	0	0	0	0	1	Y	0	0	0	0	0	0	0	0	0	1
1	79	23	21	Y	0	0	0	0	0	1	Y	0	0	0	0	0	0	0	1	2	Y	0	0	0	0	0	0	0	1	Y	0	0	0	0	0	0	0	0	0	1
1	79	27	15	Y	0	0	0	0	0	1	Y	0	0	0	0	0	0	0	1	5	DX	0	0	0	1	0	0	1	0	Y	0	0	0	0	0	0	0	0	0	1
1	79	47	34	ACX	1	0	1	0	1	0	BX	0	1	0	0	0	0	1	0	1	DX	0	0	0	1	0	0	1	0	Y	0	0	0	0	0	0	0	0	0	1
1	79	48	23	Y	0	0	0	0	0	1	Y	0	0	0	0	0	0	0	1	2	Y	0	0	0	0	0	0	0	1	Y	0	0	0	0	0	0	0	0	0	1
1	79	50	28	Y	0	0	0	0	0	1	Y	0	0	0	0	0	0	0	1	2	Y	0	0	0	0	0	0	0	1	Y	0	0	0	0	0	0	0	0	0	1
1	79	53	33	CX	0	0	1	0	1	0	AX	1	0	0	0	0	0	1	0	2	DX	0	0	0	1	0	0	1	0	Y	0	0	0	0	0	0	0	0	0	1
1	79	56	36	Y	0	0	0	0	0	1	Y	0	0	0	0	0	0	0	1	2	DX	0	0	0	1	0	0	1	0	Y	0	0	0	0	0	0	0	0	0	1
1	79	67	39	AC	1	0	1	0	0	0	Y	0	0	0	0	0	0	0	1	2	DX	0	0	0	1	0	0	1	0	Y	0	0	0	0	0	0	0	0	0	1
1	79	68	23	Y	0	0	0	0	0	1	Y	0	0	0	0	0	0	0	1	2	Y	0	0	0	0	0	0	0	1	Y	0	0	0	0	0	0	0	0	0	1
1	79	83	24	Y	0	0	0	0	0	1	Y	0	0	0	0	0	0	0	1	2	Y	0	0	0	0	0	0	0	1	Y	0	0	0	0	0	0	0	0	0	1
1	79	85	16	Y	0	0	0	0	0	1	Y	0	0	0	0	0	0	0	1	2	Y	0	0	0	0	0	0	0	1	Y	0	0	0	0	0	0	0	0	0	1
1	79	90	27	Y	0	0	0	0	0	1	Y	0	0	0	0	0	0	0	1	2	X	0	0	0	0	0	0	1	0	Y	0	0	0	0	0	0	0	0	0	1
1	79	100	26	AX	1	0	0	0	1	0	Y	0	0	0	0	0	0	0	1	2	CDX	0	0	1	1	0	0	1	0	Y	0	0	0	0	0	0	0	0	0	1
1	79	102	30	Y	0	0	0	0	0	1	Y	0	0	0	0	0	0	0	1	2	Y	0	0	0	0	0	0	0	1	Y	0	0	0	0	0	0	0	0	0	1
1	79	103	32	X	0	0	0	0	1	0	X	0	0	0	0	0	0	1	0	2	X	0	0	0	0	0	0	1	0	Y	0	0	0	0	0	0	0	0	0	1
1	79	105	22	Y	0	0	0	0	0	1	Y	0	0	0	0	0	0	0	1	2	Y	0	0	0	0	0	0	0	1	Y	0	0	0	0	0	0	0	0	0	1
1	79	109	30	BD	0	1	0	1	0	0	X	0	0	0	0	0	0	1	0	2	DX	0	0	0	1	0	0	1	0	Y	0	0	0	0	0	0	0	0	0	1
1	79	110	39	ABX	1	1	0	0	1	0	AX	1	0	0	0	0	0	1	0	2	DX	0	0	0	1	0	0	1	0	Y	0	0	0	0	0	0	0	0	0	1
1	79	113	26	ACX	1	0	1	0	1	0	X	0	0	0	0	0	0	1	0	2	X	0	0	0	0	0	0	1	0	Y	0	0	0	0	0	0	0	0	0	1
1	79	114	33	AC	1	0	1	0	0	0	X	0	0	0	0	0	0	1	0	2	X	0	0	0	0	0	0	1	0	Y	0	0	0	0	0	0	0	0	0	1
1	79	117	24	Y	0	0	0	0	0	1	Y	0	0	0	0	0	0	0	1	1	Y	0	0	0	0	0	0	0	1	Y	0	0	0	0	0	0	0	0	0	1
1	79	121	36	ABC	1	1	1	0	0	0	BC	0	1	1	0	0	0	0	0	2	DX	0	0	0	1	0	0	1	0	Y	0	0	0	0	0	0	0	0	0	1
1	79	122	27	Y	0	0	0	0	0	1	Y	0	0	0	0	0	0	0	1	2	Y	0	0	0	0	0	0	0	1	Y	0	0	0	0	0	0	0	0	0	1
1	79	126	34	ABCDX	1	1	1	1	1	0	CF	0	0	1	0	0	1	0	0	1	DX	0	0	0	1	0	0	1	0	Y	0	0	0	0	0	0	0	0	0	1
1	80	6	30	Y	0	0	0	0	0	1	Y	0	0	0	0	0	0	0	1	2	Y	0	0	0	0	0	0	0	1	Y	0	0	0	0	0	0	0	0	0	1
1	81	4	21	Y	0	0	0	0	0	1	X	0	0	0	0	0	0	1	0	2	X	0	0	0	0	0	0	1	0	Y	0	0	0	0	0	0	0	0	0	1
1	81	5	34	ABCD	1	1	1	1	0	0	FX	0	0	0	0	0	1	1	0	2	DX	0	0	0	1	0	0	1	0	E	0	0	0	0	1	0	0	0	0	0
1	81	18	31	B	0	1	0	0	0	0	A	1	0	0	0	0	0	0	0	1	D	0	0	0	1	0	0	0	0	Y	0	0	0	0	0	0	0	0	0	1
1	81	37	17	C	0	0	1	0	0	0	Y	0	0	0	0	0	0	0	1	1	C	0	0	1	0	0	0	0	0	Y	0	0	0	0	0	0	0	0	0	1
1	81	37	39	BC	0	1	1	0	0	0	AX	1	0	0	0	0	0	1	0	1	X	0	0	0	0	0	0	1	0	X	0	0	0	0	0	0	0	0	1	0
1	81	46	10	BC	0	1	1	0	0	0	F	0	0	0	0	0	1	0	0	1	Y	0	0	0	0	0	0	0	1	Y	0	0	0	0	0	0	0	0	0	1
1	81	46	30	C	0	0	1	0	0	0	FX	0	0	0	0	0	1	1	0	3	C	0	0	1	0	0	0	0	0	Y	0	0	0	0	0	0	0	0	0	1
1	81	47	35	X	0	0	0	0	1	0	AX	1	0	0	0	0	0	1	0	1	DX	0	0	0	1	0	0	1	0	Y	0	0	0	0	0	0	0	0	0	1
1	81	57	37	X	0	0	0	0	1	0	X	0	0	0	0	0	0	1	0	2	X	0	0	0	0	0	0	1	0	X	0	0	0	0	0	0	0	0	1	0
1	81	59	22	AC	1	0	1	0	0	0	B	0	1	0	0	0	0	0	0	2	X	0	0	0	0	0	0	1	0	Y	0	0	0	0	0	0	0	0	0	1
1	81	65	21	Y	0	0	0	0	0	1	Y	0	0	0	0	0	0	0	1	2	Y	0	0	0	0	0	0	0	1	GH	0	0	0	0	0	0	1	1	0	0
1	81	72	24	Y	0	0	0	0	0	1	Y	0	0	0	0	0	0	0	1	2	X	0	0	0	0	0	0	1	0	Y	0	0	0	0	0	0	0	0	0	1
1	81	85	12	Y	0	0	0	0	0	1	Y	0	0	0	0	0	0	0	1	2	Y	0	0	0	0	0	0	0	1	Y	0	0	0	0	0	0	0	0	0	1
1	81	88	24	Y	0	0	0	0	0	1	Y	0	0	0	0	0	0	0	1	2	Y	0	0	0	0	0	0	0	1	Y	0	0	0	0	0	0	0	0	0	1
1	81	108	10	Y	0	0	0	0	0	1	Y	0	0	0	0	0	0	0	1	2	Y	0	0	0	0	0	0	0	1	Y	0	0	0	0	0	0	0	0	0	1
1	81	108	29	B	0	1	0	0	0	0	X	0	0	0	0	0	0	1	0	2	X	0	0	0	0	0	0	1	0	Y	0	0	0	0	0	0	0	0	0	1
1	81	109	11	Y	0	0	0	0	0	1	Y	0	0	0	0	0	0	0	1	1	Y	0	0	0	0	0	0	0	1	Y	0	0	0	0	0	0	0	0	0	1
1	81	117	30	X	0	0	0	0	1	0	X	0	0	0	0	0	0	1	0	2	X	0	0	0	0	0	0	1	0	Y	0	0	0	0	0	0	0	0	0	1
1	81	119	22	ACX	1	0	1	0	1	0	A	1	0	0	0	0	0	0	0	2	X	0	0	0	0	0	0	1	0	Y	0	0	0	0	0	0	0	0	0	1
1	81	144	39	Y	0	0	0	0	0	1	X	0	0	0	0	0	0	1	0	2	Y	0	0	0	0	0	0	0	1	Y	0	0	0	0	0	0	0	0	0	1
1	81	149	15	Y	0	0	0	0	0	1	Y	0	0	0	0	0	0	0	1	2	Y	0	0	0	0	0	0	0	1	Y	0	0	0	0	0	0	0	0	0	1
1	81	149	41	BCX	0	1	1	0	1	0	Y	0	0	0	0	0	0	0	1	2	X	0	0	0	0	0	0	1	0	Y	0	0	0	0	0	0	0	0	0	1
1	81	151	10	Y	0	0	0	0	0	1	Y	0	0	0	0	0	0	0	1	2	Y	0	0	0	0	0	0	0	1	Y	0	0	0	0	0	0	0	0	0	1
1	81	151	31	BC	0	1	1	0	0	0	AF	1	0	0	0	0	1	0	0	2	X	0	0	0	0	0	0	1	0	Y	0	0	0	0	0	0	0	0	0	1
1	81	237	13	Y	0	0	0	0	0	1	Y	0	0	0	0	0	0	0	1	2	Y	0	0	0	0	0	0	0	1	Y	0	0	0	0	0	0	0	0	0	1
1	81	238	24	BC	0	1	1	0	0	0	F	0	0	0	0	0	1	0	0	2	Y	0	0	0	0	0	0	0	1	Y	0	0	0	0	0	0	0	0	0	1
1	81	242	39	X	0	0	0	0	1	0	X	0	0	0	0	0	0	1	0	2	X	0	0	0	0	0	0	1	0	X	0	0	0	0	0	0	0	0	1	0
1	81	246	31	DX	0	0	0	1	1	0	AF	1	0	0	0	0	1	0	0	2	CDEX	0	0	1	1	1	0	1	0	Y	0	0	0	0	0	0	0	0	0	1
1	81	251	28	D	0	0	0	1	0	0	AF	1	0	0	0	0	1	0	0	3	Y	0	0	0	0	0	0	0	1	Y	0	0	0	0	0	0	0	0	0	1
1	81	257	40	AC	1	0	1	0	0	0	Y	0	0	0	0	0	0	0	1	1	X	0	0	0	0	0	0	1	0	H	0	0	0	0	0	0	0	1	0	0
0	82	14	19	Y	0	0	0	0	0	1	X	0	0	0	0	0	0	1	0	2	Y	0	0	0	0	0	0	0	1	EGH	0	0	0	0	1	0	1	1	0	0
0	82	46	23	Y	0	0	0	0	0	1	Y	0	0	0	0	0	0	0	1	2	Y	0	0	0	0	0	0	0	1	Y	0	0	0	0	0	0	0	0	0	1
0	82	55	24	Y	0	0	0	0	0	1	X	0	0	0	0	0	0	1	0	2	Y	0	0	0	0	0	0	0	1	Y	0	0	0	0	0	0	0	0	0	1
0	82	61	21	X	0	0	0	0	1	0	X	0	0	0	0	0	0	1	0	2	X	0	0	0	0	0	0	1	0	X	0	0	0	0	0	0	0	0	1	0
0	82	64	9	Y	0	0	0	0	0	1	Y	0	0	0	0	0	0	0	1	2	Y	0	0	0	0	0	0	0	1	E	0	0	0	0	1	0	0	0	0	0
0	82	80	15	AC	1	0	1	0	0	0	Y	0	0	0	0	0	0	0	1	2	D	0	0	0	1	0	0	0	0	Y	0	0	0	0	0	0	0	0	0	1
0	82	82	11	X	0	0	0	0	1	0	Y	0	0	0	0	0	0	0	1	2	Y	0	0	0	0	0	0	0	1	Y	0	0	0	0	0	0	0	0	0	1
0	82	85	32	DX	0	0	0	1	1	0	AF	1	0	0	0	0	1	0	0	1	DX	0	0	0	1	0	0	1	0	Y	0	0	0	0	0	0	0	0	0	1
0	82	94	19	Y	0	0	0	0	0	1	Y	0	0	0	0	0	0	0	1	2	Y	0	0	0	0	0	0	0	1	Y	0	0	0	0	0	0	0	0	0	1
0	82	123	26	D	0	0	0	1	0	0	X	0	0	0	0	0	0	1	0	2	Y	0	0	0	0	0	0	0	1	Y	0	0	0	0	0	0	0	0	0	1
0	82	133	34	D	0	0	0	1	0	0	X	0	0	0	0	0	0	1	0	2	D	0	0	0	1	0	0	0	0	Y	0	0	0	0	0	0	0	0	0	1
0	82	134	24	DX	0	0	0	1	1	0	FX	0	0	0	0	0	1	1	0	2	X	0	0	0	0	0	0	1	0	X	0	0	0	0	0	0	0	0	1	0
0	82	135	13	Y	0	0	0	0	0	1	Y	0	0	0	0	0	0	0	1	2	Y	0	0	0	0	0	0	0	1	Y	0	0	0	0	0	0	0	0	0	1
0	82	135	31	D	0	0	0	1	0	0	X	0	0	0	0	0	0	1	0	2	Y	0	0	0	0	0	0	0	1	Y	0	0	0	0	0	0	0	0	0	1
0	82	294	37	X	0	0	0	0	1	0	X	0	0	0	0	0	0	1	0	2	Y	0	0	0	0	0	0	0	1	Y	0	0	0	0	0	0	0	0	0	1
0	82	297	36	Y	0	0	0	0	0	1	X	0	0	0	0	0	0	1	0	2	Y	0	0	0	0	0	0	0	1	X	0	0	0	0	0	0	0	0	1	0
0	83	6	37	C	0	0	1	0	0	0	Y	0	0	0	0	0	0	0	1	2	Y	0	0	0	0	0	0	0	1	Y	0	0	0	0	0	0	0	0	0	1
0	83	11	37	ABC	1	1	1	0	0	0	AF	1	0	0	0	0	1	0	0	2	X	0	0	0	0	0	0	1	0	X	0	0	0	0	0	0	0	0	1	0
0	83	12	41	AC	1	0	1	0	0	0	AFX	1	0	0	0	0	1	1	0	2	X	0	0	0	0	0	0	1	0	Y	0	0	0	0	0	0	0	0	0	1
0	83	29	25	Y	0	0	0	0	0	1	Y	0	0	0	0	0	0	0	1	2	Y	0	0	0	0	0	0	0	1	Y	0	0	0	0	0	0	0	0	0	1
0	83	30	13	Y	0	0	0	0	0	1	Y	0	0	0	0	0	0	0	1	2	Y	0	0	0	0	0	0	0	1	Y	0	0	0	0	0	0	0	0	0	1
0	83	31	22	Y	0	0	0	0	0	1	Y	0	0	0	0	0	0	0	1	2	Y	0	0	0	0	0	0	0	1	Y	0	0	0	0	0	0	0	0	0	1
0	83	35	20	Y	0	0	0	0	0	1	Y	0	0	0	0	0	0	0	1	2	Y	0	0	0	0	0	0	0	1	Y	0	0	0	0	0	0	0	0	0	1
0	83	36	21	Y	0	0	0	0	0	1	Y	0	0	0	0	0	0	0	1	2	Y	0	0	0	0	0	0	0	1	Y	0	0	0	0	0	0	0	0	0	1
0	83	38	9	Y	0	0	0	0	0	1	Y	0	0	0	0	0	0	0	1	1	Y	0	0	0	0	0	0	0	1	Y	0	0	0	0	0	0	0	0	0	1
0	83	38	32	Y	0	0	0	0	0	1	A	1	0	0	0	0	0	0	0	2	Y	0	0	0	0	0	0	0	1	Y	0	0	0	0	0	0	0	0	0	1
0	83	40	10	Y	0	0	0	0	0	1	Y	0	0	0	0	0	0	0	1	3	Y	0	0	0	0	0	0	0	1	Y	0	0	0	0	0	0	0	0	0	1
0	83	41	18	Y	0	0	0	0	0	1	Y	0	0	0	0	0	0	0	1	2	Y	0	0	0	0	0	0	0	1	Y	0	0	0	0	0	0	0	0	0	1
0	83	42	18	Y	0	0	0	0	0	1	Y	0	0	0	0	0	0	0	1	2	Y	0	0	0	0	0	0	0	1	Y	0	0	0	0	0	0	0	0	0	1
0	83	45	17	Y	0	0	0	0	0	1	Y	0	0	0	0	0	0	0	1	2	Y	0	0	0	0	0	0	0	1	Y	0	0	0	0	0	0	0	0	0	1
0	83	45	39	Y	0	0	0	0	0	1	Y	0	0	0	0	0	0	0	1	2	Y	0	0	0	0	0	0	0	1	Y	0	0	0	0	0	0	0	0	0	1
0	83	79	39	X	0	0	0	0	1	0	F	0	0	0	0	0	1	0	0	2	X	0	0	0	0	0	0	1	0	Y	0	0	0	0	0	0	0	0	0	1
0	83	81	17	Y	0	0	0	0	0	1	Y	0	0	0	0	0	0	0	1	2	Y	0	0	0	0	0	0	0	1	Y	0	0	0	0	0	0	0	0	0	1
0	83	91	33	CD	0	0	1	1	0	0	F	0	0	0	0	0	1	0	0	2	D	0	0	0	1	0	0	0	0	Y	0	0	0	0	0	0	0	0	0	1
0	83	124	17	Y	0	0	0	0	0	1	Y	0	0	0	0	0	0	0	1	2	Y	0	0	0	0	0	0	0	1	Y	0	0	0	0	0	0	0	0	0	1
0	83	141	19	D	0	0	0	1	0	0	Y	0	0	0	0	0	0	0	1	2	Y	0	0	0	0	0	0	0	1	Y	0	0	0	0	0	0	0	0	0	1
0	83	166	24	D	0	0	0	1	0	0	X	0	0	0	0	0	0	1	0	2	X	0	0	0	0	0	0	1	0	Y	0	0	0	0	0	0	0	0	0	1
0	83	167	31	BC	0	1	1	0	0	0	AF	1	0	0	0	0	1	0	0	2	C	0	0	1	0	0	0	0	0	Y	0	0	0	0	0	0	0	0	0	1
0	83	199	16	Y	0	0	0	0	0	1	BF	0	1	0	0	0	1	0	0	2	Y	0	0	0	0	0	0	0	1	DEH	0	0	0	1	1	0	0	1	0	0
0	83	252	39	X	0	0	0	0	1	0	X	0	0	0	0	0	0	1	0	2	X	0	0	0	0	0	0	1	0	X	0	0	0	0	0	0	0	0	1	0
0	83	276	16	Y	0	0	0	0	0	1	Y	0	0	0	0	0	0	0	1	2	Y	0	0	0	0	0	0	0	1	Y	0	0	0	0	0	0	0	0	0	1
0	83	278	14	Y	0	0	0	0	0	1	Y	0	0	0	0	0	0	0	1	2	Y	0	0	0	0	0	0	0	1	FH	0	0	0	0	0	1	0	1	0	0
0	83	286	13	Y	0	0	0	0	0	1	Y	0	0	0	0	0	0	0	1	2	Y	0	0	0	0	0	0	0	1	Y	0	0	0	0	0	0	0	0	0	1
0	83	292	28	DX	0	0	0	1	1	0	X	0	0	0	0	0	0	1	0	2	X	0	0	0	0	0	0	1	0	X	0	0	0	0	0	0	0	0	1	0
0	83	297	17	Y	0	0	0	0	0	1	Y	0	0	0	0	0	0	0	1	2	Y	0	0	0	0	0	0	0	1	Y	0	0	0	0	0	0	0	0	0	1
0	83	298	18	Y	0	0	0	0	0	1	Y	0	0	0	0	0	0	0	1	1	Y	0	0	0	0	0	0	0	1	Y	0	0	0	0	0	0	0	0	0	1
0	83	298	40	AC	1	0	1	0	0	0	X	0	0	0	0	0	0	1	0	2	Y	0	0	0	0	0	0	0	1	Y	0	0	0	0	0	0	0	0	0	1
0	83	303	29	Y	0	0	0	0	0	1	Y	0	0	0	0	0	0	0	1	8	Y	0	0	0	0	0	0	0	1	Y	0	0	0	0	0	0	0	0	0	1
0	83	304	29	BC	0	1	1	0	0	0	X	0	0	0	0	0	0	1	0	2	X	0	0	0	0	0	0	1	0	Y	0	0	0	0	0	0	0	0	0	1
0	83	305	33	Y	0	0	0	0	0	1	Y	0	0	0	0	0	0	0	1	2	Y	0	0	0	0	0	0	0	1	Y	0	0	0	0	0	0	0	0	0	1
0	83	307	29	Y	0	0	0	0	0	1	Y	0	0	0	0	0	0	0	1	2	Y	0	0	0	0	0	0	0	1	Y	0	0	0	0	0	0	0	0	0	1
0	83	308	27	Y	0	0	0	0	0	1	Y	0	0	0	0	0	0	0	1	2	X	0	0	0	0	0	0	1	0	Y	0	0	0	0	0	0	0	0	0	1
0	83	313	38	Y	0	0	0	0	0	1	F	0	0	0	0	0	1	0	0	2	Y	0	0	0	0	0	0	0	1	Y	0	0	0	0	0	0	0	0	0	1
0	83	314	28	X	0	0	0	0	1	0	X	0	0	0	0	0	0	1	0	2	Y	0	0	0	0	0	0	0	1	Y	0	0	0	0	0	0	0	0	0	1
0	83	318	42	Y	0	0	0	0	0	1	F	0	0	0	0	0	1	0	0	2	X	0	0	0	0	0	0	1	0	Y	0	0	0	0	0	0	0	0	0	1
0	83	321	39	ACD	1	0	1	1	0	0	ACDX	1	0	1	1	0	0	1	0	2	X	0	0	0	0	0	0	1	0	EX	0	0	0	0	1	0	0	0	1	0
0	83	322	40	Y	0	0	0	0	0	1	Y	0	0	0	0	0	0	0	1	2	Y	0	0	0	0	0	0	0	1	Y	0	0	0	0	0	0	0	0	0	1
0	84	3	18	ABC	1	1	1	0	0	0	AF	1	0	0	0	0	1	0	0	2	X	0	0	0	0	0	0	1	0	Y	0	0	0	0	0	0	0	0	0	1
0	84	6	19	Y	0	0	0	0	0	1	Y	0	0	0	0	0	0	0	1	2	Y	0	0	0	0	0	0	0	1	Y	0	0	0	0	0	0	0	0	0	1
0	84	21	15	Y	0	0	0	0	0	1	Y	0	0	0	0	0	0	0	1	2	Y	0	0	0	0	0	0	0	1	Y	0	0	0	0	0	0	0	0	0	1
0	84	24	30	Y	0	0	0	0	0	1	Y	0	0	0	0	0	0	0	1	8	Y	0	0	0	0	0	0	0	1	Y	0	0	0	0	0	0	0	0	0	1
0	84	27	30	DX	0	0	0	1	1	0	ABFX	1	1	0	0	0	1	1	0	1	X	0	0	0	0	0	0	1	0	X	0	0	0	0	0	0	0	0	1	0
0	84	36	11	Y	0	0	0	0	0	1	Y	0	0	0	0	0	0	0	1	2	Y	0	0	0	0	0	0	0	1	Y	0	0	0	0	0	0	0	0	0	1
0	84	40	13	AC	1	0	1	0	0	0	F	0	0	0	0	0	1	0	0	1	D	0	0	0	1	0	0	0	0	Y	0	0	0	0	0	0	0	0	0	1
0	84	43	11	Y	0	0	0	0	0	1	Y	0	0	0	0	0	0	0	1	2	Y	0	0	0	0	0	0	0	1	Y	0	0	0	0	0	0	0	0	0	1
0	84	46	12	Y	0	0	0	0	0	1	Y	0	0	0	0	0	0	0	1	2	Y	0	0	0	0	0	0	0	1	Y	0	0	0	0	0	0	0	0	0	1
0	84	47	12	ABC	1	1	1	0	0	0	ABCF	1	1	1	0	0	1	0	0	2	D	0	0	0	1	0	0	0	0	DE	0	0	0	1	1	0	0	0	0	0
0	84	48	17	Y	0	0	0	0	0	1	Y	0	0	0	0	0	0	0	1	2	Y	0	0	0	0	0	0	0	1	EH	0	0	0	0	1	0	0	1	0	0
0	84	53	18	Y	0	0	0	0	0	1	Y	0	0	0	0	0	0	0	1	2	Y	0	0	0	0	0	0	0	1	Y	0	0	0	0	0	0	0	0	0	1
0	84	53	37	X	0	0	0	0	1	0	AFX	1	0	0	0	0	1	1	0	2	DX	0	0	0	1	0	0	1	0	X	0	0	0	0	0	0	0	0	1	0
0	84	55	29	Y	0	0	0	0	0	1	Y	0	0	0	0	0	0	0	1	2	Y	0	0	0	0	0	0	0	1	Y	0	0	0	0	0	0	0	0	0	1
0	84	66	21	Y	0	0	0	0	0	1	Y	0	0	0	0	0	0	0	1	2	Y	0	0	0	0	0	0	0	1	Y	0	0	0	0	0	0	0	0	0	1
0	84	68	26	X	0	0	0	0	1	0	X	0	0	0	0	0	0	1	0	2	X	0	0	0	0	0	0	1	0	Y	0	0	0	0	0	0	0	0	0	1
0	84	87	15	Y	0	0	0	0	0	1	Y	0	0	0	0	0	0	0	1	2	Y	0	0	0	0	0	0	0	1	Y	0	0	0	0	0	0	0	0	0	1
0	84	87	37	ABC	1	1	1	0	0	0	X	0	0	0	0	0	0	1	0	1	X	0	0	0	0	0	0	1	0	EX	0	0	0	0	1	0	0	0	1	0
0	84	97	9	Y	0	0	0	0	0	1	F	0	0	0	0	0	1	0	0	2	C	0	0	1	0	0	0	0	0	Y	0	0	0	0	0	0	0	0	0	1
0	84	98	28	DX	0	0	0	1	1	0	X	0	0	0	0	0	0	1	0	2	X	0	0	0	0	0	0	1	0	Y	0	0	0	0	0	0	0	0	0	1
0	84	111	21	Y	0	0	0	0	0	1	Y	0	0	0	0	0	0	0	1	2	Y	0	0	0	0	0	0	0	1	Y	0	0	0	0	0	0	0	0	0	1
0	84	113	21	Y	0	0	0	0	0	1	Y	0	0	0	0	0	0	0	1	2	Y	0	0	0	0	0	0	0	1	Y	0	0	0	0	0	0	0	0	0	1
0	84	114	24	BCDX	0	1	1	1	1	0	FX	0	0	0	0	0	1	1	0	2	DX	0	0	0	1	0	0	1	0	Y	0	0	0	0	0	0	0	0	0	1
0	84	117	25	ABC	1	1	1	0	0	0	Y	0	0	0	0	0	0	0	1	2	X	0	0	0	0	0	0	1	0	Y	0	0	0	0	0	0	0	0	0	1
0	84	121	27	Y	0	0	0	0	0	1	X	0	0	0	0	0	0	1	0	2	Y	0	0	0	0	0	0	0	1	Y	0	0	0	0	0	0	0	0	0	1
0	84	122	30	Y	0	0	0	0	0	1	Y	0	0	0	0	0	0	0	1	2	Y	0	0	0	0	0	0	0	1	Y	0	0	0	0	0	0	0	0	0	1
0	84	123	31	Y	0	0	0	0	0	1	Y	0	0	0	0	0	0	0	1	2	Y	0	0	0	0	0	0	0	1	Y	0	0	0	0	0	0	0	0	0	1
0	84	126	30	BCD	0	1	1	1	0	0	Y	0	0	0	0	0	0	0	1	2	Y	0	0	0	0	0	0	0	1	Y	0	0	0	0	0	0	0	0	0	1
0	84	127	33	CX	0	0	1	0	1	0	Y	0	0	0	0	0	0	0	1	2	X	0	0	0	0	0	0	1	0	Y	0	0	0	0	0	0	0	0	0	1
1	85	4	22	Y	0	0	0	0	0	1	Y	0	0	0	0	0	0	0	1	2	Y	0	0	0	0	0	0	0	1	Y	0	0	0	0	0	0	0	0	0	1
1	85	37	28	Y	0	0	0	0	0	1	Y	0	0	0	0	0	0	0	1	2	Y	0	0	0	0	0	0	0	1	Y	0	0	0	0	0	0	0	0	0	1
1	85	46	15	Y	0	0	0	0	0	1	Y	0	0	0	0	0	0	0	1	5	Y	0	0	0	0	0	0	0	1	Y	0	0	0	0	0	0	0	0	0	1
1	85	53	26	CX	0	0	1	0	1	0	Y	0	0	0	0	0	0	0	1	2	DX	0	0	0	1	0	0	1	0	Y	0	0	0	0	0	0	0	0	0	1
1	85	71	12	ABCD	1	1	1	1	0	0	E	0	0	0	0	1	0	0	0	2	X	0	0	0	0	0	0	1	0	Y	0	0	0	0	0	0	0	0	0	1
1	85	76	17	Y	0	0	0	0	0	1	Y	0	0	0	0	0	0	0	1	2	Y	0	0	0	0	0	0	0	1	Y	0	0	0	0	0	0	0	0	0	1
1	85	86	29	Y	0	0	0	0	0	1	Y	0	0	0	0	0	0	0	1	2	Y	0	0	0	0	0	0	0	1	Y	0	0	0	0	0	0	0	0	0	1
1	85	89	22	Y	0	0	0	0	0	1	Y	0	0	0	0	0	0	0	1	2	DX	0	0	0	1	0	0	1	0	Y	0	0	0	0	0	0	0	0	0	1
1	85	93	16	Y	0	0	0	0	0	1	BX	0	1	0	0	0	0	1	0	2	Y	0	0	0	0	0	0	0	1	Y	0	0	0	0	0	0	0	0	0	1
1	85	100	20	Y	0	0	0	0	0	1	Y	0	0	0	0	0	0	0	1	2	Y	0	0	0	0	0	0	0	1	Y	0	0	0	0	0	0	0	0	0	1
1	85	110	27	ABX	1	1	0	0	1	0	BX	0	1	0	0	0	0	1	0	2	DX	0	0	0	1	0	0	1	0	HX	0	0	0	0	0	0	0	1	1	0
1	85	113	22	Y	0	0	0	0	0	1	Y	0	0	0	0	0	0	0	1	1	Y	0	0	0	0	0	0	0	1	Y	0	0	0	0	0	0	0	0	0	1
1	85	114	38	Y	0	0	0	0	0	1	Y	0	0	0	0	0	0	0	1	2	X	0	0	0	0	0	0	1	0	Y	0	0	0	0	0	0	0	0	0	1
1	85	120	31	AX	1	0	0	0	1	0	X	0	0	0	0	0	0	1	0	2	DX	0	0	0	1	0	0	1	0	Y	0	0	0	0	0	0	0	0	0	1
1	85	126	14	Y	0	0	0	0	0	1	Y	0	0	0	0	0	0	0	1	2	Y	0	0	0	0	0	0	0	1	Y	0	0	0	0	0	0	0	0	0	1
1	85	126	41	CX	0	0	1	0	1	0	X	0	0	0	0	0	0	1	0	2	X	0	0	0	0	0	0	1	0	Y	0	0	0	0	0	0	0	0	0	1
1	85	130	39	ACX	1	0	1	0	1	0	AX	1	0	0	0	0	0	1	0	2	X	0	0	0	0	0	0	1	0	Y	0	0	0	0	0	0	0	0	0	1
1	85	134	17	Y	0	0	0	0	0	1	Y	0	0	0	0	0	0	0	1	2	Y	0	0	0	0	0	0	0	1	Y	0	0	0	0	0	0	0	0	0	1
1	85	140	34	Y	0	0	0	0	0	1	Y	0	0	0	0	0	0	0	1	2	X	0	0	0	0	0	0	1	0	Y	0	0	0	0	0	0	0	0	0	1
1	85	145	34	AX	1	0	0	0	1	0	X	0	0	0	0	0	0	1	0	2	X	0	0	0	0	0	0	1	0	Y	0	0	0	0	0	0	0	0	0	1
1	85	146	35	BCX	0	1	1	0	1	0	X	0	0	0	0	0	0	1	0	2	CX	0	0	1	0	0	0	1	0	Y	0	0	0	0	0	0	0	0	0	1
1	85	147	21	AC	1	0	1	0	0	0	Y	0	0	0	0	0	0	0	1	2	CEX	0	0	1	0	1	0	1	0	Y	0	0	0	0	0	0	0	0	0	1
1	85	148	26	AX	1	0	0	0	1	0	Y	0	0	0	0	0	0	0	1	2	CDX	0	0	1	1	0	0	1	0	Y	0	0	0	0	0	0	0	0	0	1
1	85	158	28	Y	0	0	0	0	0	1	Y	0	0	0	0	0	0	0	1	2	Y	0	0	0	0	0	0	0	1	Y	0	0	0	0	0	0	0	0	0	1
1	85	172	35	BX	0	1	0	0	1	0	X	0	0	0	0	0	0	1	0	2	CX	0	0	1	0	0	0	1	0	Y	0	0	0	0	0	0	0	0	0	1
1	85	177	17	ACD	1	0	1	1	0	0	Y	0	0	0	0	0	0	0	1	2	DX	0	0	0	1	0	0	1	0	Y	0	0	0	0	0	0	0	0	0	1
1	85	177	40	BCDX	0	1	1	1	1	0	AFX	1	0	0	0	0	1	1	0	2	DX	0	0	0	1	0	0	1	0	Y	0	0	0	0	0	0	0	0	0	1
1	85	182	36	BX	0	1	0	0	1	0	X	0	0	0	0	0	0	1	0	2	X	0	0	0	0	0	0	1	0	Y	0	0	0	0	0	0	0	0	0	1
1	85	184	31	ACX	1	0	1	0	1	0	AFX	1	0	0	0	0	1	1	0	2	X	0	0	0	0	0	0	1	0	Y	0	0	0	0	0	0	0	0	0	1
1	85	192	26	Y	0	0	0	0	0	1	Y	0	0	0	0	0	0	0	1	2	Y	0	0	0	0	0	0	0	1	Y	0	0	0	0	0	0	0	0	0	1
1	85	210	10	CX	0	0	1	0	1	0	Y	0	0	0	0	0	0	0	1	2	DX	0	0	0	1	0	0	1	0	Y	0	0	0	0	0	0	0	0	0	1
1	85	212	15	BC	0	1	1	0	0	0	A	1	0	0	0	0	0	0	0	2	DX	0	0	0	1	0	0	1	0	Y	0	0	0	0	0	0	0	0	0	1
1	85	212	29	ACX	1	0	1	0	1	0	X	0	0	0	0	0	0	1	0	2	DX	0	0	0	1	0	0	1	0	H	0	0	0	0	0	0	0	1	0	0
1	85	215	15	Y	0	0	0	0	0	1	Y	0	0	0	0	0	0	0	1	2	E	0	0	0	0	1	0	0	0	Y	0	0	0	0	0	0	0	0	0	1
1	85	216	16	Y	0	0	0	0	0	1	Y	0	0	0	0	0	0	0	1	2	Y	0	0	0	0	0	0	0	1	Y	0	0	0	0	0	0	0	0	0	1
1	85	217	13	Y	0	0	0	0	0	1	Y	0	0	0	0	0	0	0	1	2	DX	0	0	0	1	0	0	1	0	Y	0	0	0	0	0	0	0	0	0	1
1	85	217	31	Y	0	0	0	0	0	1	Y	0	0	0	0	0	0	0	1	2	EX	0	0	0	0	1	0	1	0	Y	0	0	0	0	0	0	0	0	0	1
1	85	218	12	D	0	0	0	1	0	0	Y	0	0	0	0	0	0	0	1	2	DX	0	0	0	1	0	0	1	0	Y	0	0	0	0	0	0	0	0	0	1
1	85	219	8	Y	0	0	0	0	0	1	Y	0	0	0	0	0	0	0	1	5	Y	0	0	0	0	0	0	0	1	Y	0	0	0	0	0	0	0	0	0	1
1	85	219	29	BC	0	1	1	0	0	0	Y	0	0	0	0	0	0	0	1	2	DX	0	0	0	1	0	0	1	0	Y	0	0	0	0	0	0	0	0	0	1
1	85	222	30	Y	0	0	0	0	0	1	Y	0	0	0	0	0	0	0	1	2	DX	0	0	0	1	0	0	1	0	DX	0	0	0	1	0	0	0	0	1	0
1	85	225	18	Y	0	0	0	0	0	1	Y	0	0	0	0	0	0	0	1	2	Y	0	0	0	0	0	0	0	1	Y	0	0	0	0	0	0	0	0	0	1
1	85	226	40	Y	0	0	0	0	0	1	Y	0	0	0	0	0	0	0	1	2	X	0	0	0	0	0	0	1	0	Y	0	0	0	0	0	0	0	0	0	1
1	85	227	30	AC	1	0	1	0	0	0	AX	1	0	0	0	0	0	1	0	2	DX	0	0	0	1	0	0	1	0	Y	0	0	0	0	0	0	0	0	0	1
1	85	228	26	ACX	1	0	1	0	1	0	FX	0	0	0	0	0	1	1	0	2	DX	0	0	0	1	0	0	1	0	Y	0	0	0	0	0	0	0	0	0	1
1	85	229	33	ABCX	1	1	1	0	1	0	BCX	0	1	1	0	0	0	1	0	2	DX	0	0	0	1	0	0	1	0	Y	0	0	0	0	0	0	0	0	0	1
1	85	230	34	BC	0	1	1	0	0	0	X	0	0	0	0	0	0	1	0	2	X	0	0	0	0	0	0	1	0	X	0	0	0	0	0	0	0	0	1	0
1	85	231	29	CX	0	0	1	0	1	0	Y	0	0	0	0	0	0	0	1	2	X	0	0	0	0	0	0	1	0	Y	0	0	0	0	0	0	0	0	0	1
1	85	233	21	CDX	0	0	1	1	1	0	F	0	0	0	0	0	1	0	0	2	DX	0	0	0	1	0	0	1	0	H	0	0	0	0	0	0	0	1	0	0
1	85	235	33	ABX	1	1	0	0	1	0	Y	0	0	0	0	0	0	0	1	1	DX	0	0	0	1	0	0	1	0	Y	0	0	0	0	0	0	0	0	0	1
1	85	238	23	CX	0	0	1	0	1	0	Y	0	0	0	0	0	0	0	1	2	DX	0	0	0	1	0	0	1	0	Y	0	0	0	0	0	0	0	0	0	1
1	85	243	38	Y	0	0	0	0	0	1	Y	0	0	0	0	0	0	0	1	2	DX	0	0	0	1	0	0	1	0	Y	0	0	0	0	0	0	0	0	0	1
1	85	245	30	Y	0	0	0	0	0	1	Y	0	0	0	0	0	0	0	1	2	Y	0	0	0	0	0	0	0	1	Y	0	0	0	0	0	0	0	0	0	1
1	85	246	41	AC	1	0	1	0	0	0	A	1	0	0	0	0	0	0	0	2	X	0	0	0	0	0	0	1	0	Y	0	0	0	0	0	0	0	0	0	1
1	85	251	41	CX	0	0	1	0	1	0	AF	1	0	0	0	0	1	0	0	2	X	0	0	0	0	0	0	1	0	H	0	0	0	0	0	0	0	1	0	0
1	85	254	42	BCX	0	1	1	0	1	0	AX	1	0	0	0	0	0	1	0	2	X	0	0	0	0	0	0	1	0	Y	0	0	0	0	0	0	0	0	0	1
0	86	5	28	Y	0	0	0	0	0	1	Y	0	0	0	0	0	0	0	1	2	Y	0	0	0	0	0	0	0	1	Y	0	0	0	0	0	0	0	0	0	1
0	86	17	23	Y	0	0	0	0	0	1	Y	0	0	0	0	0	0	0	1	2	Y	0	0	0	0	0	0	0	1	Y	0	0	0	0	0	0	0	0	0	1
0	86	24	13	Y	0	0	0	0	0	1	Y	0	0	0	0	0	0	0	1	2	Y	0	0	0	0	0	0	0	1	Y	0	0	0	0	0	0	0	0	0	1
0	86	24	37	Y	0	0	0	0	0	1	FX	0	0	0	0	0	1	1	0	2	X	0	0	0	0	0	0	1	0	Y	0	0	0	0	0	0	0	0	0	1
0	86	26	40	BCX	0	1	1	0	1	0	FX	0	0	0	0	0	1	1	0	2	DX	0	0	0	1	0	0	1	0	D	0	0	0	1	0	0	0	0	0	0
0	86	31	40	BX	0	1	0	0	1	0	Y	0	0	0	0	0	0	0	1	2	Y	0	0	0	0	0	0	0	1	Y	0	0	0	0	0	0	0	0	0	1
0	86	33	28	X	0	0	0	0	1	0	B	0	1	0	0	0	0	0	0	2	Y	0	0	0	0	0	0	0	1	Y	0	0	0	0	0	0	0	0	0	1
0	86	45	13	Y	0	0	0	0	0	1	Y	0	0	0	0	0	0	0	1	2	Y	0	0	0	0	0	0	0	1	Y	0	0	0	0	0	0	0	0	0	1
0	86	108	31	Y	0	0	0	0	0	1	FX	0	0	0	0	0	1	1	0	1	Y	0	0	0	0	0	0	0	1	Y	0	0	0	0	0	0	0	0	0	1
0	86	112	15	Y	0	0	0	0	0	1	X	0	0	0	0	0	0	1	0	2	Y	0	0	0	0	0	0	0	1	Y	0	0	0	0	0	0	0	0	0	1
0	86	115	24	B	0	1	0	0	0	0	X	0	0	0	0	0	0	1	0	2	X	0	0	0	0	0	0	1	0	X	0	0	0	0	0	0	0	0	1	0
0	86	152	12	Y	0	0	0	0	0	1	Y	0	0	0	0	0	0	0	1	2	Y	0	0	0	0	0	0	0	1	Y	0	0	0	0	0	0	0	0	0	1
0	86	172	33	B	0	1	0	0	0	0	F	0	0	0	0	0	1	0	0	2	X	0	0	0	0	0	0	1	0	Y	0	0	0	0	0	0	0	0	0	1
0	86	199	13	Y	0	0	0	0	0	1	Y	0	0	0	0	0	0	0	1	1	Y	0	0	0	0	0	0	0	1	Y	0	0	0	0	0	0	0	0	0	1
0	86	202	39	X	0	0	0	0	1	0	BX	0	1	0	0	0	0	1	0	2	X	0	0	0	0	0	0	1	0	X	0	0	0	0	0	0	0	0	1	0
0	86	233	33	BX	0	1	0	0	1	0	AF	1	0	0	0	0	1	0	0	2	X	0	0	0	0	0	0	1	0	Y	0	0	0	0	0	0	0	0	0	1
0	86	251	25	Y	0	0	0	0	0	1	Y	0	0	0	0	0	0	0	1	2	Y	0	0	0	0	0	0	0	1	Y	0	0	0	0	0	0	0	0	0	1
0	86	289	40	X	0	0	0	0	1	0	FX	0	0	0	0	0	1	1	0	2	X	0	0	0	0	0	0	1	0	Y	0	0	0	0	0	0	0	0	0	1
0	86	290	12	Y	0	0	0	0	0	1	Y	0	0	0	0	0	0	0	1	2	Y	0	0	0	0	0	0	0	1	Y	0	0	0	0	0	0	0	0	0	1
0	86	292	32	B	0	1	0	0	0	0	F	0	0	0	0	0	1	0	0	2	Y	0	0	0	0	0	0	0	1	Y	0	0	0	0	0	0	0	0	0	1
0	86	293	22	CX	0	0	1	0	1	0	BFX	0	1	0	0	0	1	1	0	2	X	0	0	0	0	0	0	1	0	Y	0	0	0	0	0	0	0	0	0	1
0	86	294	19	Y	0	0	0	0	0	1	Y	0	0	0	0	0	0	0	1	2	Y	0	0	0	0	0	0	0	1	Y	0	0	0	0	0	0	0	0	0	1
0	86	295	19	DX	0	0	0	1	1	0	BX	0	1	0	0	0	0	1	0	2	Y	0	0	0	0	0	0	0	1	Y	0	0	0	0	0	0	0	0	0	1
0	86	295	37	X	0	0	0	0	1	0	FX	0	0	0	0	0	1	1	0	2	X	0	0	0	0	0	0	1	0	X	0	0	0	0	0	0	0	0	1	0
0	86	296	16	Y	0	0	0	0	0	1	Y	0	0	0	0	0	0	0	1	2	Y	0	0	0	0	0	0	0	1	Y	0	0	0	0	0	0	0	0	0	1
0	86	297	28	ABD	1	1	0	1	0	0	B	0	1	0	0	0	0	0	0	2	CX	0	0	1	0	0	0	1	0	DEX	0	0	0	1	1	0	0	0	1	0
0	86	305	23	Y	0	0	0	0	0	1	Y	0	0	0	0	0	0	0	1	2	Y	0	0	0	0	0	0	0	1	Y	0	0	0	0	0	0	0	0	0	1
0	86	306	23	X	0	0	0	0	1	0	X	0	0	0	0	0	0	1	0	2	Y	0	0	0	0	0	0	0	1	Y	0	0	0	0	0	0	0	0	0	1
0	86	313	42	BX	0	1	0	0	1	0	X	0	0	0	0	0	0	1	0	2	DX	0	0	0	1	0	0	1	0	X	0	0	0	0	0	0	0	0	1	0
0	86	315	28	Y	0	0	0	0	0	1	X	0	0	0	0	0	0	1	0	2	Y	0	0	0	0	0	0	0	1	Y	0	0	0	0	0	0	0	0	0	1
[truncated: 8,693 more rows]
