# Supplementary material for: Community health promotion and medical provision for neonatal health—CHAMPION cluster randomised trial in Nagarkurnool district, Telangana (formerly Andhra Pradesh), India
Source: PLoS Med. 2017 Jul 5;14(7):e1002324. doi: 10.1371/journal.pmed.1002324 (PMC5497957; doi:10.1371/journal.pmed.1002324)
Supplement: S14 Data — (CSV) [file pmed.1002324.s014.csv]

Village_Id	Womens_ID	MonthlyID	arm	HowManyTimesAntenatalCare	WereYouWeighed	WasBloodPressureTaken	DidYouGiveUrineSample	DidYouGiveBloodSample	WasYourAbdomenChecked	WereYouToldDeliveryDate	GivenTetanusInjection	GivenFolicAcid	WhoAssistedDelivery	WhoAssistedDelivery_A	WhoAssistedDelivery_B	WhoAssistedDelivery_C	WhoAssistedDelivery_D	WhoAssistedDelivery_E	WhoAssistedDelivery_X	WhoAssistedDelivery_Y	WhereGiveBirthChild	ArriveBeforeDuringAfterDelivery	TransportationToFacility	TransportationToFacility_A	TransportationToFacility_B	TransportationToFacility_C	TransportationToFacility_D	TransportationToFacility_X	HowChildDelivered	CutUmbilicalCord	InstrumentTreatment	InstrumentTreatment_A	InstrumentTreatment_B	InstrumentTreatment_C	InstrumentTreatment_D	InstrumentTreatment_X	InstrumentTreatment_Y	DressUmbilicalCord	WasDisposableKitUsed	WasBabyWipedAndWrapped	WasChildWeighed	DidYouEverBreastFeedChild	HowLongAfterBirthPutBreastPeriod
1	11	12	0	10	1	1	1	1	1	1	1	1	AB	1	1	0	0	0	0	0	41	1	B	0	1	0	0	0	3	8		0	0	0	0	0	0	10	1	1	1	1	2
1	17	19	0	7	1	1	1	1	1	0	1	1	DEX	0	0	0	1	1	1	0	12			0	0	0	0	0	1	4	E	0	0	0	0	0	0	10	0	0	0	1	1
1	20	33	0	6	1	1	1	1	1	1	1	1	AB	1	1	0	0	0	0	0	41	1	B	0	1	0	0	0	3	8		0	0	0	0	0	0	10	1	0	1	1	2
1	46	23	0								0	0	DE	0	0	0	1	1	0	0	12			0	0	0	0	0	1	4	E	0	0	0	0	0	0	10	0	1	0	0
1	51	34	0	4	1	1	1	1	1	0	1	1	DEX	0	0	0	1	1	1	0	11			0	0	0	0	0	1	4	E	0	0	0	0	0	0	2	0	0	0	1	2
1	71	21	0	6	1	1	1	1	1	1	1	1	AB	1	1	0	0	0	0	0	41	2	B	0	1	0	0	0	1	4	E	0	0	0	0	0	0	10	1	1	1	1	1
1	86	20	0	10	1	1	1	1	1	1	1	1	DEX	0	0	0	1	1	1	0	12			0	0	0	0	0	1	4	E	0	0	0	0	0	0	2	0	0	1	1	1
1	97	15	0	3	0	1	1	1	1	0	1	1	DE	0	0	0	1	1	0	0	12			0	0	0	0	0	1	4	E	0	0	0	0	0	0	5	0	0	0	1	2
1	99	10	0	1	1	1	0	0	1	1	1	1	DEX	0	0	0	1	1	1	0	11			0	0	0	0	0	1	4	E	0	0	0	0	0	0	55	0	0	0	1	2
1	114	21	0	4	1	1	1	1	1	0	1	1	DE	0	0	0	1	1	0	0	13			0	0	0	0	0	1	4	E	0	0	0	0	0	0	10	0	0	0	1	1
1	130	18	0	3	0	1	1	1	1	0	1	1	DE	0	0	0	1	1	0	0	12			0	0	0	0	0	1	4	E	0	0	0	0	0	0	10	0	0	0	1	2
1	131	18	0	4	1	1	1	1	1	0	1	1	DE	0	0	0	1	1	0	0	12			0	0	0	0	0	1	4	E	0	0	0	0	0	0	10	0	0	0	1	2
1	136	21	0	7	1	1	1	1	1	1	1	1	AB	1	1	0	0	0	0	0	24	2	B	0	1	0	0	0	1	8		0	0	0	0	0	0	5	1	0	1	1	2
1	138	17	0	5	1	1	1	1	1	0	1	1	DE	0	0	0	1	1	0	0	11			0	0	0	0	0	1	4	E	0	0	0	0	0	0	10	0	0	0	1	2
1	139	31	0	8	1	1	1	1	1	1	1	1	AB	1	1	0	0	0	0	0	41	2	B	0	1	0	0	0	3	8		0	0	0	0	0	0	10	1	0	1	1	2
1	189	14	0	4	1	1	1	1	1	0	1	1	E	0	0	0	0	1	0	0	11			0	0	0	0	0	1	4	E	0	0	0	0	0	0	10	0	0	0	1	2
1	189	29	0	5	1	1	1	1	1	1	1	1	DE	0	0	0	1	1	0	0	11			0	0	0	0	0	1	4	E	0	0	0	0	0	0	10	0	0	0	1	1
1	190	15	0																													0	0	0	0	0	0
1	191	38	0	3	1	1	1	0	1	0	1	1	DE	0	0	0	1	1	0	0	11			0	0	0	0	0	1	4	E	0	0	0	0	0	0	10	0	1	0	1	2
1	191	40	0	2	0	0	0	0	1	0	1	1	DE	0	0	0	1	1	0	0	11			0	0	0	0	0	1	4	E	0	0	0	0	0	0	2	0	0	0	1	2
1	192	13	0	3	1	1	1	1	1	1	1	1	DEX	0	0	0	1	1	1	0	11			0	0	0	0	0	1	8		0	0	0	0	0	0	10	0	0	0	1	2
1	193	14	0	3	1	1	1	1	1	0	1	1	BE	0	1	0	0	1	0	0	22	2	C	0	0	1	0	0	1	8		0	0	0	0	0	0	10	1	0	1	1	2
1	193	38	0	4	1	1	1	1	1	0	1	1	DE	0	0	0	1	1	0	0	11			0	0	0	0	0	1	4	E	0	0	0	0	0	0	55	0	0	0	1	1
1	194	10	0																													0	0	0	0	0	0
1	194	25	0	6	1	1	1	1	1	1	1	1	DEX	0	0	0	1	1	1	0	42	2	B	0	1	0	0	0	1	4	E	0	0	0	0	0	0	2	1	0	0	1	2
1	197	26	0	6	1	1	1	1	1	1	1	1	BDEX	0	1	0	1	1	1	0	11			0	0	0	0	0	1	4	E	0	0	0	0	0	0	10	0	0	0	0
1	197	38	0	10	1	1	1	1	1	1	1	1	DEX	0	0	0	1	1	1	0	11			0	0	0	0	0	1	4	E	0	0	0	0	0	0	10	0	0	0	1	1
1	199	33	0	10	1	1	1	1	1	1	1	1	EX	0	0	0	0	1	1	0	42	2	B	0	1	0	0	0	1	4	E	0	0	0	0	0	0	55	1	0	0	1	2
1	202	17	0	3	1	1	0	0	1	0	1	1	DE	0	0	0	1	1	0	0	11			0	0	0	0	0	1	4	E	0	0	0	0	0	0	10	0	0	0	1	2
1	203	17	0	3	0	0	0	0	0	0	1	1	DEX	0	0	0	1	1	1	0	11			0	0	0	0	0	1	4	E	0	0	0	0	0	0	2	0	0	0	1	2
1	206	29	0																													0	0	0	0	0	0
1	207	24	0	3	0	1	1	1	1	1	1	1	DEX	0	0	0	1	1	1	0	11			0	0	0	0	0	1	4	E	0	0	0	0	0	0	2	0	0	0	1	1
1	208	31	0	5	1	1	1	1	1	1	1	1	B	0	1	0	0	0	0	0	22	2	B	0	1	0	0	0	1	8		0	0	0	0	0	0	10	1	1	1	1	1
1	213	41	0	3	0	1	1	1	0	0	1	1	DE	0	0	0	1	1	0	0	11			0	0	0	0	0	1	4	E	0	0	0	0	0	0	2	0	0	0	1	2
1	214	39	0	6	1	1	1	1	1	1	1	1	AB	1	1	0	0	0	0	0	41	2	C	0	0	1	0	0	3	8		0	0	0	0	0	0	5	1	1	1	1	2
2	12	23	0	5	1	1	1	1	1	1	1	1	DE	0	0	0	1	1	0	0	11			0	0	0	0	0	1	4	E	0	0	0	0	0	0	10	0	0	0	1	2
2	12	38	0	4	1	1	0	0	1	1	1	1	DE	0	0	0	1	1	0	0	11			0	0	0	0	0	1	4	E	0	0	0	0	0	0	10	0	0	0	1	1
2	19	20	0	5	1	1	1	1	1	1	1	1	DEX	0	0	0	1	1	1	0	11			0	0	0	0	0	1	8		0	0	0	0	0	0	10	0	1	0	0
2	19	33	0	6	0	1	1	1	1	0	1	1	DEX	0	0	0	1	1	1	0	11			0	0	0	0	0	1	4	E	0	0	0	0	0	0	10	0	0	0	1	1
2	37	35	0	6	0	1	1	1	1	0	1	1	DE	0	0	0	1	1	0	0	12			0	0	0	0	0	1	4	E	0	0	0	0	0	0	10	0	0	0	1	1
2	45	31	0	8	1	1	1	1	1	1	1	1	BE	0	1	0	0	1	0	0	22	2	C	0	0	1	0	0	1	8		0	0	0	0	0	0	55	1	1	1	1	1
2	46	15	0	6	1	1	1	1	1	1	1	1	A	1	0	0	0	0	0	0	41	2	B	0	1	0	0	0	3	8		0	0	0	0	0	0	5	1	8	1	1	2
2	53	36	0	11	0	1	1	1	1	1	1	1	DEX	0	0	0	1	1	1	0	11			0	0	0	0	0	1	4	E	0	0	0	0	0	0	2	0	0	0	1	2
2	54	40	0	5	1	1	1	1	1	1	1	1	BE	0	1	0	0	1	0	0	22	2	B	0	1	0	0	0	1	8		0	0	0	0	0	0	8	1	1	1	1	2
3	9	14	0	5	1	1	1	1	1	1	1	1	AB	1	1	0	0	0	0	0	41	2	C	0	0	1	0	0	3	8		0	0	0	0	0	0	10	1	1	1	0
3	9	31	0	10	1	1	1	1	1	1	1	1	B	0	1	0	0	0	0	0	22	2	C	0	0	1	0	0	1	3	A	1	0	0	0	0	0	5	1	1	1	1	1
3	10	5	0	3	1	0	0	0	0	1	1	1	E	0	0	0	0	1	0	0	11			0	0	0	0	0	1	4	E	0	0	0	0	0	0	10	8	0	0	1	2
3	30	27	0	2	1	1	0	0	1	1	1	1	BE	0	1	0	0	1	0	0	22	2	B	0	1	0	0	0	1	8		0	0	0	0	0	0	10	1	1	1	1	2
3	48	37	0	1	1	1	1	1	1	1	0	1	BE	0	1	0	0	1	0	0	22	2	C	0	0	1	0	0	1	4	E	0	0	0	0	0	0	10	1	1	1	1	1
3	102	8	0	7	1	0	1	0	0	0	1	1	E	0	0	0	0	1	0	0	11			0	0	0	0	0	1	4	E	0	0	0	0	0	0	10	1	0	1	1	2
3	106	41	0	3	1	1	1	1	1	1	1	1	BE	0	1	0	0	1	0	0	22	2	C	0	0	1	0	0	1	8		0	0	0	0	0	0	55	1	1	1	1	2
3	111	36	0	20	1	1	1	1	1	1	1	1	AB	1	1	0	0	0	0	0	41	2	B	0	1	0	0	0	3	8		0	0	0	0	0	0	5	1	8	1	1	2
3	132	9	0	3	0	1	1	1	1	1	1	1	BE	0	1	0	0	1	0	0	22	2	BC	0	1	1	0	0	1	8		0	0	0	0	0	0	10	1	0	0	1	2
3	136	18	0	5	1	1	1	1	1	1	1	1	B	0	1	0	0	0	0	0	24	2	BC	0	1	1	0	0	1	3	A	1	0	0	0	0	0	5	1	0	1	1	2
3	162	14	0	4	1	1	1	1	1	1	1	1	BC	0	1	1	0	0	0	0	22	2	C	0	0	1	0	0	1	3	E	0	0	0	0	0	0	10	1	1	1	1	2
3	163	18	0	3	1	1	1	1	1	1	1	1	E	0	0	0	0	1	0	0	13			0	0	0	0	0	1	4	E	0	0	0	0	0	0	10	0	1	0	1	1
3	165	9	0	5	1	1	1	1	1	1	1	1	B	0	1	0	0	0	0	0	22	2	B	0	1	0	0	0	1	4	E	0	0	0	0	0	0	5	1	0	1	1	1
3	165	31	0	3	1	1	1	1	1	1	1	1	B	0	1	0	0	0	0	0	22	2	C	0	0	1	0	0	1	8		0	0	0	0	0	0	5	1	8	1	1	1
3	165	34	0	7	1	1	1	1	1	1	1	1	BE	0	1	0	0	1	0	0	22	2	C	0	0	1	0	0	1	8		0	0	0	0	0	0	5	1	0	1	1	2
3	166	14	0	5	1	1	0	0	1	1	1	1	BC	0	1	1	0	0	0	0	22	2	C	0	0	1	0	0	1	3	A	1	0	0	0	0	0	10	1	1	0	1	2
3	167	30	0	3	1	1	1	1	1	1	1	1	AB	1	1	0	0	0	0	0	41	2	C	0	0	1	0	0	3	8		0	0	0	0	0	0	5	1	1	1	1	2
3	169	10	0	4	1	1	1	1	1	1	1	1	B	0	1	0	0	0	0	0	24	2	C	0	0	1	0	0	1	4	E	0	0	0	0	0	0	10	1	0	1	1	1
3	170	31	0	5	1	1	1	1	1	1	1	1	B	0	1	0	0	0	0	0	22	2	B	0	1	0	0	0	1	3	A	1	0	0	0	0	0	5	1	1	1	1	1
3	178	25	0	8	1	1	1	1	1	1	1	1	AB	1	1	0	0	0	0	0	41	2	C	0	0	1	0	0	3	8		0	0	0	0	0	0	5	1	1	1	1	2
3	179	41	0	6	1	1	1	1	1	1	1	1	AB	1	1	0	0	0	0	0	41	2	B	0	1	0	0	0	3	8		0	0	0	0	0	0	5	1	1	1	1	2
3	181	34	0	10	1	1	1	1	1	1	1	1	DE	0	0	0	1	1	0	0	12			0	0	0	0	0	1	4	E	0	0	0	0	0	0	5	0	0	0	1	1
3	183	24	0	6	1	1	1	1	1	1	1	1	BE	0	1	0	0	1	0	0	22	2	B	0	1	0	0	0	1	8		0	0	0	0	0	0	10	1	8	1	1	2
3	184	27	0	8	1	1	1	1	1	1	1	1	B	0	1	0	0	0	0	0	22	2	B	0	1	0	0	0	1	8		0	0	0	0	0	0	10	1	0	1	1	2
3	184	42	0	4	1	1	1	0	1	1	1	1	DE	0	0	0	1	1	0	0	11			0	0	0	0	0	1	4	E	0	0	0	0	0	0	10	0	1	0	1	1
3	186	24	0	8	1	1	1	1	1	1	1	1	B	0	1	0	0	0	0	0	22	2	C	0	0	1	0	0	1	8		0	0	0	0	0	0	10	1	0	0	0
3	186	37	0	9	1	1	1	1	1	1	1	1	DE	0	0	0	1	1	0	0	11			0	0	0	0	0	1	4	E	0	0	0	0	0	0	5	0	0	0	1	2
3	193	35	0	6	1	1	1	1	1	1	1	1	AB	1	1	0	0	0	0	0	22	1	B	0	1	0	0	0	3	8		0	0	0	0	0	0	5	1	8	1	1	2
3	202	35	0	6	1	1	1	1	1	1	1	1	BE	0	1	0	0	1	0	0	22	2	C	0	0	1	0	0	1	8		0	0	0	0	0	0	10	1	0	1	1	1
3	205	42	0	4	1	1	0	0	1	1	1	1	DE	0	0	0	1	1	0	0	12			0	0	0	0	0	1	4	E	0	0	0	0	0	0	10	0	0	0	1	2
4	4	20	1	11	1	1	1	1	1	0	1	1	EX	0	0	0	0	1	1	0	11			0	0	0	0	0	1	3	E	0	0	0	0	0	0	55	0	0	1	1	2
4	6	32	1	8	1	1	1	1	1	1	1	1	DEX	0	0	0	1	1	1	0	11			0	0	0	0	0	1	4	E	0	0	0	0	0	0	10	0	1	0	1	2
4	18	20	1	6	1	1	1	1	1	0	1	1	E	0	0	0	0	1	0	0	12			0	0	0	0	0	1	4	E	0	0	0	0	0	0	10	0	0	0	1	2
4	18	42	1	12	1	1	1	1	1	1	1	1	DE	0	0	0	1	1	0	0	11			0	0	0	0	0	1	4	E	0	0	0	0	0	0	2	0	0	0	1	1
4	28	13	1	22	1	1	1	1	1	0	1	1	EX	0	0	0	0	1	1	0	11			0	0	0	0	0	1	3	E	0	0	0	0	0	0	10	0	0	1	1	2
4	32	22	1	4	1	1	1	1	1	1	1	1	DE	0	0	0	1	1	0	0	11			0	0	0	0	0	1	4	E	0	0	0	0	0	0	10	0	0	0	1	2
4	37	30	1	15	1	1	1	1	1	1	1	1	AB	1	1	0	0	0	0	0	41	2	B	0	1	0	0	0	3	8		0	0	0	0	0	0	10	1	1	1	1	2
4	38	16	1								0	0	EX	0	0	0	0	1	1	0	11			0	0	0	0	0	1	4	E	0	0	0	0	0	0	55	0	0	0	1	2
4	44	15	1	8	1	1	1	1	1	0	1	1	EX	0	0	0	0	1	1	0	11			0	0	0	0	0	1	4	E	0	0	0	0	0	0	10	0	0	0	1	2
4	44	33	1	18	1	1	1	1	1	1	1	1	DEX	0	0	0	1	1	1	0	11			0	0	0	0	0	1	4	E	0	0	0	0	0	0	10	0	0	0	1	2
4	55	10	1	1	1	1	1	1	1	0	1	1	DE	0	0	0	1	1	0	0	11			0	0	0	0	0	1	4	E	0	0	0	0	0	0	10	0	0	0	1	2
4	57	24	1	18	1	1	1	1	1	0	1	1	BE	0	1	0	0	1	0	0	22	2	C	0	0	1	0	0	1	4	E	0	0	0	0	0	0	10	1	1	1	1	2
4	60	35	1	12	1	1	1	1	1	1	1	1	DX	0	0	0	1	0	1	0	11			0	0	0	0	0	1	4	E	0	0	0	0	0	0	10	0	0	0	1	2
4	68	28	1	15	1	1	1	1	1	1	1	1	EX	0	0	0	0	1	1	0	11			0	0	0	0	0	1	4	E	0	0	0	0	0	0	10	0	0	0	1	2
4	70	24	1	2	0	0	1	1	1	0	1	1	DEX	0	0	0	1	1	1	0	12			0	0	0	0	0	1	4	E	0	0	0	0	0	0	10	0	0	0	1	1
4	74	19	1	12	1	1	1	1	1	1	1	1	DE	0	0	0	1	1	0	0	11			0	0	0	0	0	1	4	E	0	0	0	0	0	0	10	0	0	0	1	2
4	81	16	1																													0	0	0	0	0	0
4	84	12	1	10	1	1	1	1	1	0	1	1	EX	0	0	0	0	1	1	0	11			0	0	0	0	0	1	4	E	0	0	0	0	0	0	10	0	0	0	1	2
4	85	33	1	18	1	1	1	1	1	1	1	1	DEX	0	0	0	1	1	1	0	11			0	0	0	0	0	1	4	E	0	0	0	0	0	0	55	0	0	0	1	2
4	86	22	1	18	1	1	1	1	1	1	1	1	DEX	0	0	0	1	1	1	0	11			0	0	0	0	0	1	4	E	0	0	0	0	0	0	10	1	0	0	1	1
4	101	14	1	15	1	1	1	1	1	0	1	1	DE	0	0	0	1	1	0	0	11			0	0	0	0	0	1	4	E	0	0	0	0	0	0	10	0	0	0	1	2
4	102	15	1	10	1	1	1	1	1	0	1	1	BE	0	1	0	0	1	0	0	22	2	BC	0	1	1	0	0	1	8		0	0	0	0	0	0	10	1	0	1	1	2
4	102	24	1																													0	0	0	0	0	0
4	102	36	1	10	1	1	1	1	1	1	1	1	DEX	0	0	0	1	1	1	0	11			0	0	0	0	0	1	4	E	0	0	0	0	0	0	10	0	0	0	0
4	105	16	1	15	1	1	1	1	1	1	1	1	DE	0	0	0	1	1	0	0	11			0	0	0	0	0	1	3	D	0	0	0	1	0	0	10	0	0	0	1	2
4	105	40	1	8	1	1	1	1	1	1	1	1	DE	0	0	0	1	1	0	0	12			0	0	0	0	0	1	4	E	0	0	0	0	0	0	10	0	0	0	1	2
4	109	36	1	15	1	1	1	1	1	1	1	1	DEX	0	0	0	1	1	1	0	11			0	0	0	0	0	1	4	E	0	0	0	0	0	0	10	0	0	0	1	1
4	110	15	1	10	1	1	1	1	1	1	1	1	EX	0	0	0	0	1	1	0	11			0	0	0	0	0	1	3	D	0	0	0	1	0	0	10	0	0	0	1	2
4	110	35	1	14	1	1	1	1	1	1	1	1	DEX	0	0	0	1	1	1	0	11			0	0	0	0	0	1	4	E	0	0	0	0	0	0	55	0	0	0	1	2
4	111	34	1	11	1	1	1	1	1	0	1	1	DE	0	0	0	1	1	0	0	11			0	0	0	0	0	1	4	E	0	0	0	0	0	0	10	0	0	0	0
4	114	27	1	2	1	1	1	1	1	1	1	1	E	0	0	0	0	1	0	0	11			0	0	0	0	0	1	4	E	0	0	0	0	0	0	10	0	0	0	1	1
4	117	33	1	12	1	1	1	1	1	1	1	1	AB	1	1	0	0	0	0	0	41	2	B	0	1	0	0	0	1	3	Y	0	0	0	0	0	1	10	1	1	1	1	2
4	121	42	1	10	1	1	1	1	1	1	1	1	DEX	0	0	0	1	1	1	0	11			0	0	0	0	0	1	4	E	0	0	0	0	0	0	55	0	0	0	1	2
5	4	38	0	10	1	1	1	1	1	0	1	1	AB	1	1	0	0	0	0	0	41	2	B	0	1	0	0	0	3	8		0	0	0	0	0	0	10	1	1	1	1	2
5	10	26	0																													0	0	0	0	0	0
5	12	17	0	16	1	1	1	1	1	1	1	1	EX	0	0	0	0	1	1	0	55			0	0	0	0	0	1	4	E	0	0	0	0	0	0	5	0	0	0	1	2
5	31	18	0																													0	0	0	0	0	0
5	32	22	0	6	1	1	0	0	0	0	1	1	BE	0	1	0	0	1	0	0	22	2	C	0	0	1	0	0	1	8		0	0	0	0	0	0	10	1	1	1	1	2
5	33	10	0	1	0	1	0	0	0	0	1	1	E	0	0	0	0	1	0	0	55			0	0	0	0	0	1	4	E	0	0	0	0	0	0	10	0	0	0	1	1
5	33	27	0	10	1	1	1	1	1	1	1	1	ABE	1	1	0	0	1	0	0	22	2	B	0	1	0	0	0	1	4	E	0	0	0	0	0	0	55	1	0	1	1	2
5	37	41	0	6	1	1	1	1	1	1	1	1	AB	1	1	0	0	0	0	0	41	2	BC	0	1	1	0	0	3	8		0	0	0	0	0	0	5	1	1	1	1	2
6	25	16	1	5	1	1	1	1	0	0	1	1	AB	1	1	0	0	0	0	0	41	2	B	0	1	0	0	0	1	8		0	0	0	0	0	0	10	1	1	1	1	2
6	25	36	1	12	1	1	1	1	1	1	1	1	DE	0	0	0	1	1	0	0	11			0	0	0	0	0	1	4	E	0	0	0	0	0	0	10	0	1	0	1	1
6	29	29	1	16	1	1	1	1	1	1	1	1	BE	0	1	0	0	1	0	0	22	2	A	1	0	0	0	0	1	8		0	0	0	0	0	0	10	1	1	1	1	2
6	30	40	1	9	1	1	1	1	1	1	1	1	AB	1	1	0	0	0	0	0	41	2	B	0	1	0	0	0	3	8		0	0	0	0	0	0	5	1	0	1	1	2
6	35	40	1																													0	0	0	0	0	0
7	9	17	0	2	1	1	0	0	1	0	1	1	AB	1	1	0	0	0	0	0	41	2	C	0	0	1	0	0	3	8		0	0	0	0	0	0	2	1	1	1	1	2
7	12	40	0	12	1	1	1	1	1	1	1	1	D	0	0	0	1	0	0	0	11			0	0	0	0	0	1	4	E	0	0	0	0	0	0	10	0	0	0	0
7	17	27	0								0	0	E	0	0	0	0	1	0	0	11			0	0	0	0	0	1	4	E	0	0	0	0	0	0	2	0	0	0	1	1
7	26	19	0	10	1	1	1	1	1	0	1	1	E	0	0	0	0	1	0	0	11			0	0	0	0	0	1	8		0	0	0	0	0	0	55	0	0	0	1	2
7	27	19	0	25	1	1	1	1	1	1	1	1	DE	0	0	0	1	1	0	0	11			0	0	0	0	0	1	4	E	0	0	0	0	0	0	2	0	0	0	1	1
7	53	10	0	5	1	1	0	0	1	1	1	1	BE	0	1	0	0	1	0	0	22	2	B	0	1	0	0	0	1	8		0	0	0	0	0	0	10	1	0	1	1	1
7	75	25	0	14	1	1	1	1	1	1	1	1	BE	0	1	0	0	1	0	0	41	1	B	0	1	0	0	0	1	8		0	0	0	0	0	0	2	1	1	1	1	2
7	76	35	0	6	1	1	1	1	1	1	1	1	AB	1	1	0	0	0	0	0	41	1	B	0	1	0	0	0	3	8		0	0	0	0	0	0	5	1	1	1	1	1
7	84	26	0	8	0	1	1	1	0	1	1	1	AB	1	1	0	0	0	0	0	41	2	B	0	1	0	0	0	3	8		0	0	0	0	0	0	2	1	1	1	1	2
7	100	11	0	2	0	0	0	0	0	0	1	1	BE	0	1	0	0	1	0	0	22	2	B	0	1	0	0	0	1	8		0	0	0	0	0	0	55	1	1	1	1	1
7	118	32	0	9	1	1	1	1	1	1	1	1	BE	0	1	0	0	1	0	0	22	2	C	0	0	1	0	0	1	8		0	0	0	0	0	0	55	1	1	1	1	1
7	161	11	0	5	1	1	1	1	1	1	1	1	BDE	0	1	0	1	1	0	0	22	2	C	0	0	1	0	0	1	8		0	0	0	0	0	0	55	1	0	1	1	1
7	173	11	0	10	1	1	1	1	1	1	1	1	BE	0	1	0	0	1	0	0	22	2	B	0	1	0	0	0	1	8		0	0	0	0	0	0	2	1	1	1	1	1
7	186	16	0																													0	0	0	0	0	0
7	186	27	0	6	0	1	1	1	1	1	1	1	BE	0	1	0	0	1	0	0	22	2	B	0	1	0	0	0	1	8		0	0	0	0	0	0	10	1	0	1	1	2
7	186	36	0	6	0	1	1	1	1	1	1	1	BE	0	1	0	0	1	0	0	22	2	B	0	1	0	0	0	1	8		0	0	0	0	0	0	10	1	0	1	1	2
7	187	9	0	4	1	1	1	1	1	0	1	1	BD	0	1	0	1	0	0	0	24	2	C	0	0	1	0	0	1	8		0	0	0	0	0	0	2	1	1	1	1	2
7	187	38	0	5	1	1	1	1	1	1	1	1	BE	0	1	0	0	1	0	0	22	2	C	0	0	1	0	0	1	8		0	0	0	0	0	0	55	1	1	1	1	2
7	189	26	0	6	1	1	1	1	1	1	1	1	AB	1	1	0	0	0	0	0	41	2	C	0	0	1	0	0	1	8		0	0	0	0	0	0	5	1	1	1	1	1
7	190	13	0	3	0	1	1	1	1	0	1	1	AB	1	1	0	0	0	0	0	22	2	C	0	0	1	0	0	3	8		0	0	0	0	0	0	2	1	1	1	1	2
7	190	38	0	3	1	1	1	1	1	1	1	1	AB	1	1	0	0	0	0	0	41	1	B	0	1	0	0	0	3	8		0	0	0	0	0	0	5	1	1	1	1	1
7	192	19	0	6	1	1	1	1	1	0	1	1	AB	1	1	0	0	0	0	0	24	2	C	0	0	1	0	0	1	8		0	0	0	0	0	0	5	1	1	1	1	2
7	197	37	0	9	1	1	1	1	1	1	1	1	AB	1	1	0	0	0	0	0	41	2	B	0	1	0	0	0	3	8		0	0	0	0	0	0	5	1	1	1	1	2
7	198	34	0	10	0	1	1	1	1	1	1	1	E	0	0	0	0	1	0	0	11			0	0	0	0	0	1	8		0	0	0	0	0	0	2	0	1	0	1	1
7	199	33	0	7	1	1	1	1	1	0	1	1	AB	1	1	0	0	0	0	0	41	2	C	0	0	1	0	0	1	8		0	0	0	0	0	0	8	1	8	8	0
8	42	22	0	12	1	1	1	1	1	1	1	1	AB	1	1	0	0	0	0	0	41	2	B	0	1	0	0	0	1	8		0	0	0	0	0	0	10	1	0	1	1	2
8	89	11	0	3	1	0	1	1	1	0	1	1	DE	0	0	0	1	1	0	0	11			0	0	0	0	0	1	4	E	0	0	0	0	0	0	2	0	0	1	1	2
8	198	9	0	2	1	0	0	0	0	0	1	1	DE	0	0	0	1	1	0	0	11			0	0	0	0	0	1	4	E	0	0	0	0	0	0	2	0	0	0	1	2
8	312	17	0	3	0	1	0	0	1	1	1	0	DE	0	0	0	1	1	0	0	11			0	0	0	0	0	1	4	E	0	0	0	0	0	0	10	0	0	0	1	2
8	314	18	0	4	0	1	0	0	0	0	1	1	DE	0	0	0	1	1	0	0	12			0	0	0	0	0	1	4	E	0	0	0	0	0	0	5	0	0	0	1	2
8	316	30	0	9	1	1	1	1	1	1	1	1	BE	0	1	0	0	1	0	0	22	2	C	0	0	1	0	0	1	8		0	0	0	0	0	0	10	1	1	1	1	1
8	332	39	0																													0	0	0	0	0	0
8	343	41	0	10	0	1	1	1	1	0	1	1	ABE	1	1	0	0	1	0	0	41	2	C	0	0	1	0	0	1	8		0	0	0	0	0	0	5	1	1	1	1	2
8	346	21	0	8	0	1	1	1	1	1	1	1	DEX	0	0	0	1	1	1	0	12			0	0	0	0	0	1	4	B	0	1	0	0	0	0	2	0	0	0	1	2
8	356	29	0	2	0	0	0	0	0	0	1	0	DE	0	0	0	1	1	0	0	11			0	0	0	0	0	1	4	E	0	0	0	0	0	0	2	0	0	0	1	2
8	361	20	0																													0	0	0	0	0	0
8	367	31	0	7	1	1	1	1	0	1	1	1	AB	1	1	0	0	0	0	0	41	2	B	0	1	0	0	0	2	8		0	0	0	0	0	0	10	1	1	1	1	2
8	375	12	0	3	1	1	1	0	1	0	1	1	B	0	1	0	0	0	0	0	22	2	C	0	0	1	0	0	1	8		0	0	0	0	0	0	2	1	1	1	1	2
8	375	36	0	5	1	1	1	1	1	1	1	1	ABE	1	1	0	0	1	0	0	22	2	C	0	0	1	0	0	1	8		0	0	0	0	0	0	2	1	1	1	1	1
8	376	32	0	5	1	1	1	1	1	1	1	1	AB	1	1	0	0	0	0	0	41	1	B	0	1	0	0	0	3	8		0	0	0	0	0	0	5	1	0	1	1	2
8	383	40	0	7	1	1	1	1	1	1	1	1	DEX	0	0	0	1	1	1	0	13			0	0	0	0	0	1	4	E	0	0	0	0	0	0	10	1	1	0	1	2
8	384	17	0	8	1	1	1	1	1	1	1	1	B	0	1	0	0	0	0	0	22	2	C	0	0	1	0	0	1	4	E	0	0	0	0	0	0	2	1	1	1	1	1
8	398	15	0	7	1	1	1	1	1	1	1	1	DEX	0	0	0	1	1	1	0	12			0	0	0	0	0	1	4	E	0	0	0	0	0	0	2	0	0	0	1	1
8	398	33	0																													0	0	0	0	0	0
8	404	31	0	10	1	1	1	1	1	0	1	1	DE	0	0	0	1	1	0	0	12			0	0	0	0	0	1	4	E	0	0	0	0	0	0	10	0	1	0	1	1
8	406	12	0	2	0	1	0	0	0	0	1	1	BE	0	1	0	0	1	0	0	25	2	D	0	0	0	1	0	1	8		0	0	0	0	0	0	10	1	1	0	1	2
8	407	22	0	4	1	1	1	0	1	0	1	1	AB	1	1	0	0	0	0	0	41	2	B	0	1	0	0	0	3	8		0	0	0	0	0	0	5	1	8	1	1	2
8	413	31	0	7	1	1	1	1	1	1	1	1	BE	0	1	0	0	1	0	0	22	2	C	0	0	1	0	0	1	8		0	0	0	0	0	0	10	1	0	1	1	2
8	420	14	0	4	0	1	1	1	1	1	1	1	B	0	1	0	0	0	0	0	22	2	B	0	1	0	0	0	1	4	Y	0	0	0	0	0	1	2	1	0	1	1	1
8	423	37	0	3	1	1	0	1	0	0	1	1	DE	0	0	0	1	1	0	0	12			0	0	0	0	0	1	4	E	0	0	0	0	0	0	2	0	0	0	1	2
8	427	24	0																													0	0	0	0	0	0
8	437	21	0	3	1	1	1	1	1	1	1	1	BE	0	1	0	0	1	0	0	24	2	B	0	1	0	0	0	1	8		0	0	0	0	0	0	2	1	1	1	1	1
8	439	23	0	4	1	1	1	1	1	1	1	1	AB	1	1	0	0	0	0	0	41	1	B	0	1	0	0	0	3	8		0	0	0	0	0	0	5	1	0	1	1	2
8	443	15	0																													0	0	0	0	0	0
8	455	20	0	4	1	1	1	1	1	0	1	1	A	1	0	0	0	0	0	0	41	2	B	0	1	0	0	0	3	8		0	0	0	0	0	0	5	1	8	1	1	2
8	463	9	0	3	1	1	1	1	1	0	1	1	E	0	0	0	0	1	0	0	11			0	0	0	0	0	1	4	Y	0	0	0	0	0	1	2	0	1	0	1	2
8	481	32	0	7	1	1	1	1	1	1	1	1	BE	0	1	0	0	1	0	0	24	2	D	0	0	0	1	0	1	8		0	0	0	0	0	0	2	1	0	1	1	2
8	486	33	0	12	1	1	1	1	1	1	1	1	BE	0	1	0	0	1	0	0	22	2	C	0	0	1	0	0	1	8		0	0	0	0	0	0	10	1	1	1	1	1
8	490	25	0								0	0	DEX	0	0	0	1	1	1	0	12			0	0	0	0	0	1	4	E	0	0	0	0	0	0	5	0	0	0	0
8	490	39	0	3	0	0	0	0	0	0	1	1	DE	0	0	0	1	1	0	0	11			0	0	0	0	0	1	4	E	0	0	0	0	0	0	10	0	0	0	1	2
8	495	29	0	8	1	1	1	1	1	1	1	1	DE	0	0	0	1	1	0	0	12			0	0	0	0	0	1	4	E	0	0	0	0	0	0	2	0	0	0	1	2
8	501	39	0																													0	0	0	0	0	0
8	509	34	0	10	1	1	1	1	1	1	1	1	AB	1	1	0	0	0	0	0	41	2	B	0	1	0	0	0	3	8		0	0	0	0	0	0	5	1	1	1	1	1
8	513	17	0	4	1	1	1	1	1	1	1	1	BE	0	1	0	0	1	0	0	22	2	B	0	1	0	0	0	1	8		0	0	0	0	0	0	10	1	1	1	1	2
8	515	34	0	12	1	1	1	1	1	1	1	1	AB	1	1	0	0	0	0	0	41	2	C	0	0	1	0	0	1	8		0	0	0	0	0	0	2	1	1	1	1	1
8	517	21	0	8	1	1	1	1	1	1	1	1	DEX	0	0	0	1	1	1	0	12			0	0	0	0	0	1	4	E	0	0	0	0	0	0	10	0	0	0	1	2
8	521	21	0	5	1	1	1	1	1	1	1	1	BE	0	1	0	0	1	0	0	22	2	C	0	0	1	0	0	1	8		0	0	0	0	0	0	2	1	0	1	1	2
8	522	19	0	13	1	1	1	1	1	1	1	1	B	0	1	0	0	0	0	0	22	2	B	0	1	0	0	0	1	8		0	0	0	0	0	0	5	1	8	1	1	1
8	524	22	0																													0	0	0	0	0	0
8	527	10	0	4	0	1	0	0	1	0	1	1	DX	0	0	0	1	0	1	0	12			0	0	0	0	0	1	4	E	0	0	0	0	0	0	2	0	0	0	1	2
8	528	35	0	12	1	1	1	1	1	1	1	1	AB	1	1	0	0	0	0	0	41	1	B	0	1	0	0	0	3	8		0	0	0	0	0	0	5	1	8	1	1	2
8	529	27	0	6	1	1	1	1	1	1	1	1	BE	0	1	0	0	1	0	0	24	2	D	0	0	0	1	0	1	8		0	0	0	0	0	0	10	1	0	1	1	1
8	530	16	0	4	1	1	1	1	1	0	1	1	DEX	0	0	0	1	1	1	0	12			0	0	0	0	0	1	4	E	0	0	0	0	0	0	2	1	0	0	1	2
8	531	27	0	7	1	1	1	1	1	0	1	1	DEX	0	0	0	1	1	1	0	12			0	0	0	0	0	1	4	E	0	0	0	0	0	0	10	0	0	0	1	2
8	532	13	0	5	1	1	1	1	1	1	1	1	DEX	0	0	0	1	1	1	0	12			0	0	0	0	0	1	4	E	0	0	0	0	0	0	2	0	0	0	1	2
8	533	11	0	15	1	1	1	1	1	0	1	1	AB	1	1	0	0	0	0	0	41	1	B	0	1	0	0	0	1	8		0	0	0	0	0	0	10	1	1	1	0
8	533	23	0	22	1	1	1	1	1	0	1	1	BE	0	1	0	0	1	0	0	41	2	B	0	1	0	0	0	1	8		0	0	0	0	0	0	2	1	1	1	1	1
8	537	16	0	5	1	1	1	1	1	1	1	1	A	1	0	0	0	0	0	0	41	1	B	0	1	0	0	0	3	8		0	0	0	0	0	0	10	1	1	1	1	1
8	537	41	0	8	1	1	1	1	1	1	1	1	AB	1	1	0	0	0	0	0	41	2	B	0	1	0	0	0	3	8		0	0	0	0	0	0	5	1	8	1	1	2
8	541	24	0	5	1	1	1	1	1	1	1	1	AB	1	1	0	0	0	0	0	41	2	B	0	1	0	0	0	3	8		0	0	0	0	0	0	2	1	1	1	1	2
8	543	32	0	13	1	1	1	1	1	1	1	1	BE	0	1	0	0	1	0	0	22	2	C	0	0	1	0	0	1	8		0	0	0	0	0	0	10	1	0	1	1	2
8	544	35	0	8	1	1	1	1	1	1	1	1	AB	1	1	0	0	0	0	0	41	2	B	0	1	0	0	0	1	4	Y	0	0	0	0	0	1	2	1	1	1	1	2
8	545	36	0	8	1	1	1	1	1	1	1	1	ABE	1	1	0	0	1	0	0	22	2	BC	0	1	1	0	0	1	8		0	0	0	0	0	0	2	1	1	1	1	1
8	566	39	0	9	1	1	1	1	1	1	1	1	DEX	0	0	0	1	1	1	0	12			0	0	0	0	0	1	4	E	0	0	0	0	0	0	3	0	0	0	1	2
9	9	26	1	15	1	1	1	1	1	1	1	1	AB	1	1	0	0	0	0	0	43	2	B	0	1	0	0	0	3	8		0	0	0	0	0	0	5	1	1	1	1	1
9	11	16	1	10	1	1	1	1	1	1	1	1	B	0	1	0	0	0	0	0	24	2	B	0	1	0	0	0	1	4	E	0	0	0	0	0	0	2	1	0	1	1	1
9	26	14	1	20	1	1	1	1	1	1	1	1	AB	1	1	0	0	0	0	0	22	2	AB	1	1	0	0	0	3	8		0	0	0	0	0	0	10	1	1	1	1	2
9	28	13	1	20	1	1	1	1	1	1	1	1	AB	1	1	0	0	0	0	0	41	2	B	0	1	0	0	0	3	4	E	0	0	0	0	0	0	5	1	1	1	1	2
9	35	42	1	8	1	1	1	1	1	1	1	1	AB	1	1	0	0	0	0	0	41	1	B	0	1	0	0	0	3	8		0	0	0	0	0	0	5	1	8	1	1	2
9	38	18	1	5	1	1	1	1	1	1	1	1	AB	1	1	0	0	0	0	0	41	1	B	0	1	0	0	0	1	8		0	0	0	0	0	0	10	1	1	1	0
9	38	30	1	20	1	1	1	1	1	1	1	1	AB	1	1	0	0	0	0	0	46	2	B	0	1	0	0	0	3	8		0	0	0	0	0	0	5	1	1	1	1	1
9	61	36	1	15	1	1	1	1	1	1	1	1	AB	1	1	0	0	0	0	0	41	2	B	0	1	0	0	0	3	8		0	0	0	0	0	0	5	1	1	1	1	2
9	70	30	1	10	1	1	1	1	1	1	1	1	AB	1	1	0	0	0	0	0	46	2	A	1	0	0	0	0	3	8		0	0	0	0	0	0	5	1	8	1	1	1
9	76	21	1	11	1	1	1	1	1	1	1	1	B	0	1	0	0	0	0	0	22	2	B	0	1	0	0	0	1	8		0	0	0	0	0	0	10	1	1	1	1	1
9	101	32	1	15	1	1	1	1	1	1	1	1	AB	1	1	0	0	0	0	0	41	2	B	0	1	0	0	0	3	8		0	0	0	0	0	0	10	1	1	1	1	2
9	121	22	1																													0	0	0	0	0	0
9	122	42	1	20	1	1	1	1	1	1	1	1	BE	0	1	0	0	1	0	0	46	1	B	0	1	0	0	0	1	8		0	0	0	0	0	0	5	1	1	1	1	2
9	126	31	1	10	1	1	1	1	1	1	1	1	AB	1	1	0	0	0	0	0	41	2	B	0	1	0	0	0	3	8		0	0	0	0	0	0	5	1	0	1	1	1
9	131	27	1	8	1	1	1	1	1	1	1	1	AB	1	1	0	0	0	0	0	41	2	B	0	1	0	0	0	1	8		0	0	0	0	0	0	10	1	0	1	1	1
9	131	38	1	25	1	1	1	1	1	1	1	1	AB	1	1	0	0	0	0	0	41	1	B	0	1	0	0	0	3	8		0	0	0	0	0	0	5	1	1	1	1	2
9	133	27	1	10	1	1	1	1	1	1	1	1	AB	1	1	0	0	0	0	0	43	2	D	0	0	0	1	0	3	8		0	0	0	0	0	0	5	1	1	1	1	1
9	137	12	1																													0	0	0	0	0	0
9	137	22	1	15	1	1	1	1	1	1	1	1	B	0	1	0	0	0	0	0	24	2	B	0	1	0	0	0	1	4	E	0	0	0	0	0	0	5	1	0	1	1	1
9	138	30	1	15	1	1	1	1	1	1	1	1	B	0	1	0	0	0	0	0	24	2	B	0	1	0	0	0	1	8		0	0	0	0	0	0	2	1	1	1	1	1
9	141	21	1	14	1	1	1	1	1	1	1	1	AB	1	1	0	0	0	0	0	41	2	B	0	1	0	0	0	3	8		0	0	0	0	0	0	5	1	1	1	1	2
9	149	25	1	12	1	1	1	1	1	1	1	1	B	0	1	0	0	0	0	0	22	2	C	0	0	1	0	0	1	8		0	0	0	0	0	0	10	1	1	1	1	1
9	150	26	1	10	1	1	1	1	1	1	1	1	AB	1	1	0	0	0	0	0	41	2	B	0	1	0	0	0	1	4	E	0	0	0	0	0	0	10	1	1	1	1	2
9	153	32	1	10	1	1	1	1	1	1	1	1	AB	1	1	0	0	0	0	0	46	2	B	0	1	0	0	0	3	8		0	0	0	0	0	0	5	1	0	1	1	1
9	158	24	1	8	1	1	1	1	1	1	1	1	B	0	1	0	0	0	0	0	24	2	B	0	1	0	0	0	1	8		0	0	0	0	0	0	2	1	1	1	1	1
9	165	33	1	15	1	1	1	1	1	1	1	1	AB	1	1	0	0	0	0	0	46	2	B	0	1	0	0	0	3	8		0	0	0	0	0	0	5	1	8	1	1	1
9	167	34	1	15	1	1	1	1	1	1	1	1	AB	1	1	0	0	0	0	0	46	2	C	0	0	1	0	0	3	8		0	0	0	0	0	0	5	1	0	1	1	2
9	169	42	1	9	1	1	1	1	1	1	1	1	BE	0	1	0	0	1	0	0	22	2	B	0	1	0	0	0	1	8		0	0	0	0	0	0	5	1	1	1	1	2
9	181	41	1																													0	0	0	0	0	0
10	12	11	1	5	1	1	1	0	1	1	1	1	DE	0	0	0	1	1	0	0	12			0	0	0	0	0	1	4	E	0	0	0	0	0	0	5	0	0	0	1	1
10	12	33	1	15	1	1	1	1	1	1	1	1	D	0	0	0	1	0	0	0	11			0	0	0	0	0	1	4	X	0	0	0	0	1	0	10	0	0	1	1	2
10	13	38	1	15	1	1	1	1	1	1	1	1	DE	0	0	0	1	1	0	0	11			0	0	0	0	0	1	4	E	0	0	0	0	0	0	10	0	0	0	1	1
10	14	36	1	20	1	1	1	1	1	1	1	1	BE	0	1	0	0	1	0	0	22	2	B	0	1	0	0	0	1	8		0	0	0	0	0	0	5	1	1	1	1	1
10	34	15	1	9	1	1	1	1	1	1	1	1	DE	0	0	0	1	1	0	0	11			0	0	0	0	0	1	4	E	0	0	0	0	0	0	10	0	0	0	1	2
10	35	34	1	10	1	1	1	1	1	1	1	1	B	0	1	0	0	0	0	0	41	2	C	0	0	1	0	0	1	8		0	0	0	0	0	0	10	1	1	1	1	2
10	37	15	1	10	1	1	1	1	1	1	1	1	DEX	0	0	0	1	1	1	0	42	2	B	0	1	0	0	0	1	4	E	0	0	0	0	0	0	10	0	0	0	1	2
10	38	22	1	15	1	1	1	1	1	1	1	1	DE	0	0	0	1	1	0	0	11			0	0	0	0	0	1	4	E	0	0	0	0	0	0	10	0	0	0	1	1
10	40	23	1	1	1	1	0	0	1	1	0	0	B	0	1	0	0	0	0	0	22	2	C	0	0	1	0	0	1	4	E	0	0	0	0	0	0	10	1	0	1	1	1
10	40	39	1	2	0	0	0	0	0	0	1	1	BE	0	1	0	0	1	0	0	22	2	B	0	1	0	0	0	1	4	E	0	0	0	0	0	0	10	1	1	1	1	1
10	43	14	1																													0	0	0	0	0	0
10	43	24	1	8	1	1	1	1	1	1	1	1	B	0	1	0	0	0	0	0	22	2	C	0	0	1	0	0	1	4	E	0	0	0	0	0	0	10	1	1	1	1	1
10	47	18	1	10	1	1	1	1	1	1	1	1	B	0	1	0	0	0	0	0	11			0	0	0	0	0	1	4	E	0	0	0	0	0	0	10	0	0	1	1	2
10	49	37	1	20	1	1	1	1	1	1	1	1	DE	0	0	0	1	1	0	0	11			0	0	0	0	0	1	4	E	0	0	0	0	0	0	10	0	0	0	1	2
10	55	10	1	7	1	1	1	1	1	1	1	1	D	0	0	0	1	0	0	0	12			0	0	0	0	0	1	7	E	0	0	0	0	0	0	10	0	0	0	1	1
10	55	33	1	3	1	1	1	1	1	1	1	1	B	0	1	0	0	0	0	0	22	2	B	0	1	0	0	0	1	8		0	0	0	0	0	0	10	1	1	1	1	1
10	57	41	1	21	1	1	1	1	1	1	1	1	AB	1	1	0	0	0	0	0	46	1	B	0	1	0	0	0	3	8		0	0	0	0	0	0	5	1	1	1	1	1
10	59	34	1	5	1	1	1	1	1	1	1	1	AB	1	1	0	0	0	0	0	41	2	A	1	0	0	0	0	3	8		0	0	0	0	0	0	5	1	1	1	1	1
10	73	11	1	10	1	1	1	0	1	1	1	1	DE	0	0	0	1	1	0	0	11			0	0	0	0	0	1	4	E	0	0	0	0	0	0	5	0	0	0	1	1
10	73	24	1	12	1	1	1	1	1	1	1	1	DE	0	0	0	1	1	0	0	11			0	0	0	0	0	1	4	E	0	0	0	0	0	0	10	0	0	0	1	2
10	75	11	1	3	1	1	0	0	1	1	1	1	B	0	1	0	0	0	0	0	22	2	B	0	1	0	0	0	1	3	A	1	0	0	0	0	0	55	1	0	1	1	1
10	78	25	1	10	1	1	1	1	1	1	1	1	AB	1	1	0	0	0	0	0	46	2	B	0	1	0	0	0	3	8		0	0	0	0	0	0	5	1	0	1	1	1
10	79	10	1																													0	0	0	0	0	0
10	80	16	1	10	1	1	1	1	1	1	1	1	DE	0	0	0	1	1	0	0	42	2	B	0	1	0	0	0	1	4	E	0	0	0	0	0	0	10	0	0	0	1	2
10	83	42	1	15	1	1	1	1	1	1	1	1	BE	0	1	0	0	1	0	0	22	2	B	0	1	0	0	0	1	3	Y	0	0	0	0	0	1	5	1	1	1	1	1
10	87	17	1	10	1	1	1	1	1	1	1	1	B	0	1	0	0	0	0	0	24	2	BC	0	1	1	0	0	1	8		0	0	0	0	0	0	10	1	0	1	1	1
10	90	23	1	6	1	1	1	1	1	1	1	1	B	0	1	0	0	0	0	0	41	2	B	0	1	0	0	0	1	3	A	1	0	0	0	0	0	5	1	1	1	1	1
10	94	12	1	2	1	1	1	1	1	1	1	1	X	0	0	0	0	0	1	0	42	2	B	0	1	0	0	0	1	4	E	0	0	0	0	0	0	10	1	1	0	1	1
10	101	16	1	10	1	1	1	1	1	1	1	1	B	0	1	0	0	0	0	0	24	2	BC	0	1	1	0	0	1	8		0	0	0	0	0	0	10	1	1	1	1	1
10	103	14	1	5	1	1	0	0	1	1	1	1	B	0	1	0	0	0	0	0	22	2	C	0	0	1	0	0	1	3	A	1	0	0	0	0	0	10	1	0	1	1	1
10	103	29	1	8	1	1	1	1	1	1	1	1	AB	1	1	0	0	0	0	0	43	2	C	0	0	1	0	0	3	8		0	0	0	0	0	0	5	1	1	1	1	2
10	105	38	1	3	1	1	1	1	1	1	1	1	ABE	1	1	0	0	1	0	0	46	2	B	0	1	0	0	0	1	8		0	0	0	0	0	0	5	1	1	1	1	1
10	106	19	1	10	1	1	1	1	1	1	1	1	DEX	0	0	0	1	1	1	0	42	2	B	0	1	0	0	0	1	4	E	0	0	0	0	0	0	10	0	0	0	1	2
10	109	23	1	8	1	1	1	1	1	1	1	1	B	0	1	0	0	0	0	0	24	2	C	0	0	1	0	0	1	8		0	0	0	0	0	0	10	1	1	1	1	1
10	110	42	1	18	1	1	1	1	1	1	1	1	DE	0	0	0	1	1	0	0	11			0	0	0	0	0	1	4	E	0	0	0	0	0	0	55	0	0	0	1	2
10	111	39	1	5	1	1	1	1	1	1	1	1	BE	0	1	0	0	1	0	0	22	2	C	0	0	1	0	0	1	4	E	0	0	0	0	0	0	10	1	1	1	1	2
10	113	35	1	10	1	1	1	1	1	1	1	1	BE	0	1	0	0	1	0	0	22	2	B	0	1	0	0	0	1	4	E	0	0	0	0	0	0	10	1	0	1	1	1
11	3	22	0	9	1	1	1	1	1	1	1	1	AB	1	1	0	0	0	0	0	41	2	C	0	0	1	0	0	1	8		0	0	0	0	0	0	10	1	1	1	1	1
11	10	12	0	10	1	1	1	1	1	1	1	1	B	0	1	0	0	0	0	0	24	2	B	0	1	0	0	0	1	3	A	1	0	0	0	0	0	2	1	1	1	1	2
11	29	31	0	9	1	1	1	1	1	1	1	1	AB	1	1	0	0	0	0	0	22	2	B	0	1	0	0	0	3	8		0	0	0	0	0	0	5	1	8	1	1	1
11	32	17	0	7	1	1	1	1	1	1	1	1	B	0	1	0	0	0	0	0	24	2	C	0	0	1	0	0	1	8		0	0	0	0	0	0	5	1	0	1	1	2
11	39	32	0	8	1	1	1	1	1	1	1	1	AB	1	1	0	0	0	0	0	41	2	B	0	1	0	0	0	1	8		0	0	0	0	0	0	5	1	1	1	1	1
11	41	12	0	4	1	1	1	1	1	1	1	1	B	0	1	0	0	0	0	0	22	2	B	0	1	0	0	0	1	4	E	0	0	0	0	0	0	10	1	1	1	1	1
11	45	24	0	9	1	1	1	1	1	1	1	1	B	0	1	0	0	0	0	0	41	2	B	0	1	0	0	0	1	8		0	0	0	0	0	0	2	1	1	1	1	1
11	48	36	0	9	1	1	1	1	1	1	1	1	AB	1	1	0	0	0	0	0	41	1	B	0	1	0	0	0	3	8		0	0	0	0	0	0	5	1	1	1	1	2
11	60	21	0	9	1	1	1	1	1	1	1	1	B	0	1	0	0	0	0	0	24	2	C	0	0	1	0	0	1	4	E	0	0	0	0	0	0	2	1	0	1	1	2
11	61	34	0	6	1	1	1	1	1	1	1	1	DE	0	0	0	1	1	0	0	11			0	0	0	0	0	1	4	E	0	0	0	0	0	0	2	0	1	0	1	2
11	63	20	0	5	1	1	1	1	1	1	1	1	AB	1	1	0	0	0	0	0	41	1	B	0	1	0	0	0	3	8		0	0	0	0	0	0	2	1	1	1	1	2
11	83	19	0	15	1	1	1	1	1	1	1	1	AB	1	1	0	0	0	0	0	24	2	C	0	0	1	0	0	1	8		0	0	0	0	0	0	10	1	1	1	1	1
11	85	27	0	10	1	1	1	1	1	1	1	1	B	0	1	0	0	0	0	0	22	2	C	0	0	1	0	0	1	8		0	0	0	0	0	0	2	1	8	1	1	2
11	101	42	0	5	1	1	1	1	1	1	1	1	AB	1	1	0	0	0	0	0	41	2	B	0	1	0	0	0	3	8		0	0	0	0	0	0	5	1	1	1	1	2
11	106	18	0	6	1	1	1	1	1	1	1	1	B	0	1	0	0	0	0	0	24	2	B	0	1	0	0	0	1	3	A	1	0	0	0	0	0	5	1	1	1	1	2
11	111	42	0	9	1	1	1	1	1	1	1	1	AB	1	1	0	0	0	0	0	41	1	B	0	1	0	0	0	3	8		0	0	0	0	0	0	5	1	1	1	1	2
11	121	16	0	5	1	1	1	1	1	1	1	1	AB	1	1	0	0	0	0	0	41	2	BC	0	1	1	0	0	1	8		0	0	0	0	0	0	10	1	1	1	1	2
11	121	33	0	10	1	1	1	1	1	1	1	1	DE	0	0	0	1	1	0	0	12			0	0	0	0	0	1	4	E	0	0	0	0	0	0	2	0	0	1	1	1
11	122	12	0	6	1	1	1	1	1	1	1	1	BE	0	1	0	0	1	0	0	22	2	B	0	1	0	0	0	1	8		0	0	0	0	0	0	10	1	1	1	0
11	125	15	0	7	1	1	1	1	1	1	1	1	AB	1	1	0	0	0	0	0	22	1	B	0	1	0	0	0	1	8		0	0	0	0	0	0	2	1	1	1	1	1
11	125	40	0	4	1	1	1	1	1	1	1	1	AB	1	1	0	0	0	0	0	41	2	B	0	1	0	0	0	1	8		0	0	0	0	0	0	5	1	8	1	1	1
11	126	22	0	9	1	1	1	1	1	1	1	1	AB	1	1	0	0	0	0	0	41	2	B	0	1	0	0	0	3	8		0	0	0	0	0	0	5	1	0	1	1	1
11	127	11	0	3	1	1	1	1	1	1	1	1	B	0	1	0	0	0	0	0	24	2	B	0	1	0	0	0	1	8		0	0	0	0	0	0	5	1	0	8	1	2
11	128	11	0	2	1	0	0	0	0	1	1	1	B	0	1	0	0	0	0	0	22	2	C	0	0	1	0	0	1	4	E	0	0	0	0	0	0	2	1	1	1	1	1
11	128	32	0	8	1	1	1	1	1	1	1	1	AB	1	1	0	0	0	0	0	41	2	B	0	1	0	0	0	3	8		0	0	0	0	0	0	10	1	1	1	1	2
11	129	17	0	3	1	1	1	1	1	1	1	1	B	0	1	0	0	0	0	0	22	2	BC	0	1	1	0	0	1	8		0	0	0	0	0	0	10	1	1	1	1	2
11	134	31	0	5	1	1	1	1	1	1	1	1	B	0	1	0	0	0	0	0	41	2	B	0	1	0	0	0	1	8		0	0	0	0	0	0	5	1	8	1	1	1
11	147	40	0	7	1	1	1	1	1	1	1	1	BC	0	1	1	0	0	0	0	22	2	B	0	1	0	0	0	1	8		0	0	0	0	0	0	5	1	1	1	1	2
11	158	40	0	5	1	1	1	1	1	1	1	1	AB	1	1	0	0	0	0	0	22	2	C	0	0	1	0	0	1	8		0	0	0	0	0	0	5	1	0	1	1	2
12	19	19	1	10	1	1	1	1	1	1	1	1	AB	1	1	0	0	0	0	0	41	2	C	0	0	1	0	0	3	8		0	0	0	0	0	0	5	1	0	1	1	2
12	20	25	1	10	1	1	1	1	1	1	1	1	AB	1	1	0	0	0	0	0	46	2	C	0	0	1	0	0	1	3	A	1	0	0	0	0	0	5	1	0	1	1	1
12	25	35	1	3	1	1	1	1	1	1	1	1	BE	0	1	0	0	1	0	0	22	2	C	0	0	1	0	0	1	8		0	0	0	0	0	0	10	1	1	1	1	1
12	28	32	1	5	1	1	1	1	1	1	1	1	AB	1	1	0	0	0	0	0	46	2	C	0	0	1	0	0	3	8		0	0	0	0	0	0	5	1	1	1	1	1
12	33	18	1	6	1	1	1	1	1	1	1	1	E	0	0	0	0	1	0	0	11			0	0	0	0	0	1	4	E	0	0	0	0	0	0	10	0	0	0	1	1
12	36	32	1	10	1	1	1	1	1	1	1	1	DE	0	0	0	1	1	0	0	11			0	0	0	0	0	1	4	E	0	0	0	0	0	0	10	0	0	0	0
12	47	27	1	9	1	1	1	1	1	1	1	1	AB	1	1	0	0	0	0	0	43	2	C	0	0	1	0	0	3	8		0	0	0	0	0	0	5	1	1	1	1	1
12	79	33	1	16	1	1	1	1	1	1	1	1	AB	1	1	0	0	0	0	0	46	2	B	0	1	0	0	0	3	8		0	0	0	0	0	0	5	1	8	1	1	2
12	90	33	1	10	1	1	1	1	1	1	1	1	B	0	1	0	0	0	0	0	22	2	B	0	1	0	0	0	1	8		0	0	0	0	0	0	5	1	1	1	1	1
12	101	5	1																													0	0	0	0	0	0
12	102	7	1																													0	0	0	0	0	0
12	102	18	1	4	1	1	1	1	1	1	1	1	B	0	1	0	0	0	0	0	22	2	B	0	1	0	0	0	1	8		0	0	0	0	0	0	5	1	0	1	1	2
12	103	24	1																													0	0	0	0	0	0
12	105	27	1	3	1	1	1	1	1	1	1	1	B	0	1	0	0	0	0	0	22	2	B	0	1	0	0	0	1	8		0	0	0	0	0	0	10	1	0	1	1	1
12	110	23	1	3	1	1	1	1	1	1	1	1	B	0	1	0	0	0	0	0	22	2	C	0	0	1	0	0	1	4	E	0	0	0	0	0	0	10	1	1	1	1	2
12	113	34	1	3	1	1	1	1	1	1	1	1	B	0	1	0	0	0	0	0	22	2	B	0	1	0	0	0	1	8		0	0	0	0	0	0	10	1	1	1	1	2
12	115	26	1	10	1	1	1	1	1	1	1	1	AB	1	1	0	0	0	0	0	43	2	C	0	0	1	0	0	1	8		0	0	0	0	0	0	5	1	1	1	1	2
12	116	31	1	15	1	1	1	1	1	1	1	1	B	0	1	0	0	0	0	0	22	2	C	0	0	1	0	0	1	8		0	0	0	0	0	0	10	1	1	1	1	2
12	118	26	1	10	1	1	0	1	1	1	1	1	B	0	1	0	0	0	0	0	22	2	C	0	0	1	0	0	1	4	E	0	0	0	0	0	0	10	1	0	1	1	1
12	121	27	1	4	1	1	1	1	1	1	1	1	B	0	1	0	0	0	0	0	22	2	C	0	0	1	0	0	1	8		0	0	0	0	0	0	10	1	8	1	1	1
12	121	35	1	2	1	1	0	0	1	1	1	1	BE	0	1	0	0	1	0	0	22	2	C	0	0	1	0	0	1	8		0	0	0	0	0	0	10	1	8	1	1	1
13	8	10	1	7	1	1	1	1	1	0	1	1	DE	0	0	0	1	1	0	0	22	2	C	0	0	1	0	0	1	8		0	0	0	0	0	0	2	0	0	1	1	1
13	8	34	1	18	1	1	1	1	1	1	1	1	BE	0	1	0	0	1	0	0	22	2	B	0	1	0	0	0	1	8		0	0	0	0	0	0	55	1	1	1	1	1
13	11	34	1	22	1	1	1	1	1	1	1	1	E	0	0	0	0	1	0	0	12			0	0	0	0	0	1	4	E	0	0	0	0	0	0	55	0	1	0	1	1
13	14	18	1																													0	0	0	0	0	0
13	14	42	1	16	1	1	1	1	1	1	1	1	BE	0	1	0	0	1	0	0	24	2	X	0	0	0	0	1	1	3	Y	0	0	0	0	0	1	10	1	1	1	0
13	19	21	1	16	1	1	1	1	1	1	1	1	BDE	0	1	0	1	1	0	0	24	2	C	0	0	1	0	0	1	8		0	0	0	0	0	0	5	1	0	1	1	1
13	25	17	1	15	1	1	1	1	1	1	1	1	BE	0	1	0	0	1	0	0	24	2	C	0	0	1	0	0	1	8		0	0	0	0	0	0	55	1	1	1	1	2
13	38	34	1	25	1	1	1	1	1	1	1	1	ABC	1	1	1	0	0	0	0	22	2	B	0	1	0	0	0	3	8		0	0	0	0	0	0	5	1	0	1	1	2
13	41	33	1	19	1	1	1	1	1	1	1	1	DE	0	0	0	1	1	0	0	11			0	0	0	0	0	1	8		0	0	0	0	0	0	5	0	0	0	1	1
13	42	16	1	13	1	1	1	1	1	0	1	1	DE	0	0	0	1	1	0	0	11			0	0	0	0	0	1	4	E	0	0	0	0	0	0	55	0	1	0	1	2
13	42	40	1	16	1	1	1	1	1	1	1	1	BDE	0	1	0	1	1	0	0	22	2	B	0	1	0	0	0	1	8		0	0	0	0	0	0	10	1	0	0	1	2
13	48	23	1	6	1	1	1	1	1	0	1	1	E	0	0	0	0	1	0	0	11			0	0	0	0	0	1	4	E	0	0	0	0	0	0	8	0	1	0	1	2
13	49	42	1	5	0	1	1	1	1	1	1	1	AB	1	1	0	0	0	0	0	41	2	B	0	1	0	0	0	1	8		0	0	0	0	0	0	5	1	0	1	1	1
13	52	29	1	14	1	1	1	1	1	1	1	1	E	0	0	0	0	1	0	0	12			0	0	0	0	0	1	4	E	0	0	0	0	0	0	55	0	0	0	1	1
13	53	25	1	17	1	1	1	1	1	1	1	0	E	0	0	0	0	1	0	0	11			0	0	0	0	0	1	4	E	0	0	0	0	0	0	55	0	0	0	1	1
13	59	17	1	4	1	1	1	1	1	0	1	1	E	0	0	0	0	1	0	0	55			0	0	0	0	0	1	4	E	0	0	0	0	0	0	10	0	1	0	0
13	97	18	1	9	1	1	1	1	1	1	1	1	BDE	0	1	0	1	1	0	0	24	2	C	0	0	1	0	0	1	8		0	0	0	0	0	0	10	1	1	1	1	1
13	101	27	1																													0	0	0	0	0	0
13	103	25	1	2	0	1	1	1	1	1	1	1	BE	0	1	0	0	1	0	0	22	2	C	0	0	1	0	0	1	4	E	0	0	0	0	0	0	2	1	1	1	1	2
13	104	28	1	6	1	1	1	1	1	0	1	1	BE	0	1	0	0	1	0	0	22	2	C	0	0	1	0	0	1	8		0	0	0	0	0	0	10	1	0	1	1	1
14	20	12	1	8	1	1	1	1	1	1	1	1	A	1	0	0	0	0	0	0	41	2	D	0	0	0	1	0	3	8		0	0	0	0	0	0	55	1	1	1	1	2
14	20	35	1	10	1	1	1	1	1	1	1	1	AB	1	1	0	0	0	0	0	41	2	B	0	1	0	0	0	3	8		0	0	0	0	0	0	5	1	1	1	1	2
14	29	21	1	10	1	1	1	1	1	1	1	1	E	0	0	0	0	1	0	0	12			0	0	0	0	0	1	4	E	0	0	0	0	0	0	2	0	0	0	1	1
14	32	28	1	15	1	1	1	1	1	1	1	1	B	0	1	0	0	0	0	0	22	2	C	0	0	1	0	0	1	3	A	1	0	0	0	0	0	2	1	1	1	1	1
14	34	15	1																													0	0	0	0	0	0
14	34	28	1	10	1	1	1	1	1	1	1	1	B	0	1	0	0	0	0	0	22	2	B	0	1	0	0	0	1	3	A	1	0	0	0	0	0	2	1	1	1	1	2
14	52	12	1	10	1	1	1	1	1	1	1	1	B	0	1	0	0	0	0	0	22	2	B	0	1	0	0	0	1	8		0	0	0	0	0	0	55	1	1	1	1	1
14	69	34	1	15	1	1	1	1	1	1	1	1	DE	0	0	0	1	1	0	0	11			0	0	0	0	0	1	4	E	0	0	0	0	0	0	2	0	0	0	1	2
14	72	36	1	6	1	1	1	1	1	1	1	1	AB	1	1	0	0	0	0	0	41	1	B	0	1	0	0	0	3	8		0	0	0	0	0	0	10	1	8	1	1	2
14	78	18	1	10	1	1	1	1	1	1	1	1	AB	1	1	0	0	0	0	0	41	2	BC	0	1	1	0	0	3	8		0	0	0	0	0	0	5	1	1	1	1	2
14	89	14	1	8	1	1	1	1	1	1	1	1	B	0	1	0	0	0	0	0	22	2	C	0	0	1	0	0	1	8		0	0	0	0	0	0	2	1	1	1	1	2
14	89	39	1	10	1	1	1	1	1	1	1	1	AB	1	1	0	0	0	0	0	22	2	B	0	1	0	0	0	1	8		0	0	0	0	0	0	10	1	0	1	0
14	98	27	1	14	1	1	1	1	1	1	1	1	AB	1	1	0	0	0	0	0	41	2	B	0	1	0	0	0	4	8		0	0	0	0	0	0	2	1	1	1	0
14	99	30	1	9	1	1	1	1	1	1	1	1	AB	1	1	0	0	0	0	0	41	1	B	0	1	0	0	0	3	8		0	0	0	0	0	0	5	1	1	1	1	2
14	108	19	1	5	1	1	1	1	1	1	1	1	B	0	1	0	0	0	0	0	44	2	C	0	0	1	0	0	1	8		0	0	0	0	0	0	55	1	1	9	1	1
14	109	20	1	10	1	1	1	1	1	1	1	1	B	0	1	0	0	0	0	0	22	1	A	1	0	0	0	0	1	3	A	1	0	0	0	0	0	2	1	1	1	1	1
14	111	12	1	9	1	1	1	1	1	1	1	1	B	0	1	0	0	0	0	0	22	2	D	0	0	0	1	0	1	8		0	0	0	0	0	0	2	1	1	1	1	2
14	122	33	1	10	1	1	1	1	1	1	1	1	AB	1	1	0	0	0	0	0	46	2	B	0	1	0	0	0	3	8		0	0	0	0	0	0	5	1	8	1	1	1
14	137	30	1																													0	0	0	0	0	0
14	141	31	1	10	1	1	1	1	1	1	1	1	B	0	1	0	0	0	0	0	22	2	B	0	1	0	0	0	1	3	A	1	0	0	0	0	0	10	1	0	1	1	2
14	146	40	1	15	1	1	1	1	1	1	1	1	BDE	0	1	0	1	1	0	0	22	2	B	0	1	0	0	0	1	8		0	0	0	0	0	0	2	1	1	1	1	1
14	147	29	1	20	1	1	1	1	1	1	1	1	AB	1	1	0	0	0	0	0	46	2	B	0	1	0	0	0	3	8		0	0	0	0	0	0	5	1	1	1	1	2
14	150	41	1	20	1	1	1	1	1	1	1	1	AB	1	1	0	0	0	0	0	41	2	B	0	1	0	0	0	3	8		0	0	0	0	0	0	5	1	0	1	1	2
14	153	38	1	10	1	1	1	1	1	1	1	1	B	0	1	0	0	0	0	0	41	1	B	0	1	0	0	0	1	8		0	0	0	0	0	0	5	1	1	1	1	2
14	157	40	1	4	1	1	1	1	1	1	1	1	BE	0	1	0	0	1	0	0	22	2	C	0	0	1	0	0	1	8		0	0	0	0	0	0	2	1	1	1	1	1
15	4	40	1	14	1	1	1	1	1	1	1	1	BE	0	1	0	0	1	0	0	24	2	D	0	0	0	1	0	1	8		0	0	0	0	0	0	55	1	1	1	1	1
15	6	39	1	15	1	1	1	1	1	1	1	1	DE	0	0	0	1	1	0	0	11			0	0	0	0	0	1	4	E	0	0	0	0	0	0	10	0	0	0	1	2
15	10	31	1	3	1	1	1	1	0	0	1	1	BE	0	1	0	0	1	0	0	55			0	0	0	0	0	1	4	E	0	0	0	0	0	0	10	0	0	0	1	2
15	12	15	1	16	1	1	1	1	1	0	1	1	AB	1	1	0	0	0	0	0	41	1	B	0	1	0	0	0	3	8		0	0	0	0	0	0	10	1	0	1	1	2
15	23	17	1	15	1	1	1	1	1	1	1	1	DE	0	0	0	1	1	0	0	11			0	0	0	0	0	1	4	E	0	0	0	0	0	0	10	0	0	1	1	2
15	29	34	1	14	1	1	1	1	1	1	1	1	BE	0	1	0	0	1	0	0	41	1	B	0	1	0	0	0	1	4	Y	0	0	0	0	0	1	55	1	1	1	1	1
15	31	11	1	16	1	1	1	1	1	0	1	1	BE	0	1	0	0	1	0	0	24	2	B	0	1	0	0	0	1	4	E	0	0	0	0	0	0	10	1	0	1	1	2
15	32	22	1																													0	0	0	0	0	0
15	45	17	1	12	1	1	1	1	1	1	1	1	AB	1	1	0	0	0	0	0	41	2	B	0	1	0	0	0	3	8		0	0	0	0	0	0	10	1	0	1	1	2
15	46	16	1	8	1	1	1	1	1	1	1	1	D	0	0	0	1	0	0	0	24	2	B	0	1	0	0	0	1	8		0	0	0	0	0	0	10	0	0	1	1	2
15	49	18	1	10	1	1	1	1	1	1	1	1	BE	0	1	0	0	1	0	0	24	2	B	0	1	0	0	0	1	4	E	0	0	0	0	0	0	10	1	0	1	1	2
16	3	23	0	5	1	1	1	1	1	1	1	1	BE	0	1	0	0	1	0	0	22	2	C	0	0	1	0	0	1	8		0	0	0	0	0	0	2	1	0	1	1	1
16	5	42	0	10	1	1	1	1	1	1	1	1	AB	1	1	0	0	0	0	0	41	2	C	0	0	1	0	0	3	8		0	0	0	0	0	0	5	1	1	1	1	2
16	7	41	0	7	1	1	1	1	1	0	1	1	AB	1	1	0	0	0	0	0	41	2	B	0	1	0	0	0	1	8		0	0	0	0	0	0	2	1	0	1	1	1
16	14	41	0	6	1	1	1	1	1	0	1	1	BE	0	1	0	0	1	0	0	22	2	B	0	1	0	0	0	1	8		0	0	0	0	0	0	2	1	0	1	1	1
16	22	21	0	6	1	1	1	1	1	1	1	1	BDE	0	1	0	1	1	0	0	24	2	C	0	0	1	0	0	1	8		0	0	0	0	0	0	2	1	1	1	1	2
16	23	34	0	16	1	1	1	1	1	0	1	1	BDE	0	1	0	1	1	0	0	22	2	C	0	0	1	0	0	1	8		0	0	0	0	0	0	2	1	1	1	1	1
16	30	23	0	6	1	1	0	0	1	0	1	1	BE	0	1	0	0	1	0	0	22	2	C	0	0	1	0	0	1	8		0	0	0	0	0	0	2	1	1	1	1	2
16	37	30	0	8	1	1	1	1	1	1	1	1	AB	1	1	0	0	0	0	0	41	1	B	0	1	0	0	0	3	8		0	0	0	0	0	0	2	1	1	1	1	1
16	55	29	0	10	1	1	1	1	1	1	1	1	BE	0	1	0	0	1	0	0	22	2	B	0	1	0	0	0	1	8		0	0	0	0	0	0	2	1	1	1	1	1
16	68	18	0	9	1	1	1	1	1	1	1	1	AB	1	1	0	0	0	0	0	41	1	B	0	1	0	0	0	3	8		0	0	0	0	0	0	2	1	8	1	1	2
16	84	31	0	10	1	1	1	1	1	1	1	1	DE	0	0	0	1	1	0	0	11			0	0	0	0	0	1	4	E	0	0	0	0	0	0	2	0	1	0	1	1
16	103	11	0	8	1	1	1	1	1	1	1	1	AB	1	1	0	0	0	0	0	41	1	B	0	1	0	0	0	3	8		0	0	0	0	0	0	2	1	1	1	1	1
16	106	12	0	2	1	0	0	0	0	0	1	1	BE	0	1	0	0	1	0	0	22	2	C	0	0	1	0	0	1	8		0	0	0	0	0	0	2	1	1	1	1	2
16	113	25	0	8	1	1	1	1	1	0	1	1	BE	0	1	0	0	1	0	0	22	2	C	0	0	1	0	0	1	8		0	0	0	0	0	0	2	1	0	1	1	1
16	114	41	0																													0	0	0	0	0	0
16	115	21	0	6	1	1	1	1	1	0	1	1	BE	0	1	0	0	1	0	0	22	2	B	0	1	0	0	0	1	8		0	0	0	0	0	0	2	1	1	1	1	1
16	117	42	0	2	1	1	1	1	1	0	1	1	BE	0	1	0	0	1	0	0	22	2	B	0	1	0	0	0	1	8		0	0	0	0	0	0	10	1	1	0	0
16	118	20	0	12	1	1	1	1	1	1	1	1	BDE	0	1	0	1	1	0	0	24	2	C	0	0	1	0	0	1	8		0	0	0	0	0	0	2	1	1	1	1	1
16	121	31	0	2	1	1	1	1	1	1	1	1	BDE	0	1	0	1	1	0	0	22	2	B	0	1	0	0	0	1	8		0	0	0	0	0	0	55	1	1	1	1	1
16	126	41	0	12	0	1	1	1	1	1	1	1	AB	1	1	0	0	0	0	0	41	1	B	0	1	0	0	0	3	8		0	0	0	0	0	0	5	1	1	1	1	2
17	7	19	0	4	0	1	0	0	1	1	1	1	AB	1	1	0	0	0	0	0	41	2	C	0	0	1	0	0	1	4	E	0	0	0	0	0	0	5	1	0	1	1	1
17	11	18	0								0	0																	1	8		0	0	0	0	0	0	10	1	0	1	1	1
17	16	9	0																													0	0	0	0	0	0
17	16	29	0	6	1	1	1	1	1	1	1	1	BE	0	1	0	0	1	0	0	22	2	B	0	1	0	0	0	1	3	Y	0	0	0	0	0	1	55	1	1	1	1	1
17	17	8	0	2	0	0	0	0	0	0	1	1	BE	0	1	0	0	1	0	0	22	2	C	0	0	1	0	0	1	4	D	0	0	0	1	0	0	5	1	0	1	0
17	17	24	0	10	1	1	1	1	1	0	1	1	DE	0	0	0	1	1	0	0	11			0	0	0	0	0	1	4	E	0	0	0	0	0	0	10	0	1	0	1	2
17	20	33	0	15	1	1	1	1	1	1	1	1	AB	1	1	0	0	0	0	0	41	2	B	0	1	0	0	0	1	8		0	0	0	0	0	0	5	1	1	1	1	1
17	28	33	0	5	1	1	1	1	1	1	1	1	AB	1	1	0	0	0	0	0	41	2	B	0	1	0	0	0	1	3	Y	0	0	0	0	0	1	10	1	1	0	1	1
17	31	21	0	6	1	1	1	1	1	0	1	1	DE	0	0	0	1	1	0	0	11			0	0	0	0	0	1	4	E	0	0	0	0	0	0	55	0	1	0	1	1
17	34	33	0	6	0	1	1	1	1	1	1	1	AB	1	1	0	0	0	0	0	41	2	B	0	1	0	0	0	3	8		0	0	0	0	0	0	10	1	1	1	1	2
17	35	18	0	2	0	0	0	0	1	0	1	1	BE	0	1	0	0	1	0	0	24	2	B	0	1	0	0	0	1	8		0	0	0	0	0	0	55	1	1	1	0
17	37	38	0	2	0	0	0	0	0	0	1	1	E	0	0	0	0	1	0	0	11			0	0	0	0	0	1	4	E	0	0	0	0	0	0	55	0	0	0	1	1
17	43	20	0	4	0	1	0	0	0	1	1	1	DE	0	0	0	1	1	0	0	11			0	0	0	0	0	1	4	E	0	0	0	0	0	0	55	0	1	0	1	1
17	50	21	0	5	0	1	0	0	1	0	1	1	E	0	0	0	0	1	0	0	11			0	0	0	0	0	1	8		0	0	0	0	0	0	55	0	0	0	1	1
17	53	13	0	6	0	1	1	1	1	1	1	1	BE	0	1	0	0	1	0	0	22	2	C	0	0	1	0	0	1	8		0	0	0	0	0	0	55	1	1	1	1	1
17	57	35	0	2	0	1	1	1	1	1	1	1	AB	1	1	0	0	0	0	0	41	2	D	0	0	0	1	0	3	8		0	0	0	0	0	0	5	1	1	1	1	2
17	61	23	0	3	0	0	0	0	0	0	1	1	BE	0	1	0	0	1	0	0	24	2	B	0	1	0	0	0	1	8		0	0	0	0	0	0	55	1	0	1	1	1
17	61	38	0	8	1	1	1	1	1	0	1	1	B	0	1	0	0	0	0	0	22	2	C	0	0	1	0	0	1	8		0	0	0	0	0	0	10	1	0	0	1	2
17	63	41	0	8	1	1	1	1	1	1	1	1	BE	0	1	0	0	1	0	0	22	2	B	0	1	0	0	0	1	8		0	0	0	0	0	0	5	1	0	1	1	1
17	73	40	0	4	0	1	1	1	1	1	1	1	AB	1	1	0	0	0	0	0	41	2	B	0	1	0	0	0	3	8		0	0	0	0	0	0	5	1	1	1	1	2
18	4	16	0	5	0	1	1	1	1	0	1	1	DEX	0	0	0	1	1	1	0	11			0	0	0	0	0	1	4	E	0	0	0	0	0	0	10	0	0	0	1	2
18	5	12	0	2	0	1	0	0	0	0	1	1	E	0	0	0	0	1	0	0	11			0	0	0	0	0	1	4	E	0	0	0	0	0	0	10	0	0	0	1	2
18	5	37	0	3	0	0	0	0	0	0	1	1	DE	0	0	0	1	1	0	0	11			0	0	0	0	0	1	4	E	0	0	0	0	0	0	10	0	0	0	1	2
18	7	28	0								0	0	DE	0	0	0	1	1	0	0	11			0	0	0	0	0	1	4	E	0	0	0	0	0	0	10	0	0	0	1	1
18	12	17	0	2	0	1	0	0	0	0	1	1	E	0	0	0	0	1	0	0	11			0	0	0	0	0	1	4	E	0	0	0	0	0	0	10	0	0	0	0
18	12	33	0	10	1	1	1	1	1	1	1	1	EX	0	0	0	0	1	1	0	11			0	0	0	0	0	1	8		0	0	0	0	0	0	10	0	1	0	1	2
18	19	19	0	4	1	1	1	1	1	1	1	1	EX	0	0	0	0	1	1	0	12			0	0	0	0	0	1	4	E	0	0	0	0	0	0	2	0	0	0	1	2
18	22	9	0																													0	0	0	0	0	0
18	46	19	0	8	1	1	1	1	1	1	1	1	DEX	0	0	0	1	1	1	0	11			0	0	0	0	0	1	4	E	0	0	0	0	0	0	10	0	0	0	1	2
18	47	18	0																													0	0	0	0	0	0
18	47	28	0	9	1	1	1	1	1	1	1	1	BE	0	1	0	0	1	0	0	22	2	C	0	0	1	0	0	1	4	E	0	0	0	0	0	0	10	1	0	1	1	1
18	49	9	0	3	0	1	1	1	1	0	1	1	DE	0	0	0	1	1	0	0	11			0	0	0	0	0	1	4	E	0	0	0	0	0	0	55	0	0	0	1	2
18	59	32	0	12	1	1	1	1	1	1	1	1	DE	0	0	0	1	1	0	0	12			0	0	0	0	0	1	4	E	0	0	0	0	0	0	10	0	0	0	1	2
18	60	30	0	8	1	1	1	1	1	1	1	1	AB	1	1	0	0	0	0	0	41	2	C	0	0	1	0	0	3	8		0	0	0	0	0	0	10	1	0	1	1	2
18	61	38	0	8	1	1	1	1	1	1	1	1	BE	0	1	0	0	1	0	0	22	2	B	0	1	0	0	0	1	8		0	0	0	0	0	0	10	1	1	1	1	2
18	65	32	0	5	1	1	1	1	1	1	1	1	BE	0	1	0	0	1	0	0	22	2	BC	0	1	1	0	0	1	8		0	0	0	0	0	0	10	1	1	1	1	1
19	3	18	1	18	1	1	1	1	1	1	1	1	DE	0	0	0	1	1	0	0	13			0	0	0	0	0	1	8		0	0	0	0	0	0	2	0	1	0	1	1
19	5	12	1	12	1	1	1	1	1	0	1	1	AB	1	1	0	0	0	0	0	41	2	BC	0	1	1	0	0	1	8		0	0	0	0	0	0	5	1	1	1	1	1
19	8	41	1	19	1	1	1	1	1	1	1	1	AB	1	1	0	0	0	0	0	41	1	B	0	1	0	0	0	1	8		0	0	0	0	0	0	5	1	0	1	1	1
19	9	17	1	15	1	1	1	1	1	1	1	1	AB	1	1	0	0	0	0	0	46	1	A	1	0	0	0	0	3	8		0	0	0	0	0	0	5	1	8	1	1	1
19	18	30	1	24	1	1	1	1	1	1	1	1	BD	0	1	0	1	0	0	0	22	2	C	0	0	1	0	0	1	4	E	0	0	0	0	0	0	2	1	0	0	1	1
19	21	26	1	16	1	1	1	1	1	1	1	1	DE	0	0	0	1	1	0	0	11			0	0	0	0	0	1	4	E	0	0	0	0	0	0	55	0	1	0	1	1
19	28	39	1	2	0	0	0	0	1	0	1	1	DE	0	0	0	1	1	0	0	55			0	0	0	0	0	1	4	E	0	0	0	0	0	0	55	0	0	0	1	2
19	41	29	1																													0	0	0	0	0	0
19	41	41	1	20	1	1	1	1	1	1	1	1	BE	0	1	0	0	1	0	0	22	2	C	0	0	1	0	0	1	8		0	0	0	0	0	0	5	1	0	1	1	1
19	42	12	1	6	1	1	1	1	1	1	1	1	BE	0	1	0	0	1	0	0	22	2	C	0	0	1	0	0	1	8		0	0	0	0	0	0	10	1	0	1	1	1
19	42	26	1	20	1	1	1	1	1	1	1	1	BE	0	1	0	0	1	0	0	22	2	B	0	1	0	0	0	1	8		0	0	0	0	0	0	55	1	1	1	1	1
19	45	10	1	20	1	1	1	1	1	1	1	1	AB	1	1	0	0	0	0	0	41	1	B	0	1	0	0	0	3	8		0	0	0	0	0	0	10	1	8	1	1	2
19	45	37	1	7	1	1	1	1	1	1	1	1	AB	1	1	0	0	0	0	0	41	2	B	0	1	0	0	0	3	8		0	0	0	0	0	0	5	1	1	1	1	2
19	49	29	1	20	1	1	1	1	1	1	1	1	AB	1	1	0	0	0	0	0	43	2	B	0	1	0	0	0	1	8		0	0	0	0	0	0	10	1	1	1	1	1
19	53	41	1	20	1	1	1	1	1	1	1	1	AB	1	1	0	0	0	0	0	41	2	B	0	1	0	0	0	1	8		0	0	0	0	0	0	5	1	1	1	1	1
19	54	39	1																													0	0	0	0	0	0
20	4	17	1	19	1	1	1	1	1	1	1	1	DE	0	0	0	1	1	0	0	12			0	0	0	0	0	1	4	E	0	0	0	0	0	0	10	1	0	0	1	1
20	8	24	1	6	1	1	1	1	1	1	1	1	E	0	0	0	0	1	0	0	11			0	0	0	0	0	1	4	E	0	0	0	0	0	0	10	0	0	0	1	1
20	17	34	1	15	1	1	1	1	1	1	1	1	AB	1	1	0	0	0	0	0	22	2	B	0	1	0	0	0	1	8		0	0	0	0	0	0	10	1	0	1	1	2
21	1	29	0	8	1	1	1	1	1	1	1	1	DE	0	0	0	1	1	0	0	11			0	0	0	0	0	1	4	E	0	0	0	0	0	0	10	0	0	0	1	1
21	8	12	0	5	0	1	1	1	1	0	1	1	DE	0	0	0	1	1	0	0	11			0	0	0	0	0	1	4	E	0	0	0	0	0	0	10	0	0	0	1	2
21	9	38	0	7	1	1	1	1	1	0	1	1	DE	0	0	0	1	1	0	0	11			0	0	0	0	0	1	4	E	0	0	0	0	0	0	10	0	1	0	0
21	15	30	0	10	1	1	1	1	1	1	1	1	DE	0	0	0	1	1	0	0	55			0	0	0	0	0	1	4	E	0	0	0	0	0	0	10	0	0	0	1	1
21	36	24	0	6	1	1	1	1	1	1	1	1	DEX	0	0	0	1	1	1	0	11			0	0	0	0	0	1	4	E	0	0	0	0	0	0	5	0	0	0	1	2
21	43	20	0	10	0	1	1	1	1	1	1	1	DE	0	0	0	1	1	0	0	11			0	0	0	0	0	1	4	E	0	0	0	0	0	0	10	0	0	0	1	1
21	47	38	0	5	0	1	1	1	1	1	1	1	AB	1	1	0	0	0	0	0	41	2	B	0	1	0	0	0	3	8		0	0	0	0	0	0	5	1	1	1	1	2
21	51	16	0	6	0	1	1	1	1	0	1	0	E	0	0	0	0	1	0	0	24	2	B	0	1	0	0	0	1	4	E	0	0	0	0	0	0	10	0	0	1	1	2
21	52	12	0	3	1	1	1	1	1	0	1	1	BE	0	1	0	0	1	0	0	24	2	B	0	1	0	0	0	1	4	E	0	0	0	0	0	0	5	1	0	1	1	2
21	54	18	0	2	1	1	1	1	1	0	1	1	DE	0	0	0	1	1	0	0	11			0	0	0	0	0	1	4	E	0	0	0	0	0	0	10	0	0	0	1	2
21	63	29	0	6	1	1	1	1	1	1	1	1	DEX	0	0	0	1	1	1	0	11			0	0	0	0	0	1	4	E	0	0	0	0	0	0	10	0	0	0	1	2
21	65	23	0																													0	0	0	0	0	0
21	71	15	0	6	0	1	1	1	1	1	1	1	AB	1	1	0	0	0	0	0	41	2	B	0	1	0	0	0	3	8		0	0	0	0	0	0	10	1	8	1	1	2
21	82	19	0	6	0	1	1	1	1	1	1	1	EX	0	0	0	0	1	1	0	11			0	0	0	0	0	1	4	E	0	0	0	0	0	0	10	0	0	0	1	2
21	83	24	0	4	1	1	1	1	1	1	1	1	E	0	0	0	0	1	0	0	12			0	0	0	0	0	1	4	E	0	0	0	0	0	0	10	0	0	0	1	2
21	94	15	0	5	1	1	1	1	1	1	1	1	DE	0	0	0	1	1	0	0	11			0	0	0	0	0	1	4	E	0	0	0	0	0	0	10	1	0	0	1	2
21	99	12	0	6	0	1	1	1	1	1	1	1	E	0	0	0	0	1	0	0	11			0	0	0	0	0	1	4	Y	0	0	0	0	0	1	10	0	0	0	1	2
21	105	18	0	8	1	1	1	1	1	1	1	1	AE	1	0	0	0	1	0	0	41	2	B	0	1	0	0	0	1	4	E	0	0	0	0	0	0	5	1	0	0	1	1
21	113	31	0	8	1	1	1	1	1	1	1	1	AB	1	1	0	0	0	0	0	22	2	B	0	1	0	0	0	3	8		0	0	0	0	0	0	10	1	1	1	0
21	114	36	0	20	1	1	1	1	1	1	1	1	AB	1	1	0	0	0	0	0	41	1	B	0	1	0	0	0	3	8		0	0	0	0	0	0	10	1	1	1	1	2
21	117	18	0	6	1	1	1	1	1	1	1	1	A	1	0	0	0	0	0	0	41	2	B	0	1	0	0	0	3	8		0	0	0	0	0	0	5	1	0	1	1	2
21	121	28	0	10	0	0	1	1	1	1	1	1	AB	1	1	0	0	0	0	0	41	2	B	0	1	0	0	0	3	8		0	0	0	0	0	0	55	1	0	1	1	2
22	3	12	0	2	1	0	0	0	0	0	1	1	E	0	0	0	0	1	0	0	11			0	0	0	0	0	1	4	E	0	0	0	0	0	0	2	0	0	0	1	1
22	3	40	0	1	0	0	0	0	0	0	1	1	DE	0	0	0	1	1	0	0	11			0	0	0	0	0	1	4	E	0	0	0	0	0	0	2	0	0	0	1	2
22	7	21	0	1	1	1	0	0	0	0	1	0	DE	0	0	0	1	1	0	0	11			0	0	0	0	0	1	4	E	0	0	0	0	0	0	55	0	0	0	1	2
22	7	39	0								0	0	E	0	0	0	0	1	0	0	11			0	0	0	0	0	1	4	D	0	0	0	1	0	0	2	0	0	0	1	2
22	11	26	0	5	0	0	0	0	1	0	1	1	E	0	0	0	0	1	0	0	11			0	0	0	0	0	1	4	E	0	0	0	0	0	0	55	0	0	0	1	1
22	13	5	0	1	0	0	0	0	0	0	1	1	E	0	0	0	0	1	0	0	11			0	0	0	0	0	1	4	E	0	0	0	0	0	0	55	0	0	0	1	2
22	13	41	0	6	1	1	1	1	1	1	1	1	BE	0	1	0	0	1	0	0	22	2	C	0	0	1	0	0	1	8		0	0	0	0	0	0	10	1	0	1	1	1
22	17	25	0	2	0	0	0	0	1	0	1	0	BE	0	1	0	0	1	0	0	22	2	C	0	0	1	0	0	1	3	E	0	0	0	0	0	0	55	1	0	1	1	2
22	27	31	0	6	0	1	1	1	1	0	1	1	DE	0	0	0	1	1	0	0	11			0	0	0	0	0	1	4	E	0	0	0	0	0	0	55	0	0	0	1	1
22	35	33	0	5	1	1	1	1	1	1	1	1	AB	1	1	0	0	0	0	0	41	1	X	0	0	0	0	1	1	8		0	0	0	0	0	0	10	1	0	1	1	2
22	49	41	0	5	1	1	1	1	1	1	1	1	BE	0	1	0	0	1	0	0	22	2	C	0	0	1	0	0	1	8		0	0	0	0	0	0	2	1	0	1	1	1
22	50	42	0	7	0	1	1	1	1	1	1	1	BE	0	1	0	0	1	0	0	22	2	C	0	0	1	0	0	1	8		0	0	0	0	0	0	10	1	0	0	1	1
23	3	10	0								0	0	AB	1	1	0	0	0	0	0	22	2	C	0	0	1	0	0	1	4	E	0	0	0	0	0	0	10	8	1	1	1	1
23	3	15	0	3	1	1	1	1	1	1	1	1	B	0	1	0	0	0	0	0	24	2	BC	0	1	1	0	0	1	4	E	0	0	0	0	0	0	10	1	0	1	1	1
23	3	35	0	5	1	1	1	1	1	1	1	1	AB	1	1	0	0	0	0	0	41	2	C	0	0	1	0	0	3	8		0	0	0	0	0	0	5	1	1	1	1	2
23	15	16	0	4	0	0	0	0	0	1	1	1	DE	0	0	0	1	1	0	0	11			0	0	0	0	0	1	4	E	0	0	0	0	0	0	10	0	0	0	1	2
23	22	21	0	5	1	1	1	1	1	1	1	1	DE	0	0	0	1	1	0	0	12			0	0	0	0	0	1	4	E	0	0	0	0	0	0	10	0	0	0	1	2
23	27	15	0	3	0	1	0	0	1	1	1	1	DE	0	0	0	1	1	0	0	11			0	0	0	0	0	1	4	E	0	0	0	0	0	0	5	0	0	0	1	2
23	29	40	0	5	1	1	1	1	1	1	1	1	BE	0	1	0	0	1	0	0	22	2	C	0	0	1	0	0	1	8		0	0	0	0	0	0	10	1	8	1	1	2
23	38	18	0	9	1	1	1	1	1	1	1	1	AB	1	1	0	0	0	0	0	41	2	BC	0	1	1	0	0	3	8		0	0	0	0	0	0	5	1	1	1	1	2
23	52	23	0	2	1	1	1	1	1	1	1	1	DE	0	0	0	1	1	0	0	12			0	0	0	0	0	1	4	E	0	0	0	0	0	0	10	0	1	0	1	2
23	57	35	0	1	0	0	0	0	0	0	1	1	DE	0	0	0	1	1	0	0	11			0	0	0	0	0	1	4	E	0	0	0	0	0	0	10	0	0	0	1	2
23	70	18	0																													0	0	0	0	0	0
23	83	27	0	7	1	1	1	1	1	1	1	1	DE	0	0	0	1	1	0	0	11			0	0	0	0	0	1	4	E	0	0	0	0	0	0	10	0	0	0	1	1
23	91	15	0	4	1	1	0	0	1	1	1	1	B	0	1	0	0	0	0	0	24	2	BC	0	1	1	0	0	1	3	A	1	0	0	0	0	0	5	1	0	1	1	2
23	93	21	0	5	1	1	1	1	1	1	1	1	AB	1	1	0	0	0	0	0	41	2	C	0	0	1	0	0	1	8		0	0	0	0	0	0	5	1	1	1	1	2
23	94	18	0	4	1	1	1	1	1	1	1	1	AB	1	1	0	0	0	0	0	41	2	C	0	0	1	0	0	3	8		0	0	0	0	0	0	10	1	1	1	1	2
23	98	18	0	2	1	1	1	1	1	1	1	1	AB	1	1	0	0	0	0	0	41	2	BC	0	1	1	0	0	3	8		0	0	0	0	0	0	5	1	0	1	1	2
23	105	35	0	4	1	1	1	1	1	1	1	1	BE	0	1	0	0	1	0	0	22	2	B	0	1	0	0	0	1	8		0	0	0	0	0	0	10	1	1	1	0
23	107	25	0	9	1	1	1	1	1	1	1	1	B	0	1	0	0	0	0	0	22	2	C	0	0	1	0	0	1	8		0	0	0	0	0	0	10	1	1	1	1	2
24	4	12	0	4	0	1	1	1	1	0	1	1	DEX	0	0	0	1	1	1	0	11			0	0	0	0	0	1	4	E	0	0	0	0	0	0	55	0	0	0	1	1
24	18	23	0	14	1	1	1	1	1	0	1	1	AB	1	1	0	0	0	0	0	41	1	B	0	1	0	0	0	3	8		0	0	0	0	0	0	10	1	1	1	1	2
24	29	15	0	4	1	1	1	1	1	0	1	1	DEX	0	0	0	1	1	1	0	11			0	0	0	0	0	1	4	E	0	0	0	0	0	0	2	1	0	0	1	1
24	42	42	0	8	1	1	1	1	1	1	1	1	AB	1	1	0	0	0	0	0	22	2	B	0	1	0	0	0	1	8		0	0	0	0	0	0	2	1	0	1	1	2
24	51	42	0	12	1	1	1	1	1	1	1	1	BE	0	1	0	0	1	0	0	24	2	D	0	0	0	1	0	1	8		0	0	0	0	0	0	5	1	1	1	1	1
24	53	24	0	5	1	1	1	1	1	1	1	1	AB	1	1	0	0	0	0	0	41	2	B	0	1	0	0	0	1	8		0	0	0	0	0	0	2	1	1	1	1	1
24	62	26	0	6	1	1	1	1	1	1	1	1	E	0	0	0	0	1	0	0	13			0	0	0	0	0	1	4	E	0	0	0	0	0	0	2	0	1	0	1	2
24	63	40	0	5	1	1	0	0	0	0	1	1	DX	0	0	0	1	0	1	0	11			0	0	0	0	0	1	4	E	0	0	0	0	0	0	2	0	0	0	1	2
24	64	18	0	4	1	1	1	1	1	0	1	1	DE	0	0	0	1	1	0	0	12			0	0	0	0	0	1	4	E	0	0	0	0	0	0	2	0	1	0	1	2
24	66	30	0	3	1	1	1	1	1	1	1	1	DE	0	0	0	1	1	0	0	12			0	0	0	0	0	1	4	E	0	0	0	0	0	0	2	0	0	0	1	2
24	68	12	0	5	1	1	1	1	1	0	1	1	DEX	0	0	0	1	1	1	0	12			0	0	0	0	0	1	4	E	0	0	0	0	0	0	10	1	0	0	1	1
24	78	20	0	9	1	1	1	1	1	1	1	1	AB	1	1	0	0	0	0	0	41	2	B	0	1	0	0	0	3	8		0	0	0	0	0	0	5	1	1	1	1	1
24	88	38	0	8	1	1	1	1	1	1	1	1	EX	0	0	0	0	1	1	0	11			0	0	0	0	0	1	4	E	0	0	0	0	0	0	2	1	0	0	1	1
24	123	13	0	4	1	1	1	1	1	0	1	1	BD	0	1	0	1	0	0	0	24	2	D	0	0	0	1	0	1	8		0	0	0	0	0	0	2	1	1	1	1	2
24	130	20	0	8	1	1	1	1	1	1	1	1	BE	0	1	0	0	1	0	0	24	2	D	0	0	0	1	0	1	4	E	0	0	0	0	0	0	5	1	0	1	1	1
24	133	10	0	4	1	1	1	1	1	0	1	1	AB	1	1	0	0	0	0	0	41	2	B	0	1	0	0	0	3	8		0	0	0	0	0	0	10	1	1	1	1	2
24	140	21	0	20	1	1	1	1	1	1	1	1	AB	1	1	0	0	0	0	0	41	1	B	0	1	0	0	0	3	8		0	0	0	0	0	0	5	1	1	1	1	2
24	157	13	0	6	1	1	1	1	1	0	1	1	DEX	0	0	0	1	1	1	0	12			0	0	0	0	0	1	4	E	0	0	0	0	0	0	10	1	0	0	1	1
24	157	42	0	5	1	1	1	1	1	1	1	1	E	0	0	0	0	1	0	0	11			0	0	0	0	0	1	4	E	0	0	0	0	0	0	55	0	0	0	1	2
24	160	21	0	4	1	1	1	1	1	0	1	1	DEX	0	0	0	1	1	1	0	12			0	0	0	0	0	1	8		0	0	0	0	0	0	2	0	0	0	1	2
24	161	42	0	3	1	1	1	1	1	1	1	1	DEX	0	0	0	1	1	1	0	11			0	0	0	0	0	1	4	E	0	0	0	0	0	0	2	0	1	0	1	2
24	172	20	0	6	1	1	1	1	1	0	1	1	BE	0	1	0	0	1	0	0	24	2	B	0	1	0	0	0	1	8		0	0	0	0	0	0	10	1	0	1	1	1
24	174	17	0	5	1	1	1	1	1	1	1	1	DEX	0	0	0	1	1	1	0	12			0	0	0	0	0	1	4	E	0	0	0	0	0	0	10	1	0	0	1	2
24	175	19	0	13	1	1	1	1	1	1	1	1	BE	0	1	0	0	1	0	0	24	2	D	0	0	0	1	0	1	3	B	0	1	0	0	0	0	10	1	0	1	1	1
24	176	26	0	12	1	1	1	1	1	1	1	1	AB	1	1	0	0	0	0	0	41	1	D	0	0	0	1	0	3	8		0	0	0	0	0	0	10	1	1	1	1	2
24	182	20	0	6	1	1	1	1	1	1	1	1	AB	1	1	0	0	0	0	0	41	2	B	0	1	0	0	0	1	8		0	0	0	0	0	0	5	1	1	1	1	1
24	185	34	0	9	1	1	1	1	1	1	1	1	AB	1	1	0	0	0	0	0	41	2	B	0	1	0	0	0	3	8		0	0	0	0	0	0	2	1	1	1	1	2
24	193	35	0	10	1	1	1	1	1	1	1	1	AB	1	1	0	0	0	0	0	41	2	B	0	1	0	0	0	3	2	A	1	0	0	0	0	0	10	1	0	1	1	2
25	6	19	1	6	0	1	1	1	1	0	1	1	AB	1	1	0	0	0	0	0	41	2	C	0	0	1	0	0	3	8		0	0	0	0	0	0	10	1	0	1	1	2
25	7	16	1	3	1	1	1	1	1	0	1	1	DEX	0	0	0	1	1	1	0	55			0	0	0	0	0	1	4	E	0	0	0	0	0	0	10	0	0	0	1	2
25	26	16	1	9	1	1	1	1	1	1	1	1	E	0	0	0	0	1	0	0	11			0	0	0	0	0	1	4	E	0	0	0	0	0	0	10	0	0	0	1	1
25	26	22	1	11	1	1	1	1	1	0	1	1	DE	0	0	0	1	1	0	0	12			0	0	0	0	0	1	4	E	0	0	0	0	0	0	55	0	0	0	1	1
25	37	12	1	8	1	1	0	0	0	0	0	1	BE	0	1	0	0	1	0	0	41	2	B	0	1	0	0	0	1	8		0	0	0	0	0	0	10	1	1	1	1	1
25	39	16	1	17	1	1	1	1	1	0	1	1	E	0	0	0	0	1	0	0	11			0	0	0	0	0	1	4	E	0	0	0	0	0	0	10	0	0	0	1	2
25	39	39	1	7	1	1	1	1	1	1	1	1	E	0	0	0	0	1	0	0	11			0	0	0	0	0	1	4	E	0	0	0	0	0	0	10	0	1	0	0
25	41	18	1	4	1	1	1	1	1	1	1	1	AB	1	1	0	0	0	0	0	41	2	B	0	1	0	0	0	1	4	E	0	0	0	0	0	0	10	1	0	1	0
25	41	33	1	8	1	1	1	1	1	1	1	1	DE	0	0	0	1	1	0	0	11			0	0	0	0	0	1	4	E	0	0	0	0	0	0	10	0	0	0	1	1
25	70	24	1	6	1	1	1	1	1	0	1	1	DEX	0	0	0	1	1	1	0	55			0	0	0	0	0	1	4	E	0	0	0	0	0	0	10	0	0	0	1	2
25	75	36	1																													0	0	0	0	0	0
25	81	24	1	2	1	1	1	1	1	0	1	1	DE	0	0	0	1	1	0	0	55			0	0	0	0	0	1	4	E	0	0	0	0	0	0	10	0	0	0	1	2
25	86	36	1	3	1	1	1	1	0	0	1	1	E	0	0	0	0	1	0	0	55			0	0	0	0	0	1	4	E	0	0	0	0	0	0	10	0	0	0	1	2
26	1	18	0	3	1	1	0	1	1	0	1	0	DE	0	0	0	1	1	0	0	11			0	0	0	0	0	1	4	E	0	0	0	0	0	0	55	0	0	0	1	1
26	26	18	0	3	1	1	1	1	1	1	1	1	BE	0	1	0	0	1	0	0	24	2	C	0	0	1	0	0	1	4	E	0	0	0	0	0	0	55	1	1	1	1	1
26	26	41	0	8	1	1	1	1	1	1	1	1	BDE	0	1	0	1	1	0	0	22	2	C	0	0	1	0	0	1	8		0	0	0	0	0	0	10	1	1	1	1	1
26	30	14	0	8	1	1	1	1	1	1	1	1	BDE	0	1	0	1	1	0	0	22	2	B	0	1	0	0	0	1	8		0	0	0	0	0	0	55	1	0	1	1	1
26	32	14	0	9	1	1	0	0	1	0	1	1	BDE	0	1	0	1	1	0	0	22	2	C	0	0	1	0	0	1	8		0	0	0	0	0	0	55	1	1	1	1	1
26	32	28	0	3	1	1	1	1	1	1	1	1	BE	0	1	0	0	1	0	0	22	2	B	0	1	0	0	0	1	4	E	0	0	0	0	0	0	2	1	1	1	1	1
26	39	12	0																													0	0	0	0	0	0
26	48	14	0	3	1	1	1	1	1	1	1	1	BE	0	1	0	0	1	0	0	22	2	B	0	1	0	0	0	1	4	Y	0	0	0	0	0	1	55	1	1	1	1	2
26	57	35	0	4	1	1	1	1	1	1	1	1	AB	1	1	0	0	0	0	0	21	2	B	0	1	0	0	0	1	8		0	0	0	0	0	0	10	1	1	1	1	1
26	60	11	0	6	0	1	1	1	1	1	1	1	ABDE	1	1	0	1	1	0	0	42	2	B	0	1	0	0	0	1	8		0	0	0	0	0	0	10	1	1	0	1	1
26	72	11	0	5	0	1	1	1	1	1	1	1	AB	1	1	0	0	0	0	0	21	1	B	0	1	0	0	0	1	8		0	0	0	0	0	0	5	1	1	8	1	1
26	72	22	0	8	1	1	1	1	1	0	1	1	BCE	0	1	1	0	1	0	0	24	2	B	0	1	0	0	0	1	8		0	0	0	0	0	0	55	1	1	8	1	1
26	99	22	0	2	1	1	1	1	1	1	0	1	DE	0	0	0	1	1	0	0	55			0	0	0	0	0	1	4	Y	0	0	0	0	0	1	55	0	1	0	0
26	103	10	0	4	1	1	1	1	1	0	1	1	ABE	1	1	0	0	1	0	0	22	2	C	0	0	1	0	0	1	8		0	0	0	0	0	0	8	1	1	0	0
26	103	42	0	7	1	1	1	1	1	0	0	1	AB	1	1	0	0	0	0	0	41	2	B	0	1	0	0	0	3	8		0	0	0	0	0	0	5	1	1	0	1	2
26	117	19	0	8	1	1	1	1	1	1	1	8	AB	1	1	0	0	0	0	0	41	2	B	0	1	0	0	0	3	8		0	0	0	0	0	0	5	1	1	1	1	2
26	117	39	0	6	1	1	1	1	1	1	1	1	AB	1	1	0	0	0	0	0	21	2	B	0	1	0	0	0	3	8		0	0	0	0	0	0	10	1	1	1	1	2
26	118	28	0	10	1	1	1	1	1	1	1	1	BE	0	1	0	0	1	0	0	24	2	B	0	1	0	0	0	1	4	E	0	0	0	0	0	0	55	1	1	1	1	1
26	118	42	0	8	1	1	1	1	1	0	1	1	BE	0	1	0	0	1	0	0	22	2	B	0	1	0	0	0	1	4	Y	0	0	0	0	0	1	10	1	1	1	1	1
26	120	26	0	8	1	1	1	1	1	1	1	1	AB	1	1	0	0	0	0	0	41	2	BC	0	1	1	0	0	3	8		0	0	0	0	0	0	5	1	1	1	1	1
26	521	32	0	16	1	1	1	1	1	1	1	1	AB	1	1	0	0	0	0	0	41	2	B	0	1	0	0	0	3	8		0	0	0	0	0	0	55	1	1	1	1	2
26	522	14	0	8	1	1	1	1	1	0	1	1	BDE	0	1	0	1	1	0	0	22	2	B	0	1	0	0	0	1	4	D	0	0	0	1	0	0	55	1	1	1	1	1
26	522	39	0	6	1	1	1	1	1	1	1	1	AB	1	1	0	0	0	0	0	41	2	B	0	1	0	0	0	1	8		0	0	0	0	0	0	5	1	1	1	1	1
26	523	22	0	5	0	1	1	1	1	1	1	0	BDE	0	1	0	1	1	0	0	24	2	B	0	1	0	0	0	1	8		0	0	0	0	0	0	55	1	1	1	1	1
26	524	11	0	3	0	1	0	0	1	1	1	1	DE	0	0	0	1	1	0	0	11			0	0	0	0	0	1	4	D	0	0	0	1	0	0	55	0	0	0	1	1
26	524	34	0	12	1	1	1	1	1	0	1	1	DE	0	0	0	1	1	0	0	11			0	0	0	0	0	1	4	E	0	0	0	0	0	0	10	0	0	0	1	2
26	527	41	0	3	0	1	1	1	1	1	1	1	BE	0	1	0	0	1	0	0	22	2	B	0	1	0	0	0	1	8		0	0	0	0	0	0	10	1	1	0	1	1
26	528	25	0	3	1	1	1	1	1	1	1	1	BE	0	1	0	0	1	0	0	24	2	B	0	1	0	0	0	1	8		0	0	0	0	0	0	55	1	8	1	1	2
26	528	41	0	3	1	1	1	1	1	0	1	1	BE	0	1	0	0	1	0	0	22	2	C	0	0	1	0	0	1	8		0	0	0	0	0	0	10	1	0	1	1	1
26	529	26	0	3	1	1	1	1	1	1	1	1	BE	0	1	0	0	1	0	0	24	2	B	0	1	0	0	0	1	8		0	0	0	0	0	0	55	1	1	1	1	1
26	533	36	0																													0	0	0	0	0	0
26	537	38	0	8	0	1	1	1	1	1	1	1	BE	0	1	0	0	1	0	0	22	2	C	0	0	1	0	0	1	8		0	0	0	0	0	0	2	1	1	1	1	2
26	541	39	0	6	1	1	1	1	1	1	1	1	ABE	1	1	0	0	1	0	0	22	2	C	0	0	1	0	0	1	8		0	0	0	0	0	0	2	1	1	1	1	1
26	542	40	0	7	1	1	1	1	1	0	1	1	BE	0	1	0	0	1	0	0	22	2	B	0	1	0	0	0	1	8		0	0	0	0	0	0	10	1	1	1	1	1
26	545	40	0																													0	0	0	0	0	0
27	25	13	1	10	1	1	1	1	1	1	1	1	AB	1	1	0	0	0	0	0	41	2	B	0	1	0	0	0	3	8		0	0	0	0	0	0	5	1	0	1	1	2
27	25	34	1	13	1	1	1	1	1	1	1	1	AB	1	1	0	0	0	0	0	46	2	B	0	1	0	0	0	3	8		0	0	0	0	0	0	5	1	1	1	1	2
27	33	17	1	2	1	1	1	0	0	0	1	1	DE	0	0	0	1	1	0	0	12			0	0	0	0	0	1	4	E	0	0	0	0	0	0	2	0	0	0	1	1
27	38	36	1	15	1	1	1	1	1	1	1	1	BE	0	1	0	0	1	0	0	22	2	C	0	0	1	0	0	1	8		0	0	0	0	0	0	55	1	0	1	1	1
27	54	37	1																													0	0	0	0	0	0
27	123	13	1	10	1	1	1	1	1	1	1	1	B	0	1	0	0	0	0	0	22	2	B	0	1	0	0	0	1	4	E	0	0	0	0	0	0	2	1	1	1	1	1
27	137	42	1	11	1	1	1	1	1	1	1	1	AB	1	1	0	0	0	0	0	41	1	D	0	0	0	1	0	3	8		0	0	0	0	0	0	5	1	1	1	1	1
27	140	18	1	12	1	1	1	1	1	1	1	1	B	0	1	0	0	0	0	0	24	2	C	0	0	1	0	0	2	8		0	0	0	0	0	0	5	1	1	1	1	2
27	150	26	1	12	1	1	1	1	1	1	1	1	AB	1	1	0	0	0	0	0	43	2	B	0	1	0	0	0	3	8		0	0	0	0	0	0	5	1	1	1	1	1
27	153	16	1	15	1	1	1	1	1	1	1	1	B	0	1	0	0	0	0	0	24	2	B	0	1	0	0	0	1	3	A	1	0	0	0	0	0	5	1	1	1	1	2
27	182	13	1	10	1	1	0	1	1	1	1	1	B	0	1	0	0	0	0	0	22	2	B	0	1	0	0	0	1	8		0	0	0	0	0	0	2	1	0	1	1	1
27	186	11	1	9	1	1	1	1	1	1	1	1	AB	1	1	0	0	0	0	0	41	2	B	0	1	0	0	0	3	8		0	0	0	0	0	0	55	1	1	1	1	2
27	198	12	1	4	1	1	1	1	1	1	1	1	B	0	1	0	0	0	0	0	22	2	C	0	0	1	0	0	1	4	E	0	0	0	0	0	0	2	1	0	0	1	2
27	200	14	1	6	1	1	1	1	1	1	1	1	B	0	1	0	0	0	0	0	22	2	C	0	0	1	0	0	1	3	A	1	0	0	0	0	0	2	1	1	1	1	2
27	204	16	1	8	1	1	1	1	1	1	1	1	B	0	1	0	0	0	0	0	24	2	BC	0	1	1	0	0	1	3	E	0	0	0	0	0	0	2	1	1	1	1	2
27	205	17	1	15	1	1	1	1	1	1	1	1	B	0	1	0	0	0	0	0	24	2	B	0	1	0	0	0	1	4	E	0	0	0	0	0	0	10	1	1	1	0
27	208	16	1	16	1	1	1	1	1	1	1	1	AB	1	1	0	0	0	0	0	46	2	AB	1	1	0	0	0	3	8		0	0	0	0	0	0	10	1	1	1	1	2
27	213	12	1	6	1	1	1	1	1	1	1	1	A	1	0	0	0	0	0	0	22	2	X	0	0	0	0	1	3	8		0	0	0	0	0	0	5	1	1	1	1	2
27	221	22	1	20	1	1	1	1	1	1	1	1	B	0	1	0	0	0	0	0	24	2	C	0	0	1	0	0	1	3	A	1	0	0	0	0	0	2	1	0	1	1	1
27	225	21	1	10	1	1	1	1	1	1	1	1	DE	0	0	0	1	1	0	0	12			0	0	0	0	0	1	4	E	0	0	0	0	0	0	10	0	0	0	1	1
27	229	34	1	10	1	1	1	1	1	1	1	1	BE	0	1	0	0	1	0	0	22	2	C	0	0	1	0	0	1	8		0	0	0	0	0	0	5	1	8	1	1	1
27	230	34	1	8	1	1	1	1	1	1	1	1	B	0	1	0	0	0	0	0	22	2	C	0	0	1	0	0	1	8		0	0	0	0	0	0	5	1	1	1	1	2
27	231	33	1	9	1	1	1	1	1	1	1	1	B	0	1	0	0	0	0	0	41	2	B	0	1	0	0	0	1	8		0	0	0	0	0	0	55	1	1	1	1	2
27	233	19	1	20	1	1	1	1	1	1	1	1	B	0	1	0	0	0	0	0	22	2	C	0	0	1	0	0	1	8		0	0	0	0	0	0	5	1	0	1	1	1
27	238	40	1	20	1	1	1	1	1	1	1	1	AB	1	1	0	0	0	0	0	41	2	C	0	0	1	0	0	3	8		0	0	0	0	0	0	8	1	1	1	1	2
27	241	27	1	3	1	1	1	1	1	1	1	1	B	0	1	0	0	0	0	0	22	2	B	0	1	0	0	0	1	8		0	0	0	0	0	0	10	1	1	1	1	1
27	242	27	1	3	0	1	0	0	1	1	1	1	DE	0	0	0	1	1	0	0	12			0	0	0	0	0	1	4	E	0	0	0	0	0	0	2	0	0	0	1	1
27	243	27	1	10	1	1	1	1	1	1	1	1	B	0	1	0	0	0	0	0	41	2	B	0	1	0	0	0	1	8		0	0	0	0	0	0	5	1	1	1	1	1
27	246	31	1	15	1	1	1	1	1	1	1	1	AB	1	1	0	0	0	0	0	41	2	B	0	1	0	0	0	3	8		0	0	0	0	0	0	5	1	1	1	1	2
27	247	31	1	20	1	1	1	1	1	1	1	1	AB	1	1	0	0	0	0	0	41	2	B	0	1	0	0	0	3	8		0	0	0	0	0	0	5	1	0	1	1	1
28	8	12	1	9	1	1	1	1	1	1	0	1	DEX	0	0	0	1	1	1	0	11			0	0	0	0	0	1	4	E	0	0	0	0	0	0	10	0	0	0	1	1
28	16	30	1	10	1	1	1	1	1	1	1	1	B	0	1	0	0	0	0	0	22	2	B	0	1	0	0	0	1	8		0	0	0	0	0	0	5	1	1	1	1	2
28	22	23	1	5	1	1	0	0	0	1	1	1	DE	0	0	0	1	1	0	0	12			0	0	0	0	0	1	4	E	0	0	0	0	0	0	10	0	0	0	0
28	23	24	1	5	1	1	1	1	1	1	1	1	B	0	1	0	0	0	0	0	22	2	B	0	1	0	0	0	1	8		0	0	0	0	0	0	5	1	8	1	1	2
28	25	18	1	10	1	1	1	1	1	1	1	1	BE	0	1	0	0	1	0	0	24	2	BC	0	1	1	0	0	1	3	A	1	0	0	0	0	0	5	1	1	1	1	1
28	26	19	1																													0	0	0	0	0	0
28	27	16	1	6	1	1	0	1	1	1	1	1	B	0	1	0	0	0	0	0	24	2	BC	0	1	1	0	0	1	4	E	0	0	0	0	0	0	10	1	1	1	1	1
28	34	21	1																													0	0	0	0	0	0
28	34	35	1	13	1	1	1	1	1	1	1	1	B	0	1	0	0	0	0	0	22	1	B	0	1	0	0	0	1	8		0	0	0	0	0	0	10	1	0	1	1	1
28	38	23	1	5	1	1	1	1	1	1	1	1	DE	0	0	0	1	1	0	0	11			0	0	0	0	0	1	4	E	0	0	0	0	0	0	10	0	0	0	1	2
28	46	23	1	9	1	1	1	1	1	1	1	1	DE	0	0	0	1	1	0	0	11			0	0	0	0	0	1	4	E	0	0	0	0	0	0	10	0	0	0	1	1
28	51	14	1	8	1	1	0	0	1	1	1	1	CD	0	0	1	1	0	0	0	42	2	B	0	1	0	0	0	1	4	E	0	0	0	0	0	0	10	0	0	0	1	2
28	54	20	1	10	1	1	1	1	1	1	1	1	DE	0	0	0	1	1	0	0	11			0	0	0	0	0	1	4	E	0	0	0	0	0	0	10	0	0	0	1	1
28	57	18	1	9	1	1	1	1	1	1	1	1	B	0	1	0	0	0	0	0	22	2	BC	0	1	1	0	0	1	8		0	0	0	0	0	0	10	1	1	1	1	2
28	61	13	1	6	1	1	1	1	1	1	1	1	B	0	1	0	0	0	0	0	24	2	BC	0	1	1	0	0	1	8		0	0	0	0	0	0	5	1	1	1	1	1
28	61	37	1	15	1	1	1	1	1	1	1	1	BE	0	1	0	0	1	0	0	22	2	C	0	0	1	0	0	1	8		0	0	0	0	0	0	10	1	1	1	1	2
28	62	19	1	10	1	1	1	1	1	1	1	1	B	0	1	0	0	0	0	0	41	2	C	0	0	1	0	0	1	8		0	0	0	0	0	0	10	1	0	1	1	2
28	62	41	1	8	1	1	1	1	1	1	1	1	AB	1	1	0	0	0	0	0	41	2	B	0	1	0	0	0	3	8		0	0	0	0	0	0	5	1	1	1	1	2
28	64	24	1	9	1	1	1	1	1	1	1	1	B	0	1	0	0	0	0	0	22	2	C	0	0	1	0	0	1	8		0	0	0	0	0	0	10	1	0	1	1	1
28	65	25	1	10	1	1	1	1	1	1	1	1	DE	0	0	0	1	1	0	0	11			0	0	0	0	0	1	4	E	0	0	0	0	0	0	10	0	0	0	1	2
28	73	34	1	7	1	1	1	1	1	1	1	1	AB	1	1	0	0	0	0	0	41	2	B	0	1	0	0	0	1	8		0	0	0	0	0	0	5	1	0	1	1	2
28	75	24	1	8	1	1	1	1	1	1	1	1	AB	1	1	0	0	0	0	0	41	2	D	0	0	0	1	0	1	4	E	0	0	0	0	0	0	5	1	0	1	1	2
28	77	28	1	10	1	1	1	1	1	1	1	1	B	0	1	0	0	0	0	0	22	2	B	0	1	0	0	0	1	4	E	0	0	0	0	0	0	5	1	1	1	1	1
28	81	24	1	11	1	1	1	1	1	1	1	1	B	0	1	0	0	0	0	0	22	2	C	0	0	1	0	0	1	3	A	1	0	0	0	0	0	10	1	1	1	0
28	85	41	1	20	1	1	1	1	1	1	1	1	BE	0	1	0	0	1	0	0	46	2	B	0	1	0	0	0	1	8		0	0	0	0	0	0	5	1	1	1	1	1
28	89	38	1																													0	0	0	0	0	0
28	91	42	1	3	1	1	1	1	1	1	1	1	BE	0	1	0	0	1	0	0	22	2	B	0	1	0	0	0	1	8		0	0	0	0	0	0	5	1	1	1	1	1
29	1	28	1	15	1	1	1	1	1	1	1	1	AE	1	0	0	0	1	0	0	22	2	B	0	1	0	0	0	1	4	E	0	0	0	0	0	0	55	1	1	1	1	2
29	9	13	1	11	1	1	1	1	1	1	1	1	AB	1	1	0	0	0	0	0	41	2	C	0	0	1	0	0	3	8		0	0	0	0	0	0	10	1	1	1	1	1
29	21	39	1	14	1	1	1	1	1	1	1	1	DEX	0	0	0	1	1	1	0	11			0	0	0	0	0	1	4	E	0	0	0	0	0	0	10	0	0	0	1	1
29	22	28	1	16	1	1	1	1	1	1	1	1	BE	0	1	0	0	1	0	0	22	2	C	0	0	1	0	0	1	4	E	0	0	0	0	0	0	10	1	0	1	1	2
29	24	36	1	3	1	1	1	1	1	1	1	1	EX	0	0	0	0	1	1	0	11			0	0	0	0	0	1	8		0	0	0	0	0	0	2	0	0	0	1	2
29	25	35	1	10	1	1	1	1	1	1	1	1	BE	0	1	0	0	1	0	0	22	2	C	0	0	1	0	0	1	4	E	0	0	0	0	0	0	55	1	0	8	1	1
29	32	26	1																													0	0	0	0	0	0
29	34	34	1	15	1	1	1	1	1	1	1	1	B	0	1	0	0	0	0	0	22	2	B	0	1	0	0	0	1	3	Y	0	0	0	0	0	1	2	1	0	1	1	1
29	35	21	1	16	1	1	1	1	1	1	1	1	DE	0	0	0	1	1	0	0	11			0	0	0	0	0	1	4	E	0	0	0	0	0	0	10	1	0	0	1	1
29	37	31	1	20	1	1	1	1	1	1	1	1	AB	1	1	0	0	0	0	0	46	2	B	0	1	0	0	0	1	8		0	0	0	0	0	0	5	1	0	1	1	1
29	42	20	1	5	1	1	0	1	1	1	1	1	AB	1	1	0	0	0	0	0	41	2	C	0	0	1	0	0	3	8		0	0	0	0	0	0	5	1	1	1	1	1
29	44	30	1	20	1	1	1	1	1	1	1	1	AB	1	1	0	0	0	0	0	46	2	B	0	1	0	0	0	3	8		0	0	0	0	0	0	10	1	1	1	1	2
29	45	24	1	17	1	1	1	1	1	1	1	1	BE	0	1	0	0	1	0	0	22	2	C	0	0	1	0	0	1	8		0	0	0	0	0	0	10	1	0	1	1	1
29	58	17	1	11	1	1	1	1	1	1	1	1	AB	1	1	0	0	0	0	0	41	2	X	0	0	0	0	1	3	8		0	0	0	0	0	0	8	1	8	1	1	2
29	93	27	1	1	0	1	0	0	0	0	1	1	BE	0	1	0	0	1	0	0	22	2	C	0	0	1	0	0	1	8		0	0	0	0	0	0	2	1	0	1	1	1
29	100	10	1	2	0	0	0	0	0	0	1	1	DE	0	0	0	1	1	0	0	12			0	0	0	0	0	1	8		0	0	0	0	0	0	2	0	0	0	1	2
29	109	26	1	12	1	1	1	1	1	1	1	1	ABE	1	1	0	0	1	0	0	22	2	C	0	0	1	0	0	1	4	E	0	0	0	0	0	0	10	1	0	1	1	1
29	123	14	1	8	1	1	0	0	0	0	1	1	BE	0	1	0	0	1	0	0	41	2	B	0	1	0	0	0	1	8		0	0	0	0	0	0	5	1	1	0	1	1
29	140	31	1	14	1	1	1	1	1	1	1	1	AB	1	1	0	0	0	0	0	22	2	AB	1	1	0	0	0	3	8		0	0	0	0	0	0	10	1	1	1	1	2
29	141	20	1	12	1	1	1	1	1	0	1	1	AB	1	1	0	0	0	0	0	41	2	C	0	0	1	0	0	3	8		0	0	0	0	0	0	2	1	1	1	1	2
29	145	10	1																													0	0	0	0	0	0
29	145	24	1	12	1	1	1	1	1	1	1	1	AB	1	1	0	0	0	0	0	22	2	B	0	1	0	0	0	1	4	E	0	0	0	0	0	0	5	1	1	1	1	1
29	151	12	1	17	1	1	1	1	1	1	1	1	AB	1	1	0	0	0	0	0	41	2	A	1	0	0	0	0	3	8		0	0	0	0	0	0	10	1	8	0	1	2
29	156	11	1	12	1	1	1	1	1	1	1	1	BE	0	1	0	0	1	0	0	22	2	C	0	0	1	0	0	1	4	E	0	0	0	0	0	0	2	1	0	1	1	2
29	156	31	1	20	1	1	1	1	1	1	1	1	BE	0	1	0	0	1	0	0	22	2	C	0	0	1	0	0	1	3	A	1	0	0	0	0	0	2	1	1	1	1	2
29	160	39	1	18	1	1	1	1	1	1	1	1	BE	0	1	0	0	1	0	0	22	2	C	0	0	1	0	0	1	8		0	0	0	0	0	0	5	1	0	8	1	1
29	162	14	1	16	1	1	1	1	1	0	1	1	BE	0	1	0	0	1	0	0	22	2	C	0	0	1	0	0	1	3	A	1	0	0	0	0	0	10	1	1	1	1	2
29	175	23	1	16	1	1	1	1	1	1	1	1	BE	0	1	0	0	1	0	0	24	2	C	0	0	1	0	0	1	4	E	0	0	0	0	0	0	2	1	0	1	1	2
29	203	34	1	6	1	1	0	0	0	0	0	0	DE	0	0	0	1	1	0	0	11			0	0	0	0	0	1	4	E	0	0	0	0	0	0	2	0	0	0	0
29	206	21	1	14	1	1	1	1	1	1	1	1	DE	0	0	0	1	1	0	0	11			0	0	0	0	0	1	4	E	0	0	0	0	0	0	2	0	0	0	1	2
29	210	14	1	10	1	1	1	1	1	0	1	1	AB	1	1	0	0	0	0	0	22	2	C	0	0	1	0	0	1	8		0	0	0	0	0	0	10	1	1	1	1	2
29	210	37	1	22	1	1	1	1	1	1	1	1	BE	0	1	0	0	1	0	0	22	2	C	0	0	1	0	0	1	8		0	0	0	0	0	0	10	1	1	1	1	1
29	213	17	1	3	0	1	1	1	1	1	1	1	DE	0	0	0	1	1	0	0	11			0	0	0	0	0	1	4	E	0	0	0	0	0	0	10	0	0	0	1	2
29	214	36	1	20	1	1	1	1	1	1	1	1	AB	1	1	0	0	0	0	0	22	2	AB	1	1	0	0	0	1	3	Y	0	0	0	0	0	1	5	1	1	1	1	1
29	217	31	1	15	1	1	1	1	1	1	1	1	DE	0	0	0	1	1	0	0	12			0	0	0	0	0	1	3	Y	0	0	0	0	0	1	10	0	0	0	1	2
29	218	30	1	18	1	1	1	1	1	1	1	1	DE	0	0	0	1	1	0	0	11			0	0	0	0	0	1	4	E	0	0	0	0	0	0	2	0	0	0	1	1
29	221	28	1	15	1	1	1	1	1	1	1	1	AB	1	1	0	0	0	0	0	43	2	B	0	1	0	0	0	1	8		0	0	0	0	0	0	5	1	1	1	1	1
29	225	21	1	14	1	1	1	1	1	0	1	1	BD	0	1	0	1	0	0	0	24	2	B	0	1	0	0	0	1	4	E	0	0	0	0	0	0	2	1	0	1	1	1
29	229	29	1	20	1	1	1	1	1	1	1	1	BE	0	1	0	0	1	0	0	41	2	AB	1	1	0	0	0	1	8		0	0	0	0	0	0	2	1	1	1	1	2
29	233	23	1	17	1	1	1	1	1	1	1	1	AB	1	1	0	0	0	0	0	43	2	C	0	0	1	0	0	3	8		0	0	0	0	0	0	10	1	1	1	1	2
29	242	31	1	11	1	1	1	1	1	1	1	1	BE	0	1	0	0	1	0	0	22	2	C	0	0	1	0	0	1	8		0	0	0	0	0	0	2	1	0	1	1	2
29	245	37	1	20	1	1	1	1	1	1	1	1	BE	0	1	0	0	1	0	0	43	2	B	0	1	0	0	0	1	8		0	0	0	0	0	0	8	1	1	1	0
29	246	25	1	18	1	1	1	1	1	1	1	1	AB	1	1	0	0	0	0	0	41	2	AB	1	1	0	0	0	1	8		0	0	0	0	0	0	5	1	1	1	1	2
29	247	31	1	18	1	1	1	1	1	1	1	1	BE	0	1	0	0	1	0	0	22	2	C	0	0	1	0	0	1	3	Y	0	0	0	0	0	1	5	1	0	1	1	2
29	248	25	1	20	1	1	1	1	1	1	1	1	B	0	1	0	0	0	0	0	22	2	A	1	0	0	0	0	1	8		0	0	0	0	0	0	5	8	8	1	1	2
29	249	25	1	12	1	1	1	1	1	1	1	1	BE	0	1	0	0	1	0	0	22	2	B	0	1	0	0	0	1	4	E	0	0	0	0	0	0	10	1	1	1	1	1
29	250	36	1	10	1	1	1	1	1	1	1	1	ABE	1	1	0	0	1	0	0	41	2	C	0	0	1	0	0	1	3	Y	0	0	0	0	0	1	55	1	1	1	1	1
29	254	39	1	11	1	1	0	0	1	1	1	1	ABE	1	1	0	0	1	0	0	41	2	C	0	0	1	0	0	1	8		0	0	0	0	0	0	10	1	1	1	0
30	5	21	1	10	1	1	1	1	1	1	1	1	AB	1	1	0	0	0	0	0	41	1	B	0	1	0	0	0	3	8		0	0	0	0	0	0	10	1	0	1	1	2
30	11	23	1	12	1	1	1	1	1	1	1	1	E	0	0	0	0	1	0	0	11			0	0	0	0	0	1	4	E	0	0	0	0	0	0	2	0	0	0	1	1
30	14	42	1	13	1	1	1	1	1	0	1	1	AB	1	1	0	0	0	0	0	41	2	B	0	1	0	0	0	3	8		0	0	0	0	0	0	5	1	0	1	1	2
30	18	16	1	13	1	1	1	1	1	1	1	1	B	0	1	0	0	0	0	0	41	2	B	0	1	0	0	0	1	8		0	0	0	0	0	0	5	1	1	8	1	2
30	29	41	1	13	1	1	1	1	1	1	1	1	BE	0	1	0	0	1	0	0	24	2	B	0	1	0	0	0	1	4	E	0	0	0	0	0	0	2	1	0	1	1	1
30	30	27	1	13	1	1	1	1	1	1	1	1	DE	0	0	0	1	1	0	0	11			0	0	0	0	0	1	4	E	0	0	0	0	0	0	10	0	0	0	1	1
30	32	20	1	12	1	1	1	1	1	1	1	1	AB	1	1	0	0	0	0	0	41	1	B	0	1	0	0	0	3	8		0	0	0	0	0	0	10	1	0	1	1	2
30	33	13	1	8	1	1	1	1	1	1	1	1	AB	1	1	0	0	0	0	0	22	1	B	0	1	0	0	0	3	8		0	0	0	0	0	0	5	1	0	1	1	2
30	45	27	1																													0	0	0	0	0	0
30	47	16	1	14	1	1	1	1	1	1	1	1	E	0	0	0	0	1	0	0	11			0	0	0	0	0	1	4	E	0	0	0	0	0	0	55	0	0	0	1	2
30	51	29	1																													0	0	0	0	0	0
30	51	42	1	18	1	1	1	1	1	1	1	1	AB	1	1	0	0	0	0	0	41	2	B	0	1	0	0	0	3	8		0	0	0	0	0	0	5	1	0	1	0
30	57	27	1	5	1	1	1	1	1	1	1	1	AB	1	1	0	0	0	0	0	41	2	B	0	1	0	0	0	1	4	E	0	0	0	0	0	0	10	1	0	1	1	2
30	63	22	1	9	1	1	1	1	1	1	1	1	DEX	0	0	0	1	1	1	0	11			0	0	0	0	0	1	4	E	0	0	0	0	0	0	10	0	0	0	1	1
30	65	10	1																													0	0	0	0	0	0
30	65	23	1	13	1	1	1	1	1	1	1	1	BE	0	1	0	0	1	0	0	22	2	B	0	1	0	0	0	1	8		0	0	0	0	0	0	10	1	1	1	1	2
30	70	35	1	14	1	1	1	1	1	1	1	1	AB	1	1	0	0	0	0	0	22	2	B	0	1	0	0	0	3	8		0	0	0	0	0	0	10	1	1	1	1	2
30	92	9	1	4	1	1	0	0	1	1	1	1	DE	0	0	0	1	1	0	0	12			0	0	0	0	0	1	4	E	0	0	0	0	0	0	55	0	0	0	1	2
30	92	36	1	17	1	1	1	1	1	1	1	1	DE	0	0	0	1	1	0	0	11			0	0	0	0	0	1	4	E	0	0	0	0	0	0	55	0	0	0	1	1
30	100	10	1	6	1	1	1	1	1	0	1	1	BDE	0	1	0	1	1	0	0	22	2	B	0	1	0	0	0	1	4	E	0	0	0	0	0	0	10	1	0	1	1	1
30	100	31	1	10	1	1	1	1	1	1	1	1	B	0	1	0	0	0	0	0	22	2	B	0	1	0	0	0	1	4	Y	0	0	0	0	0	1	10	1	0	1	1	1
30	101	32	1	15	1	1	1	1	1	1	1	1	BE	0	1	0	0	1	0	0	24	2	B	0	1	0	0	0	1	4	Y	0	0	0	0	0	1	10	1	0	1	1	1
30	114	15	1	13	1	1	1	1	1	0	1	1	B	0	1	0	0	0	0	0	22	2	B	0	1	0	0	0	1	3	E	0	0	0	0	0	0	55	1	0	1	1	2
30	117	19	1	18	1	1	1	1	1	1	1	1	AB	1	1	0	0	0	0	0	22	2	BC	0	1	1	0	0	3	8		0	0	0	0	0	0	5	1	1	1	1	2
30	121	24	1	13	1	1	1	1	1	1	1	1	AB	1	1	0	0	0	0	0	43	2	C	0	0	1	0	0	1	3	Y	0	0	0	0	0	1	10	1	1	1	1	1
30	123	27	1	8	1	1	1	1	1	1	1	1	E	0	0	0	0	1	0	0	12			0	0	0	0	0	1	4	E	0	0	0	0	0	0	55	0	0	0	1	1
30	125	28	1	12	1	1	1	1	1	1	1	1	DE	0	0	0	1	1	0	0	11			0	0	0	0	0	1	4	E	0	0	0	0	0	0	5	0	0	0	1	2
30	129	36	1																													0	0	0	0	0	0
31	6	24	1																													0	0	0	0	0	0
31	6	32	1	8	1	1	1	1	1	1	1	1	BE	0	1	0	0	1	0	0	22	2	B	0	1	0	0	0	1	3	A	1	0	0	0	0	0	10	1	0	1	1	1
31	10	22	1	6	1	1	1	1	1	1	1	1	AB	1	1	0	0	0	0	0	41	2	B	0	1	0	0	0	3	8		0	0	0	0	0	0	55	1	0	1	1	2
31	14	40	1	21	1	1	1	1	1	1	1	1	AB	1	1	0	0	0	0	0	41	1	B	0	1	0	0	0	3	8		0	0	0	0	0	0	5	1	1	1	1	2
31	19	20	1	4	0	1	1	1	1	0	1	1	E	0	0	0	0	1	0	0	11			0	0	0	0	0	1	4	E	0	0	0	0	0	0	10	0	0	0	1	2
31	37	15	1	22	1	1	1	1	1	1	1	1	AB	1	1	0	0	0	0	0	22	2	AC	1	0	1	0	0	3	8		0	0	0	0	0	0	10	1	1	1	1	2
31	42	38	1	11	1	1	1	1	1	1	1	1	DEX	0	0	0	1	1	1	0	11			0	0	0	0	0	1	8		0	0	0	0	0	0	5	1	1	0	1	1
31	44	42	1	15	1	1	1	1	1	1	1	1	BE	0	1	0	0	1	0	0	22	2	C	0	0	1	0	0	1	8		0	0	0	0	0	0	55	1	0	1	1	2
31	46	31	1	5	1	1	1	1	1	1	1	1	DE	0	0	0	1	1	0	0	11			0	0	0	0	0	1	4	E	0	0	0	0	0	0	10	0	0	0	1	1
31	49	20	1	5	1	1	1	1	1	0	1	1	AB	1	1	0	0	0	0	0	41	2	B	0	1	0	0	0	3	8		0	0	0	0	0	0	10	8	8	1	1	2
31	50	14	1	15	1	1	1	1	1	1	1	1	AB	1	1	0	0	0	0	0	22	2	C	0	0	1	0	0	1	8		0	0	0	0	0	0	10	1	0	1	1	1
31	50	37	1	18	1	1	1	1	1	1	1	1	BE	0	1	0	0	1	0	0	22	2	C	0	0	1	0	0	1	8		0	0	0	0	0	0	5	1	1	1	1	1
31	51	23	1	10	1	1	1	1	1	1	1	1	BE	0	1	0	0	1	0	0	22	2	BC	0	1	1	0	0	1	4	E	0	0	0	0	0	0	10	1	1	1	1	2
31	56	34	1	18	1	1	1	1	1	1	1	1	DE	0	0	0	1	1	0	0	11			0	0	0	0	0	1	4	E	0	0	0	0	0	0	10	0	0	0	1	2
31	61	37	1	7	1	1	1	1	1	1	1	1	BE	0	1	0	0	1	0	0	22	2	B	0	1	0	0	0	1	8		0	0	0	0	0	0	10	1	1	8	1	2
31	73	39	1	17	1	1	1	1	1	1	1	1	DE	0	0	0	1	1	0	0	11			0	0	0	0	0	1	4	E	0	0	0	0	0	0	55	0	0	0	1	1
31	74	42	1	15	1	1	1	1	1	1	1	1	BE	0	1	0	0	1	0	0	22	2	AB	1	1	0	0	0	1	8		0	0	0	0	0	0	5	1	1	1	1	2
31	77	20	1																													0	0	0	0	0	0
31	77	36	1	20	1	1	1	1	1	1	1	1	AB	1	1	0	0	0	0	0	22	2	AB	1	1	0	0	0	1	8		0	0	0	0	0	0	5	1	1	1	1	1
31	81	32	1	14	1	1	1	1	1	1	1	1	ABE	1	1	0	0	1	0	0	41	2	B	0	1	0	0	0	1	8		0	0	0	0	0	0	5	1	1	1	0
31	85	36	1	20	1	1	1	1	1	1	1	1	AB	1	1	0	0	0	0	0	41	2	BC	0	1	1	0	0	3	8		0	0	0	0	0	0	5	1	0	1	1	1
31	89	41	1	11	1	1	1	1	1	1	1	1	BE	0	1	0	0	1	0	0	22	2	C	0	0	1	0	0	1	8		0	0	0	0	0	0	5	1	0	1	1	2
31	90	42	1	12	1	1	1	1	1	0	1	1	AB	1	1	0	0	0	0	0	41	2	C	0	0	1	0	0	3	8		0	0	0	0	0	0	5	1	1	1	1	2
31	91	40	1	12	1	1	1	1	1	1	1	1	AB	1	1	0	0	0	0	0	41	2	B	0	1	0	0	0	3	8		0	0	0	0	0	0	5	1	1	1	1	2
31	92	40	1																													0	0	0	0	0	0
32	15	29	1	10	1	1	1	1	1	1	1	1	DE	0	0	0	1	1	0	0	11			0	0	0	0	0	1	4	E	0	0	0	0	0	0	10	1	0	0	1	1
32	16	19	1	16	1	1	1	1	1	1	1	1	DE	0	0	0	1	1	0	0	11			0	0	0	0	0	1	4	E	0	0	0	0	0	0	2	1	1	0	1	2
32	18	18	1	13	1	1	1	1	1	1	1	1	DE	0	0	0	1	1	0	0	11			0	0	0	0	0	1	4	E	0	0	0	0	0	0	10	0	0	0	1	1
32	19	17	1	13	1	1	1	1	1	1	1	1	DE	0	0	0	1	1	0	0	11			0	0	0	0	0	1	4	E	0	0	0	0	0	0	10	0	1	0	1	2
32	31	41	1	18	1	1	1	1	1	1	1	1	DE	0	0	0	1	1	0	0	11			0	0	0	0	0	1	4	E	0	0	0	0	0	0	55	0	0	0	1	2
32	33	21	1	15	1	1	1	1	1	1	1	1	DEX	0	0	0	1	1	1	0	11			0	0	0	0	0	1	4	E	0	0	0	0	0	0	10	1	0	0	1	1
32	54	13	1	4	1	1	1	1	1	0	1	1	BE	0	1	0	0	1	0	0	22	2	B	0	1	0	0	0	1	4	E	0	0	0	0	0	0	10	1	0	1	1	1
32	69	40	1	12	1	1	1	1	1	1	1	1	DE	0	0	0	1	1	0	0	11			0	0	0	0	0	1	4	E	0	0	0	0	0	0	10	0	0	0	1	2
32	70	40	1	6	1	1	1	1	1	1	1	1	DE	0	0	0	1	1	0	0	11			0	0	0	0	0	1	4	E	0	0	0	0	0	0	2	0	0	0	1	2
33	9	9	1																													0	0	0	0	0	0
33	9	27	1	8	1	1	1	1	1	1	1	1	BE	0	1	0	0	1	0	0	22	2	C	0	0	1	0	0	1	8		0	0	0	0	0	0	10	1	0	1	1	2
33	13	22	1	13	1	1	1	1	1	1	1	1	BE	0	1	0	0	1	0	0	24	2	C	0	0	1	0	0	1	4	E	0	0	0	0	0	0	10	1	1	1	1	1
33	21	28	1	20	1	1	1	1	1	1	1	1	AB	1	1	0	0	0	0	0	41	2	BC	0	1	1	0	0	3	8		0	0	0	0	0	0	10	1	0	1	1	2
33	27	10	1	6	1	1	1	1	1	0	1	1	DE	0	0	0	1	1	0	0	11			0	0	0	0	0	1	4	E	0	0	0	0	0	0	55	0	0	0	1	2
33	31	20	1	16	1	1	1	1	1	1	1	1	BDE	0	1	0	1	1	0	0	11			0	0	0	0	0	1	4	E	0	0	0	0	0	0	10	1	0	1	1	1
33	33	30	1	16	1	1	1	1	1	1	1	1	B	0	1	0	0	0	0	0	22	2	C	0	0	1	0	0	1	8		0	0	0	0	0	0	10	1	0	1	1	1
33	34	14	1	15	1	1	1	1	1	1	1	1	DE	0	0	0	1	1	0	0	11			0	0	0	0	0	1	4	E	0	0	0	0	0	0	55	1	0	0	1	2
33	37	18	1	18	1	1	1	1	1	1	1	1	DE	0	0	0	1	1	0	0	11			0	0	0	0	0	1	4	E	0	0	0	0	0	0	10	0	0	0	1	1
33	39	35	1	15	1	1	1	1	1	1	1	1	BE	0	1	0	0	1	0	0	22	2	B	0	1	0	0	0	1	4	E	0	0	0	0	0	0	5	1	1	1	1	2
33	42	31	1	9	1	1	1	1	1	1	1	1	DE	0	0	0	1	1	0	0	11			0	0	0	0	0	1	4	E	0	0	0	0	0	0	10	0	0	0	1	1
33	44	14	1	15	1	1	1	1	1	1	1	1	DE	0	0	0	1	1	0	0	11			0	0	0	0	0	1	4	E	0	0	0	0	0	0	10	0	0	0	1	2
33	47	18	1																													0	0	0	0	0	0
33	47	35	1	15	1	1	1	1	1	1	1	1	DE	0	0	0	1	1	0	0	11			0	0	0	0	0	1	4	E	0	0	0	0	0	0	5	0	0	0	1	1
33	57	12	1	5	1	1	1	1	1	1	1	1	DE	0	0	0	1	1	0	0	11			0	0	0	0	0	1	4	E	0	0	0	0	0	0	10	0	0	0	1	1
33	57	29	1	10	1	1	1	1	1	1	1	1	DEX	0	0	0	1	1	1	0	11			0	0	0	0	0	1	4	E	0	0	0	0	0	0	10	0	0	0	1	1
33	61	31	1	25	1	1	1	1	1	1	1	1	BE	0	1	0	0	1	0	0	22	2	B	0	1	0	0	0	1	8		0	0	0	0	0	0	10	1	0	0	1	1
33	62	28	1	6	1	1	1	1	1	1	1	1	BE	0	1	0	0	1	0	0	22	2	C	0	0	1	0	0	1	8		0	0	0	0	0	0	10	1	0	1	1	1
34	6	8	0	4	0	0	0	0	0	0	1	1	DE	0	0	0	1	1	0	0	11			0	0	0	0	0	1	4	E	0	0	0	0	0	0	10	0	0	0	1	2
34	9	20	0	12	1	1	1	1	1	1	1	1	B	0	1	0	0	0	0	0	41	2	B	0	1	0	0	0	1	4	E	0	0	0	0	0	0	10	1	0	1	1	2
34	10	30	0	11	1	1	1	1	1	1	1	1	B	0	1	0	0	0	0	0	22	2	C	0	0	1	0	0	1	3	Y	0	0	0	0	0	1	5	1	0	1	1	2
34	12	13	0	7	1	1	1	1	1	1	1	1	AB	1	1	0	0	0	0	0	41	2	B	0	1	0	0	0	1	8		0	0	0	0	0	0	5	1	0	1	1	2
34	32	28	0	3	1	1	0	1	1	1	1	1	DE	0	0	0	1	1	0	0	11			0	0	0	0	0	1	4	E	0	0	0	0	0	0	10	0	1	0	0
34	36	13	0	4	0	0	0	0	0	1	1	1	DE	0	0	0	1	1	0	0	11			0	0	0	0	0	1	4	E	0	0	0	0	0	0	10	0	0	0	1	2
34	42	21	0	1	0	0	0	0	0	0	1	1	B	0	1	0	0	0	0	0	24	2	C	0	0	1	0	0	1	3	A	1	0	0	0	0	0	5	1	0	1	1	1
34	43	5	0	4	1	1	1	1	1	1	1	1	B	0	1	0	0	0	0	0	22	2	B	0	1	0	0	0	1	4	E	0	0	0	0	0	0	10	1	0	1	1	2
34	49	30	0																													0	0	0	0	0	0
34	54	13	0	5	1	1	1	1	1	1	1	1	DE	0	0	0	1	1	0	0	11			0	0	0	0	0	1	4	E	0	0	0	0	0	0	10	0	0	0	1	1
34	58	15	0	8	1	1	1	1	1	1	1	1	AB	1	1	0	0	0	0	0	41	2	B	0	1	0	0	0	1	4	E	0	0	0	0	0	0	10	1	0	1	1	2
34	64	11	0	3	0	0	0	0	0	1	1	1	B	0	1	0	0	0	0	0	22	2	B	0	1	0	0	0	1	8		0	0	0	0	0	0	5	1	0	1	1	1
34	66	11	0																													0	0	0	0	0	0
34	68	14	0	2	1	1	0	0	1	1	1	1	DE	0	0	0	1	1	0	0	11			0	0	0	0	0	1	4	E	0	0	0	0	0	0	10	0	0	0	1	2
34	68	36	0	2	1	1	1	1	1	1	1	1	DE	0	0	0	1	1	0	0	11			0	0	0	0	0	1	4	E	0	0	0	0	0	0	10	0	0	0	1	2
34	71	13	0	5	1	1	1	1	1	1	1	1	AB	1	1	0	0	0	0	0	41	2	B	0	1	0	0	0	3	8		0	0	0	0	0	0	10	1	0	1	1	2
34	75	12	0	5	1	1	1	1	1	1	1	1	A	1	0	0	0	0	0	0	41	2	C	0	0	1	0	0	1	3	E	0	0	0	0	0	0	5	1	0	1	1	1
34	77	16	0	4	1	1	1	1	1	1	1	1	AB	1	1	0	0	0	0	0	41	2	B	0	1	0	0	0	1	8		0	0	0	0	0	0	10	1	0	1	1	1
34	78	20	0	1	1	1	1	1	1	1	0	1	BE	0	1	0	0	1	0	0	24	2	B	0	1	0	0	0	1	4	E	0	0	0	0	0	0	10	0	0	0	1	2
34	78	37	0																													0	0	0	0	0	0
34	79	22	0	2	0	0	0	0	0	0	1	1	B	0	1	0	0	0	0	0	22	2	C	0	0	1	0	0	1	4	E	0	0	0	0	0	0	10	1	0	1	1	2
34	83	13	0	2	0	0	0	0	0	1	1	1	B	0	1	0	0	0	0	0	22	2	C	0	0	1	0	0	1	4	E	0	0	0	0	0	0	10	1	0	1	1	1
34	87	12	0	3	1	1	1	1	1	1	1	1	AB	1	1	0	0	0	0	0	41	2	C	0	0	1	0	0	1	8		0	0	0	0	0	0	10	1	1	1	1	2
34	88	41	0	1	1	1	0	0	1	1	1	1	DE	0	0	0	1	1	0	0	12			0	0	0	0	0	1	8		0	0	0	0	0	0	10	0	1	0	0
34	92	34	0								0	0	DE	0	0	0	1	1	0	0	11			0	0	0	0	0	1	4	X	0	0	0	0	1	0	5	0	1	0	1	2
34	105	23	0	7	1	1	1	1	1	1	1	1	B	0	1	0	0	0	0	0	24	2	C	0	0	1	0	0	1	8		0	0	0	0	0	0	10	1	0	1	1	1
34	106	24	0	2	0	0	0	0	0	0	1	1	B	0	1	0	0	0	0	0	41	2	C	0	0	1	0	0	1	3	Y	0	0	0	0	0	1	5	1	1	1	1	2
34	107	16	0	3	1	1	1	1	1	1	1	1	DE	0	0	0	1	1	0	0	11			0	0	0	0	0	1	4	E	0	0	0	0	0	0	10	0	0	1	0
34	109	19	0	10	1	1	1	1	1	1	1	1	DE	0	0	0	1	1	0	0	11			0	0	0	0	0	1	4	E	0	0	0	0	0	0	10	0	0	0	1	1
34	113	28	0	3	0	0	1	1	1	1	1	1	DE	0	0	0	1	1	0	0	11			0	0	0	0	0	1	4	E	0	0	0	0	0	0	10	0	0	0	1	1
34	117	28	0	5	1	1	1	1	1	1	1	1	CE	0	0	1	0	1	0	0	28	2	C	0	0	1	0	0	1	3	D	0	0	0	1	0	0	10	1	0	1	1	1
34	118	31	0	10	1	1	1	1	1	1	1	1	AB	1	1	0	0	0	0	0	41	2	C	0	0	1	0	0	3	8		0	0	0	0	0	0	5	1	0	1	1	2
34	119	30	0	6	1	1	1	1	1	1	1	1	B	0	1	0	0	0	0	0	22	2	C	0	0	1	0	0	1	8		0	0	0	0	0	0	10	1	0	1	0
34	122	38	0	5	1	1	1	1	1	1	1	1	B	0	1	0	0	0	0	0	41	2	C	0	0	1	0	0	1	8		0	0	0	0	0	0	5	1	0	1	1	1
34	125	40	0																													0	0	0	0	0	0
35	1	33	0	13	1	1	1	1	1	1	1	1	E	0	0	0	0	1	0	0	12			0	0	0	0	0	1	4	E	0	0	0	0	0	0	55	0	0	0	1	1
35	4	24	0	10	1	1	1	1	1	1	1	1	DE	0	0	0	1	1	0	0	11			0	0	0	0	0	1	4	E	0	0	0	0	0	0	55	0	0	0	1	1
35	8	27	0								0	0	BE	0	1	0	0	1	0	0	22	2	C	0	0	1	0	0	1	8		0	0	0	0	0	0	10	1	0	1	1	1
35	10	15	0	8	1	1	1	1	1	1	1	1	B	0	1	0	0	0	0	0	22	2	D	0	0	0	1	0	1	8		0	0	0	0	0	0	5	1	1	1	1	1
35	43	19	0	6	1	1	1	1	1	0	1	1	AB	1	1	0	0	0	0	0	41	2	C	0	0	1	0	0	3	8		0	0	0	0	0	0	55	1	0	1	1	1
35	44	31	0	5	1	1	1	1	1	1	1	1	AB	1	1	0	0	0	0	0	41	2	B	0	1	0	0	0	3	8		0	0	0	0	0	0	5	1	8	1	1	2
35	51	38	0	8	1	1	1	1	1	1	1	1	BE	0	1	0	0	1	0	0	22	2	B	0	1	0	0	0	1	8		0	0	0	0	0	0	10	1	1	1	1	1
35	73	10	0	2	1	0	0	0	0	0	1	1	BDE	0	1	0	1	1	0	0	22	2	B	0	1	0	0	0	1	8		0	0	0	0	0	0	2	1	0	1	1	1
35	73	37	0	4	1	1	1	1	1	1	1	1	BE	0	1	0	0	1	0	0	22	2	B	0	1	0	0	0	1	8		0	0	0	0	0	0	55	1	0	1	1	1
35	74	28	0	14	1	1	1	1	1	1	1	1	DE	0	0	0	1	1	0	0	11			0	0	0	0	0	1	8		0	0	0	0	0	0	55	0	0	0	1	1
35	76	34	0	11	1	1	1	1	1	1	1	1	BD	0	1	0	1	0	0	0	22	2	C	0	0	1	0	0	1	8		0	0	0	0	0	0	55	1	8	1	1	1
35	82	24	0	10	1	1	1	1	1	0	1	1	BE	0	1	0	0	1	0	0	22	2	B	0	1	0	0	0	1	8		0	0	0	0	0	0	55	1	0	8	1	1
35	110	27	0	9	1	1	1	1	1	1	1	1	BDE	0	1	0	1	1	0	0	22	2	B	0	1	0	0	0	1	8		0	0	0	0	0	0	10	1	0	1	1	1
35	121	21	0	6	1	1	1	1	1	1	1	1	AB	1	1	0	0	0	0	0	41	2	B	0	1	0	0	0	3	8		0	0	0	0	0	0	10	1	1	1	1	2
35	125	10	0	6	1	1	1	1	1	0	1	1	AB	1	1	0	0	0	0	0	41	2	C	0	0	1	0	0	3	8		0	0	0	0	0	0	10	1	1	1	1	2
35	153	4	0	10	1	1	1	1	1	1	1	1	BD	0	1	0	1	0	0	0	22	2	B	0	1	0	0	0	1	8		0	0	0	0	0	0	2	1	1	1	1	1
35	153	29	0	14	1	1	1	1	1	1	1	1	AB	1	1	0	0	0	0	0	41	2	B	0	1	0	0	0	1	8		0	0	0	0	0	0	2	1	1	1	1	1
35	168	25	0	12	1	1	1	1	1	1	1	1	DE	0	0	0	1	1	0	0	12			0	0	0	0	0	1	6	D	0	0	0	1	0	0	2	0	0	0	1	1
35	201	40	0	18	1	1	1	1	1	0	1	1	DE	0	0	0	1	1	0	0	12			0	0	0	0	0	1	4	Y	0	0	0	0	0	1	2	0	0	0	1	1
35	202	21	0	25	1	1	1	1	1	1	1	1	BE	0	1	0	0	1	0	0	22	2	B	0	1	0	0	0	1	8		0	0	0	0	0	0	55	1	1	1	0
35	205	33	0	7	1	1	1	1	1	1	1	1	BDE	0	1	0	1	1	0	0	22	2	B	0	1	0	0	0	1	8		0	0	0	0	0	0	10	1	1	1	1	2
35	226	20	0	18	1	1	1	1	1	1	1	1	AB	1	1	0	0	0	0	0	41	1	B	0	1	0	0	0	3	8		0	0	0	0	0	0	10	1	0	1	1	1
35	233	38	0	11	1	1	1	1	1	1	1	1	AB	1	1	0	0	0	0	0	41	2	B	0	1	0	0	0	3	8		0	0	0	0	0	0	5	1	1	1	1	1
35	237	13	0	12	1	1	1	1	1	1	1	1	AB	1	1	0	0	0	0	0	41	2	B	0	1	0	0	0	1	3	Y	0	0	0	0	0	1	2	1	1	1	1	1
35	237	25	0	18	1	1	1	1	1	0	1	1	E	0	0	0	0	1	0	0	12			0	0	0	0	0	1	4	E	0	0	0	0	0	0	2	0	0	0	1	1
35	239	15	0	10	1	1	1	1	1	1	1	1	AB	1	1	0	0	0	0	0	22	2	B	0	1	0	0	0	1	8		0	0	0	0	0	0	5	1	1	1	1	1
35	240	34	0	6	1	1	1	1	1	1	1	1	AB	1	1	0	0	0	0	0	41	1	B	0	1	0	0	0	3	8		0	0	0	0	0	0	2	1	1	1	1	2
35	241	30	0	12	1	1	1	1	1	0	1	1	BE	0	1	0	0	1	0	0	22	2	B	0	1	0	0	0	1	8		0	0	0	0	0	0	10	1	1	1	0
35	242	30	0	13	1	1	1	1	1	1	1	1	AB	1	1	0	0	0	0	0	41	1	B	0	1	0	0	0	1	8		0	0	0	0	0	0	10	1	1	1	1	2
35	243	42	0	12	1	1	1	1	1	1	1	1	BE	0	1	0	0	1	0	0	22	2	B	0	1	0	0	0	1	8		0	0	0	0	0	0	2	1	0	1	1	2
35	245	18	0	5	0	1	1	1	1	1	1	1	AB	1	1	0	0	0	0	0	41	1	B	0	1	0	0	0	3	8		0	0	0	0	0	0	10	1	8	1	1	2
35	247	26	0	13	1	1	1	1	1	0	1	1	AB	1	1	0	0	0	0	0	41	2	C	0	0	1	0	0	3	8		0	0	0	0	0	0	5	1	0	1	1	2
35	248	30	0	8	1	1	1	1	1	1	1	1	BE	0	1	0	0	1	0	0	22	1	B	0	1	0	0	0	1	8		0	0	0	0	0	0	5	1	1	1	1	2
35	249	16	0																													0	0	0	0	0	0
35	249	33	0	16	1	1	1	1	1	1	1	1	BE	0	1	0	0	1	0	0	22	2	C	0	0	1	0	0	1	3	D	0	0	0	1	0	0	55	1	0	1	1	1
35	253	16	0	20	1	1	1	1	1	1	1	1	AB	1	1	0	0	0	0	0	41	2	B	0	1	0	0	0	3	8		0	0	0	0	0	0	55	1	1	1	1	2
35	254	22	0	15	1	1	1	1	1	1	1	1	BE	0	1	0	0	1	0	0	24	2	B	0	1	0	0	0	1	8		0	0	0	0	0	0	55	1	1	0	1	2
35	256	16	0	12	1	1	1	1	1	1	1	1	AB	1	1	0	0	0	0	0	41	2	B	0	1	0	0	0	3	8		0	0	0	0	0	0	2	1	1	1	1	2
35	258	33	0	6	1	1	1	1	1	1	1	1	AB	1	1	0	0	0	0	0	22	2	B	0	1	0	0	0	1	8		0	0	0	0	0	0	8	1	1	1	0
35	259	31	0	23	1	1	1	1	1	1	1	1	AB	1	1	0	0	0	0	0	41	2	B	0	1	0	0	0	3	8		0	0	0	0	0	0	10	1	1	1	1	2
35	261	42	0	16	1	1	1	1	1	0	1	1	AB	1	1	0	0	0	0	0	41	2	B	0	1	0	0	0	3	8		0	0	0	0	0	0	5	1	1	1	1	2
35	264	29	0	10	1	1	1	1	1	1	1	1	AB	1	1	0	0	0	0	0	41	2	B	0	1	0	0	0	1	8		0	0	0	0	0	0	10	1	0	8	0
35	267	40	0	14	1	1	1	1	1	1	1	1	AB	1	1	0	0	0	0	0	22	1	B	0	1	0	0	0	1	8		0	0	0	0	0	0	5	1	1	1	1	1
35	271	42	0	11	0	1	1	1	1	1	1	1	BDE	0	1	0	1	1	0	0	22	2	C	0	0	1	0	0	1	8		0	0	0	0	0	0	55	1	0	1	1	1
36	21	21	0	6	1	1	1	1	1	0	1	1	BE	0	1	0	0	1	0	0	24	2	B	0	1	0	0	0	1	8		0	0	0	0	0	0	10	1	0	1	1	1
36	22	30	0	12	1	1	1	1	1	1	1	1	AB	1	1	0	0	0	0	0	41	2	B	0	1	0	0	0	3	8		0	0	0	0	0	0	10	1	1	1	0
37	6	17	1	12	1	1	1	1	1	1	1	1	BE	0	1	0	0	1	0	0	24	2	B	0	1	0	0	0	1	8		0	0	0	0	0	0	2	1	1	1	1	1
37	14	29	1	10	1	1	1	1	1	1	1	1	ABE	1	1	0	0	1	0	0	43	2	A	1	0	0	0	0	1	8		0	0	0	0	0	0	5	1	1	1	1	2
37	19	20	1	13	1	1	1	1	1	1	1	1	AB	1	1	0	0	0	0	0	46	2	AB	1	1	0	0	0	3	8		0	0	0	0	0	0	5	1	1	1	1	1
37	22	41	1	10	1	1	1	1	1	1	1	1	BE	0	1	0	0	1	0	0	22	2	C	0	0	1	0	0	1	8		0	0	0	0	0	0	10	1	0	1	1	1
37	47	13	1	6	1	1	1	1	1	1	1	1	ABE	1	1	0	0	1	0	0	41	2	B	0	1	0	0	0	1	8		0	0	0	0	0	0	10	1	1	1	1	1
37	58	19	1	12	1	1	1	1	1	1	1	1	BE	0	1	0	0	1	0	0	24	2	C	0	0	1	0	0	1	8		0	0	0	0	0	0	2	1	1	1	1	1
37	70	31	1	12	1	1	1	1	1	1	1	1	ABE	1	1	0	0	1	0	0	41	2	B	0	1	0	0	0	3	8		0	0	0	0	0	0	55	1	1	1	1	2
37	81	26	1																													0	0	0	0	0	0
37	86	22	1	9	1	1	1	1	1	1	1	1	AB	1	1	0	0	0	0	0	43	2	B	0	1	0	0	0	3	8		0	0	0	0	0	0	5	1	1	1	1	1
37	89	25	1	10	1	1	1	1	1	1	1	1	AE	1	0	0	0	1	0	0	41	1	B	0	1	0	0	0	1	8		0	0	0	0	0	0	5	1	1	1	1	1
37	89	40	1	5	1	1	1	1	1	1	1	1	AB	1	1	0	0	0	0	0	41	2	B	0	1	0	0	0	3	8		0	0	0	0	0	0	5	1	1	1	1	1
37	109	11	1	8	1	1	1	1	1	1	1	1	AB	1	1	0	0	0	0	0	41	2	C	0	0	1	0	0	3	8		0	0	0	0	0	0	2	1	1	1	1	1
37	122	21	1	6	1	1	1	1	1	1	1	1	AB	1	1	0	0	0	0	0	41	2	B	0	1	0	0	0	1	8		0	0	0	0	0	0	55	1	1	1	1	1
37	144	35	1	8	1	1	1	1	1	1	1	1	ABE	1	1	0	0	1	0	0	46	2	A	1	0	0	0	0	1	8		0	0	0	0	0	0	5	1	1	1	1	1
37	146	13	1	6	1	1	1	1	1	1	1	1	AB	1	1	0	0	0	0	0	41	2	AB	1	1	0	0	0	3	8		0	0	0	0	0	0	5	1	1	1	1	1
37	146	31	1	10	1	1	1	1	1	1	1	1	AB	1	1	0	0	0	0	0	41	2	A	1	0	0	0	0	3	8		0	0	0	0	0	0	8	1	1	8	0
37	147	11	1	8	1	1	1	1	1	1	1	1	ABE	1	1	0	0	1	0	0	22	2	D	0	0	0	1	0	1	8		0	0	0	0	0	0	55	0	0	1	1	1
37	151	14	1	5	1	1	1	1	1	1	1	0	B	0	1	0	0	0	0	0	22	2	C	0	0	1	0	0	1	8		0	0	0	0	0	0	2	1	1	1	1	2
37	168	41	1	9	1	1	1	1	1	1	1	1	BE	0	1	0	0	1	0	0	41	2	B	0	1	0	0	0	1	8		0	0	0	0	0	0	5	1	1	1	1	1
37	170	29	1	13	1	1	1	1	1	1	1	1	AB	1	1	0	0	0	0	0	46	2	A	1	0	0	0	0	3	8		0	0	0	0	0	0	55	1	1	1	1	1
37	171	41	1	10	1	1	1	1	1	1	1	1	AB	1	1	0	0	0	0	0	41	2	C	0	0	1	0	0	1	8		0	0	0	0	0	0	5	1	1	1	1	1
37	185	26	1	15	1	1	1	1	1	1	1	1	BE	0	1	0	0	1	0	0	41	2	B	0	1	0	0	0	1	8		0	0	0	0	0	0	2	1	1	1	1	1
37	213	26	1	6	1	0	1	1	1	1	1	1	BC	0	1	1	0	0	0	0	21	1	B	0	1	0	0	0	1	8		0	0	0	0	0	0	5	1	1	1	1	2
37	220	35	1	7	0	1	1	1	1	1	1	0	BE	0	1	0	0	1	0	0	24	2	B	0	1	0	0	0	1	4	D	0	0	0	1	0	0	55	1	1	1	1	1
37	236	32	1	13	1	1	1	1	1	0	1	1	AB	1	1	0	0	0	0	0	46	2	A	1	0	0	0	0	3	8		0	0	0	0	0	0	55	1	1	1	1	1
37	240	11	1	5	1	1	1	1	1	1	1	1	BE	0	1	0	0	1	0	0	22	2	C	0	0	1	0	0	1	8		0	0	0	0	0	0	10	1	1	1	1	1
37	240	32	1	25	1	1	1	1	1	1	1	1	BE	0	1	0	0	1	0	0	22	2	C	0	0	1	0	0	1	8		0	0	0	0	0	0	55	1	1	1	1	1
37	241	24	1	12	1	1	1	1	1	1	1	1	A	1	0	0	0	0	0	0	41	1	B	0	1	0	0	0	3	8		0	0	0	0	0	0	5	1	1	1	1	1
37	243	15	1	4	1	1	1	1	1	0	1	1	AB	1	1	0	0	0	0	0	41	2	B	0	1	0	0	0	1	8		0	0	0	0	0	0	10	1	1	1	0
37	243	30	1	9	1	1	1	1	1	1	1	1	ABE	1	1	0	0	1	0	0	46	2	A	1	0	0	0	0	1	8		0	0	0	0	0	0	5	1	1	1	1	1
37	248	15	1	4	1	1	1	1	1	0	1	1	E	0	0	0	0	1	0	0	12			0	0	0	0	0	1	4	E	0	0	0	0	0	0	2	0	0	0	1	1
37	249	20	1	11	1	1	1	1	1	1	1	1	BE	0	1	0	0	1	0	0	24	2	B	0	1	0	0	0	1	8		0	0	0	0	0	0	2	1	1	1	1	1
37	253	33	1	15	1	1	1	1	1	1	1	1	DEX	0	0	0	1	1	1	0	12			0	0	0	0	0	1	4	E	0	0	0	0	0	0	55	1	8	0	1	1
37	254	23	1	14	1	1	1	1	1	1	1	1	AB	1	1	0	0	0	0	0	41	2	B	0	1	0	0	0	3	8		0	0	0	0	0	0	55	1	1	1	1	2
37	255	34	1	20	1	1	1	1	1	1	1	1	AB	1	1	0	0	0	0	0	46	2	A	1	0	0	0	0	3	8		0	0	0	0	0	0	5	1	1	1	1	2
37	257	18	1	8	1	1	1	1	1	1	1	1	AB	1	1	0	0	0	0	0	41	2	B	0	1	0	0	0	3	8		0	0	0	0	0	0	55	1	1	1	1	2
37	258	18	1	8	1	1	1	1	1	1	1	1	AB	1	1	0	0	0	0	0	46	2	A	1	0	0	0	0	3	8		0	0	0	0	0	0	5	1	1	1	1	1
37	258	42	1	12	1	1	1	1	1	1	1	1	AB	1	1	0	0	0	0	0	46	2	B	0	1	0	0	0	3	8		0	0	0	0	0	0	5	1	1	1	1	2
37	261	37	1	12	1	1	1	1	1	1	1	1	AB	1	1	0	0	0	0	0	41	2	B	0	1	0	0	0	3	8		0	0	0	0	0	0	5	1	1	1	1	2
37	263	35	1	9	1	1	1	1	1	1	1	1	AB	1	1	0	0	0	0	0	41	2	B	0	1	0	0	0	3	8		0	0	0	0	0	0	5	1	1	1	1	1
37	264	20	1	10	1	1	1	1	1	1	1	1	AB	1	1	0	0	0	0	0	41	1	B	0	1	0	0	0	3	8		0	0	0	0	0	0	55	1	1	1	1	2
37	264	42	1	10	1	1	1	1	1	1	1	1	AB	1	1	0	0	0	0	0	41	2	B	0	1	0	0	0	3	8		0	0	0	0	0	0	5	1	1	8	1	2
37	266	14	1																													0	0	0	0	0	0
37	269	18	1	6	1	1	1	1	1	1	1	1	BCE	0	1	1	0	1	0	0	24	2	B	0	1	0	0	0	1	8		0	0	0	0	0	0	5	1	1	1	1	1
37	275	19	1	3	0	1	1	0	0	0	1	1	E	0	0	0	0	1	0	0	12			0	0	0	0	0	1	4	E	0	0	0	0	0	0	55	0	0	0	0
37	275	32	1	12	1	1	1	1	1	1	1	1	BE	0	1	0	0	1	0	0	22	2	C	0	0	1	0	0	1	8		0	0	0	0	0	0	55	1	8	8	1	1
37	277	29	1	10	1	1	1	1	1	1	1	1	AB	1	1	0	0	0	0	0	41	1	B	0	1	0	0	0	3	8		0	0	0	0	0	0	5	1	1	1	1	2
37	282	29	1	10	1	1	1	1	1	1	1	0	AB	1	1	0	0	0	0	0	43	2	A	1	0	0	0	0	3	8		0	0	0	0	0	0	5	1	1	1	1	1
37	289	28	1	14	1	1	1	1	1	1	1	1	AB	1	1	0	0	0	0	0	43	2	B	0	1	0	0	0	1	8		0	0	0	0	0	0	5	1	1	1	1	1
37	290	38	1	11	1	1	1	1	1	1	1	1	AB	1	1	0	0	0	0	0	41	2	B	0	1	0	0	0	3	8		0	0	0	0	0	0	2	1	8	1	1	1
37	293	25	1	4	0	1	1	1	1	0	1	1	BE	0	1	0	0	1	0	0	24	2	B	0	1	0	0	0	1	8		0	0	0	0	0	0	55	1	1	1	1	1
37	297	28	1	6	1	1	1	1	1	1	1	1	AB	1	1	0	0	0	0	0	43	2	B	0	1	0	0	0	3	8		0	0	0	0	0	0	5	1	0	1	1	1
37	301	33	1	8	1	1	1	1	1	1	1	1	DE	0	0	0	1	1	0	0	12			0	0	0	0	0	1	4	E	0	0	0	0	0	0	2	0	0	0	1	1
37	314	36	1	6	1	1	1	1	1	1	1	1	AB	1	1	0	0	0	0	0	46	1	B	0	1	0	0	0	3	8		0	0	0	0	0	0	5	1	1	1	1	1
37	317	35	1	3	1	1	0	0	1	0	1	1	BE	0	1	0	0	1	0	0	22	2	B	0	1	0	0	0	1	3	Y	0	0	0	0	0	1	10	1	1	1	1	1
38	17	17	0	6	1	1	1	1	1	1	1	1	BE	0	1	0	0	1	0	0	24	2	B	0	1	0	0	0	1	8		0	0	0	0	0	0	55	1	1	1	1	1
38	31	18	0	17	0	1	1	1	1	1	1	1	AB	1	1	0	0	0	0	0	41	2	B	0	1	0	0	0	3	8		0	0	0	0	0	0	55	1	1	1	1	1
38	31	41	0	13	1	1	1	1	1	1	1	1	ABC	1	1	1	0	0	0	0	41	2	B	0	1	0	0	0	3	8		0	0	0	0	0	0	8	1	1	1	0
38	34	37	0	6	1	1	1	1	1	1	1	1	AB	1	1	0	0	0	0	0	41	2	X	0	0	0	0	1	3	8		0	0	0	0	0	0	5	1	1	8	1	2
38	45	20	0	12	1	1	1	1	1	0	1	1	BC	0	1	1	0	0	0	0	21	2	B	0	1	0	0	0	1	3	E	0	0	0	0	0	0	5	1	8	1	1	2
38	45	38	0	2	0	0	0	0	0	0	1	1	BE	0	1	0	0	1	0	0	22	2	B	0	1	0	0	0	1	3	Y	0	0	0	0	0	1	10	1	1	1	0
38	46	38	0	10	1	1	1	1	1	1	1	1	AB	1	1	0	0	0	0	0	41	1	B	0	1	0	0	0	3	8		0	0	0	0	0	0	10	1	8	1	1	1
38	49	33	0	6	1	1	1	1	1	1	1	1	AB	1	1	0	0	0	0	0	41	2	B	0	1	0	0	0	1	8		0	0	0	0	0	0	55	1	0	1	1	1
38	53	36	0	10	1	1	1	1	1	1	1	1	ABE	1	1	0	0	1	0	0	41	2	B	0	1	0	0	0	3	8		0	0	0	0	0	0	5	1	1	1	1	2
39	2	14	1	18	1	1	1	1	1	1	1	1	A	1	0	0	0	0	0	0	41	2	B	0	1	0	0	0	1	8		0	0	0	0	0	0	10	1	1	1	0
39	2	26	1																													0	0	0	0	0	0
39	2	35	1	11	1	1	1	1	1	0	1	1	DE	0	0	0	1	1	0	0	12			0	0	0	0	0	1	4	E	0	0	0	0	0	0	55	0	0	0	1	2
39	6	29	1	12	1	1	1	1	1	1	1	1	AB	1	1	0	0	0	0	0	41	2	B	0	1	0	0	0	1	8		0	0	0	0	0	0	55	1	0	1	1	1
39	7	24	1	10	1	1	1	1	1	1	1	1	AB	1	1	0	0	0	0	0	41	2	B	0	1	0	0	0	3	8		0	0	0	0	0	0	10	1	1	1	1	1
39	17	24	1	8	1	1	1	1	1	1	1	1	DEX	0	0	0	1	1	1	0	11			0	0	0	0	0	1	4	E	0	0	0	0	0	0	2	1	1	0	1	1
39	23	11	1	6	1	1	1	1	1	1	1	1	DX	0	0	0	1	0	1	0	12			0	0	0	0	0	1	4	Y	0	0	0	0	0	1	55	1	8	0	1	2
39	28	22	1	14	1	1	1	1	1	1	1	1	DEX	0	0	0	1	1	1	0	11			0	0	0	0	0	1	4	E	0	0	0	0	0	0	5	1	1	0	1	1
39	32	18	1	10	0	1	1	1	1	1	1	1	BE	0	1	0	0	1	0	0	41	2	B	0	1	0	0	0	1	4	D	0	0	0	1	0	0	10	1	0	1	1	1
39	37	30	1	6	1	1	1	1	0	1	1	1	DE	0	0	0	1	1	0	0	11			0	0	0	0	0	1	4	E	0	0	0	0	0	0	55	1	1	0	1	1
39	38	18	1	3	1	1	1	1	1	1	1	1	AB	1	1	0	0	0	0	0	41	2	B	0	1	0	0	0	1	8		0	0	0	0	0	0	55	1	8	1	1	2
39	39	29	1	7	1	1	1	1	1	1	1	1	DEX	0	0	0	1	1	1	0	11			0	0	0	0	0	1	4	E	0	0	0	0	0	0	2	1	1	0	1	2
39	42	21	1	10	1	1	1	1	1	1	1	1	AB	1	1	0	0	0	0	0	41	2	B	0	1	0	0	0	3	8		0	0	0	0	0	0	5	1	1	1	1	2
39	43	17	1	9	1	1	1	1	1	1	1	1	AB	1	1	0	0	0	0	0	41	1	B	0	1	0	0	0	3	8		0	0	0	0	0	0	5	1	1	1	1	2
39	56	10	1	13	1	1	1	1	1	1	1	1	AB	1	1	0	0	0	0	0	41	1	B	0	1	0	0	0	1	8		0	0	0	0	0	0	10	1	1	1	1	1
39	65	14	1	14	1	1	1	1	1	1	1	1	DE	0	0	0	1	1	0	0	11			0	0	0	0	0	1	8		0	0	0	0	0	0	2	1	1	0	1	2
39	72	35	1	16	1	1	1	1	1	1	1	1	DEX	0	0	0	1	1	1	0	11			0	0	0	0	0	1	4	E	0	0	0	0	0	0	10	0	0	0	1	2
39	91	17	1																													0	0	0	0	0	0
39	91	30	1	7	1	1	1	1	1	1	1	1	DE	0	0	0	1	1	0	0	12			0	0	0	0	0	1	4	E	0	0	0	0	0	0	2	8	0	0	1	1
39	98	36	1	15	1	1	1	1	1	1	1	1	DEX	0	0	0	1	1	1	0	12			0	0	0	0	0	1	4	E	0	0	0	0	0	0	55	1	1	0	1	2
39	106	28	1	12	1	1	1	1	1	1	1	1	DEX	0	0	0	1	1	1	0	12			0	0	0	0	0	1	4	E	0	0	0	0	0	0	10	1	1	0	1	1
39	115	10	1	4	1	1	1	1	1	0	1	1	DE	0	0	0	1	1	0	0	11			0	0	0	0	0	1	4	E	0	0	0	0	0	0	2	0	0	0	1	2
39	115	30	1	16	1	1	1	1	1	1	1	1	DEX	0	0	0	1	1	1	0	11			0	0	0	0	0	1	4	E	0	0	0	0	0	0	55	0	0	0	1	2
39	135	31	1	3	1	1	1	1	1	0	1	1	AB	1	1	0	0	0	0	0	41	2	B	0	1	0	0	0	3	8		0	0	0	0	0	0	2	1	8	1	1	2
39	147	29	1	19	1	1	1	1	1	1	1	1	BE	0	1	0	0	1	0	0	22	2	B	0	1	0	0	0	1	8		0	0	0	0	0	0	5	1	1	1	1	1
39	153	16	1	6	1	1	1	1	1	1	1	1	BD	0	1	0	1	0	0	0	24	2	C	0	0	1	0	0	1	8		0	0	0	0	0	0	10	1	1	1	1	1
39	153	41	1	4	0	1	1	1	1	1	1	1	BDE	0	1	0	1	1	0	0	22	2	C	0	0	1	0	0	1	8		0	0	0	0	0	0	10	1	1	1	1	1
39	156	8	1																													0	0	0	0	0	0
39	156	22	1	18	1	1	1	1	1	1	1	1	BE	0	1	0	0	1	0	0	41	2	B	0	1	0	0	0	1	4	E	0	0	0	0	0	0	10	1	1	1	1	2
39	159	42	1	16	1	1	1	1	1	1	1	1	AB	1	1	0	0	0	0	0	41	1	B	0	1	0	0	0	3	8		0	0	0	0	0	0	10	1	1	1	1	2
39	174	12	1	5	1	1	0	0	1	0	1	1	BE	0	1	0	0	1	0	0	24	2	B	0	1	0	0	0	1	4	E	0	0	0	0	0	0	10	1	0	1	1	2
39	174	34	1	7	1	1	1	1	1	1	1	1	DEX	0	0	0	1	1	1	0	11			0	0	0	0	0	1	4	E	0	0	0	0	0	0	10	1	0	0	1	2
39	175	36	1	16	1	1	1	1	1	1	1	1	DEX	0	0	0	1	1	1	0	11			0	0	0	0	0	1	4	E	0	0	0	0	0	0	55	1	1	0	1	2
39	176	19	1	6	1	1	1	1	1	1	1	1	DE	0	0	0	1	1	0	0	12			0	0	0	0	0	1	4	E	0	0	0	0	0	0	2	0	0	0	1	2
39	186	32	1	14	1	1	1	1	1	1	1	1	BE	0	1	0	0	1	0	0	22	2	B	0	1	0	0	0	1	8		0	0	0	0	0	0	55	1	1	1	1	2
39	197	39	1	16	1	1	1	1	1	1	1	1	DE	0	0	0	1	1	0	0	12			0	0	0	0	0	1	4	E	0	0	0	0	0	0	5	1	0	0	1	1
39	199	29	1	7	1	1	1	1	1	1	1	1	AB	1	1	0	0	0	0	0	41	2	B	0	1	0	0	0	1	8		0	0	0	0	0	0	5	1	1	1	1	2
39	200	24	1	13	1	1	1	1	1	1	1	1	DE	0	0	0	1	1	0	0	12			0	0	0	0	0	1	4	E	0	0	0	0	0	0	10	0	0	0	1	2
39	203	23	1	18	1	1	1	1	1	1	1	1	AB	1	1	0	0	0	0	0	41	1	B	0	1	0	0	0	3	8		0	0	0	0	0	0	5	1	0	1	1	2
39	205	21	1	15	1	1	1	1	1	1	1	1	AB	1	1	0	0	0	0	0	41	2	B	0	1	0	0	0	3	8		0	0	0	0	0	0	10	1	8	1	1	2
39	205	40	1	9	1	1	1	1	1	1	1	1	AB	1	1	0	0	0	0	0	41	2	B	0	1	0	0	0	3	8		0	0	0	0	0	0	5	1	1	1	1	2
39	207	39	1	14	1	1	1	1	1	0	1	1	AB	1	1	0	0	0	0	0	41	1	B	0	1	0	0	0	3	8		0	0	0	0	0	0	10	1	1	1	1	2
39	208	19	1	12	1	1	1	1	1	1	1	1	AB	1	1	0	0	0	0	0	41	1	B	0	1	0	0	0	3	8		0	0	0	0	0	0	10	1	1	1	1	2
39	209	20	1	15	1	1	1	1	1	1	1	1	BE	0	1	0	0	1	0	0	24	2	C	0	0	1	0	0	1	8		0	0	0	0	0	0	10	1	1	1	1	2
39	209	40	1	18	1	1	1	1	1	1	1	1	AB	1	1	0	0	0	0	0	41	2	B	0	1	0	0	0	1	8		0	0	0	0	0	0	2	1	1	1	1	1
39	210	21	1	14	1	1	1	1	1	1	1	1	AB	1	1	0	0	0	0	0	41	2	C	0	0	1	0	0	1	8		0	0	0	0	0	0	5	1	1	1	1	2
39	213	27	1	8	1	1	1	1	1	0	1	1	ABE	1	1	0	0	1	0	0	41	2	B	0	1	0	0	0	1	8		0	0	0	0	0	0	55	1	0	1	1	2
39	214	34	1	9	1	1	1	1	1	0	1	1	ABE	1	1	0	0	1	0	0	41	2	B	0	1	0	0	0	1	8		0	0	0	0	0	0	2	1	0	1	1	2
39	216	22	1	18	1	1	1	1	1	1	1	1	AB	1	1	0	0	0	0	0	22	1	B	0	1	0	0	0	3	8		0	0	0	0	0	0	5	1	0	1	1	1
39	216	40	1	22	1	1	1	1	1	1	1	1	AB	1	1	0	0	0	0	0	22	1	B	0	1	0	0	0	3	8		0	0	0	0	0	0	5	1	0	1	1	1
39	217	40	1	8	1	1	1	1	1	1	1	1	AB	1	1	0	0	0	0	0	41	2	B	0	1	0	0	0	1	8		0	0	0	0	0	0	10	1	0	1	1	1
39	221	29	1	18	1	1	1	1	1	1	1	1	AB	1	1	0	0	0	0	0	41	2	B	0	1	0	0	0	3	8		0	0	0	0	0	0	10	1	0	1	1	2
39	225	38	1	10	1	1	1	1	1	1	1	1	ABE	1	1	0	0	1	0	0	41	2	B	0	1	0	0	0	1	8		0	0	0	0	0	0	5	1	1	8	1	1
39	229	35	1	8	1	1	1	1	1	0	1	1	DEX	0	0	0	1	1	1	0	11			0	0	0	0	0	1	8		0	0	0	0	0	0	2	0	0	0	1	2
39	235	40	1	15	1	1	1	1	1	1	1	1	BE	0	1	0	0	1	0	0	22	2	BC	0	1	1	0	0	1	3	Y	0	0	0	0	0	1	2	1	1	1	1	2
39	238	40	1	13	1	1	1	1	1	1	1	1	AB	1	1	0	0	0	0	0	41	2	B	0	1	0	0	0	1	8		0	0	0	0	0	0	55	1	1	1	1	2
40	8	17	0	4	0	1	1	1	1	0	1	1	BE	0	1	0	0	1	0	0	24	2	B	0	1	0	0	0	1	4	E	0	0	0	0	0	0	10	1	0	1	1	1
40	12	16	0	6	1	1	1	1	1	0	1	1	BEX	0	1	0	0	1	1	0	24	2	B	0	1	0	0	0	1	8		0	0	0	0	0	0	10	1	0	1	1	1
40	12	30	0	6	1	1	1	1	1	1	1	1	BE	0	1	0	0	1	0	0	24	2	B	0	1	0	0	0	1	4	E	0	0	0	0	0	0	10	1	0	1	1	1
40	14	30	0	5	1	1	1	1	1	1	1	1	DE	0	0	0	1	1	0	0	11			0	0	0	0	0	1	4	E	0	0	0	0	0	0	10	8	0	0	1	1
40	15	16	0	5	1	1	1	1	1	0	1	1	BE	0	1	0	0	1	0	0	24	2	B	0	1	0	0	0	1	4	E	0	0	0	0	0	0	10	1	1	1	1	2
40	21	18	0	2	0	0	0	0	0	0	1	1	AB	1	1	0	0	0	0	0	41	2	B	0	1	0	0	0	1	3	A	1	0	0	0	0	0	5	1	0	1	1	2
40	21	38	0	3	1	1	1	1	1	1	1	1	B	0	1	0	0	0	0	0	22	2	C	0	0	1	0	0	1	4	E	0	0	0	0	0	0	10	1	0	1	1	2
40	23	15	0	2	0	0	0	0	0	0	1	1	BE	0	1	0	0	1	0	0	24	2	B	0	1	0	0	0	1	4	E	0	0	0	0	0	0	10	1	0	1	1	1
40	23	36	0	6	0	1	1	1	1	1	1	1	DEX	0	0	0	1	1	1	0	11			0	0	0	0	0	1	4	E	0	0	0	0	0	0	2	0	0	0	1	2
40	44	39	0	4	0	1	1	1	1	1	1	1	AB	1	1	0	0	0	0	0	41	2	C	0	0	1	0	0	3	8		0	0	0	0	0	0	5	1	1	1	1	2
40	53	17	0	4	0	1	1	1	1	1	1	1	BE	0	1	0	0	1	0	0	24	2	B	0	1	0	0	0	1	4	E	0	0	0	0	0	0	10	1	1	1	1	2
40	60	2	0	3	0	1	0	0	0	1	1	0	DE	0	0	0	1	1	0	0	11			0	0	0	0	0	1	4	Y	0	0	0	0	0	1	10	0	9	0	9	99
40	77	35	0	5	1	1	1	1	1	1	1	1	DE	0	0	0	1	1	0	0	11			0	0	0	0	0	1	4	E	0	0	0	0	0	0	10	0	0	0	1	2
40	78	38	0	7	1	1	1	1	1	1	1	1	CE	0	0	1	0	1	0	0	22	2	C	0	0	1	0	0	1	4	Y	0	0	0	0	0	1	10	1	1	1	1	1
40	87	24	0	6	1	1	1	1	1	1	1	1	AB	1	1	0	0	0	0	0	41	2	B	0	1	0	0	0	1	8		0	0	0	0	0	0	10	1	0	1	1	1
40	88	30	0	3	1	1	0	0	1	1	1	1	DE	0	0	0	1	1	0	0	12			0	0	0	0	0	1	4	E	0	0	0	0	0	0	10	0	0	0	1	1
40	89	11	0	4	1	1	1	1	1	0	1	1	AB	1	1	0	0	0	0	0	41	2	B	0	1	0	0	0	1	8		0	0	0	0	0	0	5	1	1	1	1	2
40	90	15	0	4	1	1	1	1	1	1	1	1	AB	1	1	0	0	0	0	0	41	2	C	0	0	1	0	0	3	8		0	0	0	0	0	0	10	1	1	1	1	2
40	90	33	0	5	0	1	1	1	1	1	1	1	AB	1	1	0	0	0	0	0	41	2	B	0	1	0	0	0	1	8		0	0	0	0	0	0	10	1	0	1	1	2
40	91	15	0	3	1	1	1	1	1	1	1	1	BE	0	1	0	0	1	0	0	24	2	B	0	1	0	0	0	1	3	E	0	0	0	0	0	0	55	1	1	1	1	2
40	94	34	0	8	1	1	1	1	1	0	1	1	BE	0	1	0	0	1	0	0	22	2	C	0	0	1	0	0	1	4	Y	0	0	0	0	0	1	5	1	1	1	1	1
40	97	31	0	6	1	1	1	1	1	1	1	1	AB	1	1	0	0	0	0	0	41	2	B	0	1	0	0	0	3	8		0	0	0	0	0	0	5	1	1	1	1	2
40	106	42	0	6	1	1	1	1	1	1	1	1	BE	0	1	0	0	1	0	0	22	2	C	0	0	1	0	0	1	8		0	0	0	0	0	0	2	1	0	1	1	2
41	2	35	1	12	1	1	1	1	1	1	1	1	DE	0	0	0	1	1	0	0	55			0	0	0	0	0	1	8		0	0	0	0	0	0	10	0	0	0	1	1
41	11	11	1	10	1	1	1	1	1	1	1	1	BDE	0	1	0	1	1	0	0	22	2	C	0	0	1	0	0	1	8		0	0	0	0	0	0	55	1	1	1	1	2
41	13	23	1	16	1	1	1	1	1	1	1	1	BE	0	1	0	0	1	0	0	22	2	B	0	1	0	0	0	1	8		0	0	0	0	0	0	55	1	8	1	1	1
41	15	20	1	21	1	1	1	1	1	1	1	1	AB	1	1	0	0	0	0	0	22	2	A	1	0	0	0	0	3	8		0	0	0	0	0	0	55	1	1	1	1	2
41	33	24	1	12	1	1	1	1	1	1	1	1	AB	1	1	0	0	0	0	0	22	2	C	0	0	1	0	0	1	8		0	0	0	0	0	0	10	1	1	1	1	1
41	36	10	1	8	1	1	1	1	1	1	1	1	BE	0	1	0	0	1	0	0	22	2	C	0	0	1	0	0	1	3	E	0	0	0	0	0	0	10	1	0	1	1	2
41	36	30	1	14	1	1	1	1	1	1	1	1	E	0	0	0	0	1	0	0	55			0	0	0	0	0	1	4	E	0	0	0	0	0	0	2	0	1	0	1	1
41	40	29	1	16	1	1	1	1	1	1	1	1	AB	1	1	0	0	0	0	0	22	2	C	0	0	1	0	0	3	8		0	0	0	0	0	0	5	1	1	1	1	2
41	41	36	1	21	1	1	1	1	1	1	1	1	BE	0	1	0	0	1	0	0	22	2	C	0	0	1	0	0	1	8		0	0	0	0	0	0	5	1	1	1	1	1
41	44	35	1	7	1	1	1	1	1	1	1	1	AB	1	1	0	0	0	0	0	41	1	B	0	1	0	0	0	3	8		0	0	0	0	0	0	5	1	1	1	1	2
41	49	12	1	12	1	1	1	1	1	1	1	1	AB	1	1	0	0	0	0	0	41	2	B	0	1	0	0	0	1	8		0	0	0	0	0	0	10	1	0	1	1	2
41	53	35	1	3	0	0	0	0	0	0	1	1	E	0	0	0	0	1	0	0	55			0	0	0	0	0	1	8		0	0	0	0	0	0	55	0	0	0	1	1
41	61	23	1	11	1	1	1	1	1	1	1	1	BE	0	1	0	0	1	0	0	22	2	B	0	1	0	0	0	1	8		0	0	0	0	0	0	2	1	0	1	1	1
41	62	23	1																													0	0	0	0	0	0
41	62	34	1	16	1	1	1	1	1	1	1	1	BDE	0	1	0	1	1	0	0	22	2	C	0	0	1	0	0	1	8		0	0	0	0	0	0	10	1	1	1	1	1
41	65	27	1	12	1	1	1	1	1	1	1	1	BDE	0	1	0	1	1	0	0	22	2	C	0	0	1	0	0	1	3	E	0	0	0	0	0	0	5	1	1	1	1	1
41	72	39	1	1	1	1	1	1	1	0	0	0	E	0	0	0	0	1	0	0	55			0	0	0	0	0	1	4	E	0	0	0	0	0	0	2	0	0	0	1	2
41	77	40	1																													0	0	0	0	0	0
42	41	25	0	5	1	1	1	1	1	1	1	1	DE	0	0	0	1	1	0	0	55			0	0	0	0	0	1	4	E	0	0	0	0	0	0	10	0	0	0	1	1
42	42	20	0	2	0	1	1	1	1	0	1	1	DE	0	0	0	1	1	0	0	11			0	0	0	0	0	1	4	E	0	0	0	0	0	0	55	0	0	0	1	1
42	45	33	0	8	1	1	1	1	1	1	1	1	AB	1	1	0	0	0	0	0	22	2	BC	0	1	1	0	0	1	8		0	0	0	0	0	0	10	1	0	1	1	2
43	8	38	0	9	1	1	1	1	1	1	1	1	BE	0	1	0	0	1	0	0	22	2	C	0	0	1	0	0	1	3	Y	0	0	0	0	0	1	2	1	1	1	1	1
43	9	10	0	12	1	1	1	1	1	0	1	1	AB	1	1	0	0	0	0	0	41	2	B	0	1	0	0	0	1	8		0	0	0	0	0	0	2	1	1	1	1	2
43	14	19	0	3	0	1	1	1	1	1	1	1	B	0	1	0	0	0	0	0	24	2	C	0	0	1	0	0	1	8		0	0	0	0	0	0	2	1	1	1	1	1
43	15	15	0	8	1	1	1	1	1	1	1	1	BE	0	1	0	0	1	0	0	24	2	B	0	1	0	0	0	1	8		0	0	0	0	0	0	2	1	0	1	1	1
43	16	8	0																													0	0	0	0	0	0
43	33	39	0																													0	0	0	0	0	0
43	34	27	0	6	1	1	1	1	1	0	1	1	BE	0	1	0	0	1	0	0	22	2	B	0	1	0	0	0	1	8		0	0	0	0	0	0	2	1	0	0	1	1
43	35	36	0	12	1	1	1	1	1	1	1	1	BE	0	1	0	0	1	0	0	22	2	B	0	1	0	0	0	1	8		0	0	0	0	0	0	2	1	1	1	1	1
43	38	27	0	10	1	1	1	1	1	1	1	1	AB	1	1	0	0	0	0	0	41	1	B	0	1	0	0	0	3	8		0	0	0	0	0	0	5	1	1	1	1	2
43	45	14	0	6	1	1	1	1	1	0	1	1	AB	1	1	0	0	0	0	0	41	2	C	0	0	1	0	0	3	8		0	0	0	0	0	0	10	1	1	1	1	2
43	46	12	0	8	1	1	1	1	1	0	1	1	DE	0	0	0	1	1	0	0	11			0	0	0	0	0	1	4	E	0	0	0	0	0	0	2	0	0	0	1	1
43	61	16	0	15	1	1	1	1	1	1	1	1	AB	1	1	0	0	0	0	0	41	2	X	0	0	0	0	1	3	8		0	0	0	0	0	0	5	1	0	1	1	1
43	63	30	0	16	1	1	1	1	1	1	1	1	BE	0	1	0	0	1	0	0	22	2	B	0	1	0	0	0	1	8		0	0	0	0	0	0	2	1	0	8	1	1
43	68	21	0	16	1	1	1	1	1	1	1	1	BDE	0	1	0	1	1	0	0	24	2	B	0	1	0	0	0	1	8		0	0	0	0	0	0	10	1	1	1	1	2
43	69	12	0	4	1	1	1	1	1	1	1	1	BE	0	1	0	0	1	0	0	24	2	B	0	1	0	0	0	1	4	E	0	0	0	0	0	0	2	1	1	1	1	2
43	73	16	0	15	1	1	1	1	1	1	1	1	AB	1	1	0	0	0	0	0	41	1	B	0	1	0	0	0	3	8		0	0	0	0	0	0	2	1	1	1	1	2
43	88	39	0	9	1	1	1	1	1	1	1	1	ABE	1	1	0	0	1	0	0	41	2	B	0	1	0	0	0	1	8		0	0	0	0	0	0	10	1	1	1	1	2
43	89	26	0																													0	0	0	0	0	0
43	89	36	0																													0	0	0	0	0	0
43	92	12	0	15	1	1	1	1	1	1	1	1	BDE	0	1	0	1	1	0	0	22	2	B	0	1	0	0	0	1	8		0	0	0	0	0	0	2	1	0	0	1	1
43	94	25	0	15	1	1	1	1	1	1	1	1	DE	0	0	0	1	1	0	0	12			0	0	0	0	0	1	8		0	0	0	0	0	0	2	0	1	0	0
43	102	25	0	6	1	1	1	0	1	0	1	1	DE	0	0	0	1	1	0	0	11			0	0	0	0	0	1	4	E	0	0	0	0	0	0	2	0	0	0	1	1
43	108	27	0	11	1	1	1	1	1	0	1	1	BE	0	1	0	0	1	0	0	22	2	C	0	0	1	0	0	1	8		0	0	0	0	0	0	2	1	8	1	1	2
43	109	11	0	10	1	0	0	0	0	0	1	1	BE	0	1	0	0	1	0	0	22	2	C	0	0	1	0	0	1	8		0	0	0	0	0	0	2	1	1	1	1	1
43	112	31	0	14	1	1	1	1	1	1	1	1	AB	1	1	0	0	0	0	0	41	2	B	0	1	0	0	0	1	8		0	0	0	0	0	0	2	1	1	1	1	1
43	113	22	0	18	1	1	1	1	1	1	1	1	BE	0	1	0	0	1	0	0	22	2	B	0	1	0	0	0	1	4	E	0	0	0	0	0	0	55	1	1	1	1	1
43	113	39	0	17	1	1	1	1	1	1	1	1	BE	0	1	0	0	1	0	0	22	2	C	0	0	1	0	0	1	8		0	0	0	0	0	0	5	1	0	1	1	2
43	123	29	0	12	1	1	1	1	1	1	1	1	BE	0	1	0	0	1	0	0	22	2	C	0	0	1	0	0	1	8		0	0	0	0	0	0	2	1	8	1	1	2
43	139	33	0	18	1	1	1	1	1	1	1	1	AB	1	1	0	0	0	0	0	41	1	B	0	1	0	0	0	1	8		0	0	0	0	0	0	55	1	1	1	1	1
43	145	20	0	10	1	1	1	1	1	0	1	1	AB	1	1	0	0	0	0	0	22	2	C	0	0	1	0	0	1	8		0	0	0	0	0	0	2	1	1	1	1	2
43	151	24	0																													0	0	0	0	0	0
43	151	39	0	22	1	1	1	1	1	1	1	1	AB	1	1	0	0	0	0	0	41	2	B	0	1	0	0	0	1	8		0	0	0	0	0	0	8	1	1	1	1	1
43	155	17	0	5	1	1	1	1	1	0	1	1	BD	0	1	0	1	0	0	0	24	2	B	0	1	0	0	0	1	4	E	0	0	0	0	0	0	2	1	1	1	1	1
43	164	10	0	8	1	1	1	1	1	0	1	1	AB	1	1	0	0	0	0	0	22	2	C	0	0	1	0	0	3	8		0	0	0	0	0	0	2	1	8	1	1	2
43	166	12	0	4	1	1	1	1	1	0	1	1	BE	0	1	0	0	1	0	0	22	2	C	0	0	1	0	0	1	8		0	0	0	0	0	0	10	1	1	1	1	1
43	170	16	0	7	1	1	1	1	1	1	1	1	BDE	0	1	0	1	1	0	0	24	2	C	0	0	1	0	0	1	8		0	0	0	0	0	0	2	1	1	1	1	1
43	175	17	0																													0	0	0	0	0	0
43	175	32	0	12	1	1	1	1	1	0	1	1	AB	1	1	0	0	0	0	0	41	2	B	0	1	0	0	0	1	8		0	0	0	0	0	0	5	1	8	1	1	2
43	177	13	0	15	1	1	1	1	1	1	1	1	DE	0	0	0	1	1	0	0	12			0	0	0	0	0	1	4	E	0	0	0	0	0	0	55	0	0	0	1	2
43	177	33	0	11	1	1	1	1	1	1	1	1	DE	0	0	0	1	1	0	0	12			0	0	0	0	0	1	4	E	0	0	0	0	0	0	5	0	1	0	1	1
43	178	25	0	13	1	1	1	1	1	0	1	1	AB	1	1	0	0	0	0	0	41	2	B	0	1	0	0	0	1	8		0	0	0	0	0	0	55	1	1	1	1	1
43	182	8	0	10	1	1	1	1	1	0	1	1	BE	0	1	0	0	1	0	0	22	2	C	0	0	1	0	0	1	3	E	0	0	0	0	0	0	10	1	1	0	1	1
43	184	36	0	18	1	1	1	1	1	1	1	1	AB	1	1	0	0	0	0	0	41	2	B	0	1	0	0	0	3	8		0	0	0	0	0	0	5	1	8	1	1	1
43	185	16	0	2	1	1	1	1	1	0	0	0	D	0	0	0	1	0	0	0	12			0	0	0	0	0	1	4	E	0	0	0	0	0	0	2	0	0	0	1	1
43	201	40	0	12	1	1	1	1	1	1	1	1	AB	1	1	0	0	0	0	0	41	2	B	0	1	0	0	0	1	8		0	0	0	0	0	0	55	1	0	1	1	1
43	206	40	0	12	1	1	1	1	1	1	1	1	BC	0	1	1	0	0	0	0	22	2	B	0	1	0	0	0	1	8		0	0	0	0	0	0	5	1	1	1	1	1
43	208	32	0	14	1	1	1	1	1	1	1	1	AB	1	1	0	0	0	0	0	41	2	B	0	1	0	0	0	1	8		0	0	0	0	0	0	2	1	1	1	1	1
44	4	12	1	3	1	1	0	0	1	0	1	1	DX	0	0	0	1	0	1	0	11			0	0	0	0	0	1	4	E	0	0	0	0	0	0	10	0	1	0	0
44	21	34	1	10	1	1	1	1	1	1	1	1	AB	1	1	0	0	0	0	0	22	2	B	0	1	0	0	0	3	8		0	0	0	0	0	0	10	1	1	1	1	2
45	8	20	0																													0	0	0	0	0	0
45	8	40	0	2	1	1	1	1	1	0	1	1	BE	0	1	0	0	1	0	0	22	2	B	0	1	0	0	0	1	8		0	0	0	0	0	0	2	1	1	1	1	1
45	20	30	0																													0	0	0	0	0	0
45	31	34	0	15	1	1	1	1	1	1	1	1	AB	1	1	0	0	0	0	0	41	2	B	0	1	0	0	0	3	8		0	0	0	0	0	0	5	1	0	1	1	2
45	36	25	0	2	0	1	0	0	1	0	1	1	BE	0	1	0	0	1	0	0	11			0	0	0	0	0	1	3	Y	0	0	0	0	0	1	5	1	0	0	1	2
45	43	39	0	4	0	1	1	1	1	1	1	1	BDE	0	1	0	1	1	0	0	22	2	B	0	1	0	0	0	1	8		0	0	0	0	0	0	2	1	1	1	1	2
45	50	7	0	4	1	1	1	0	1	1	1	0	DE	0	0	0	1	1	0	0	11			0	0	0	0	0	1	4	E	0	0	0	0	0	0	2	0	0	0	1	2
45	60	42	0	5	1	1	1	1	1	1	1	1	BDE	0	1	0	1	1	0	0	11			0	0	0	0	0	1	8		0	0	0	0	0	0	2	0	0	1	1	2
45	61	41	0	2	0	0	1	1	1	0	1	1	BDE	0	1	0	1	1	0	0	22	2	C	0	0	1	0	0	1	8		0	0	0	0	0	0	5	1	1	1	1	2
45	64	20	0	3	1	1	1	1	1	1	1	1	BE	0	1	0	0	1	0	0	24	2	C	0	0	1	0	0	1	8		0	0	0	0	0	0	2	1	1	1	1	1
45	67	11	0	3	0	1	1	1	0	0	1	0	BE	0	1	0	0	1	0	0	24	2	C	0	0	1	0	0	1	8		0	0	0	0	0	0	10	1	1	1	1	2
45	70	33	0	6	1	1	1	1	1	1	1	1	AB	1	1	0	0	0	0	0	41	1	B	0	1	0	0	0	3	8		0	0	0	0	0	0	5	1	8	1	1	2
45	73	9	0	7	1	1	1	1	1	0	1	1	BDE	0	1	0	1	1	0	0	41	1	BC	0	1	1	0	0	1	3	ABD	1	1	0	1	0	0	5	1	1	1	1	1
45	75	37	0	5	0	1	1	1	1	0	1	1	ABE	1	1	0	0	1	0	0	41	2	B	0	1	0	0	0	1	8		0	0	0	0	0	0	10	1	1	1	1	2
45	89	14	0	3	1	1	0	0	0	0	1	0	BE	0	1	0	0	1	0	0	24	2	BC	0	1	1	0	0	1	4	Y	0	0	0	0	0	1	55	1	1	1	1	2
45	94	15	0	4	1	1	1	1	1	0	1	1	BDE	0	1	0	1	1	0	0	22	2	C	0	0	1	0	0	1	8		0	0	0	0	0	0	2	8	1	1	1	1
45	135	13	0																													0	0	0	0	0	0
45	136	28	0	12	1	1	1	1	1	1	1	1	AB	1	1	0	0	0	0	0	41	2	B	0	1	0	0	0	3	8		0	0	0	0	0	0	5	1	1	1	1	1
45	139	20	0	12	1	1	1	1	1	1	1	1	AB	1	1	0	0	0	0	0	41	2	B	0	1	0	0	0	3	8		0	0	0	0	0	0	5	1	1	1	1	2
45	143	27	0	12	1	1	1	1	1	1	1	1	BE	0	1	0	0	1	0	0	24	2	B	0	1	0	0	0	1	8		0	0	0	0	0	0	2	1	1	1	1	1
45	150	20	0	4	0	1	1	1	1	0	1	1	BE	0	1	0	0	1	0	0	24	2	B	0	1	0	0	0	1	8		0	0	0	0	0	0	55	8	1	8	1	2
45	154	22	0	14	0	1	1	1	1	1	1	1	BE	0	1	0	0	1	0	0	24	2	B	0	1	0	0	0	1	3	Y	0	0	0	0	0	1	2	1	1	1	1	1
45	158	23	0	4	1	1	1	1	1	1	1	1	DE	0	0	0	1	1	0	0	11			0	0	0	0	0	1	4	E	0	0	0	0	0	0	2	0	0	0	1	1
45	162	16	0	9	1	1	1	1	1	1	1	1	AB	1	1	0	0	0	0	0	41	2	B	0	1	0	0	0	3	8		0	0	0	0	0	0	5	8	1	1	1	1
45	164	42	0	4	1	1	1	1	1	1	1	1	AB	1	1	0	0	0	0	0	41	2	B	0	1	0	0	0	1	8		0	0	0	0	0	0	5	1	1	1	1	1
45	188	40	0																													0	0	0	0	0	0
45	193	2	0	10	1	1	1	1	1	1	1	1	AB	1	1	0	0	0	0	0	41	1	B	0	1	0	0	0	1	8		0	0	0	0	0	0	55	1	1	1	1	2
45	229	20	0	4	1	1	1	1	1	1	1	1	DE	0	0	0	1	1	0	0	12			0	0	0	0	0	1	4	E	0	0	0	0	0	0	2	0	0	0	1	2
45	252	35	0	8	0	1	1	1	1	1	1	1	BE	0	1	0	0	1	0	0	22	2	B	0	1	0	0	0	1	8		0	0	0	0	0	0	55	1	1	1	1	1
45	273	24	0	3	1	1	1	1	1	1	1	1	BE	0	1	0	0	1	0	0	24	2	B	0	1	0	0	0	1	3	A	1	0	0	0	0	0	55	1	1	0	1	2
45	307	33	0	3	1	1	1	1	1	1	1	1	AB	1	1	0	0	0	0	0	41	2	C	0	0	1	0	0	3	8		0	0	0	0	0	0	55	1	1	1	1	2
45	308	14	0	5	1	1	0	0	1	1	1	1	BE	0	1	0	0	1	0	0	22	2	C	0	0	1	0	0	1	8		0	0	0	0	0	0	55	8	1	1	1	2
45	308	33	0																													0	0	0	0	0	0
45	309	11	0	15	1	1	1	1	1	1	1	1	AB	1	1	0	0	0	0	0	41	1	B	0	1	0	0	0	3	8		0	0	0	0	0	0	55	1	1	1	1	2
45	310	24	0	10	1	1	1	1	1	1	1	1	A	1	0	0	0	0	0	0	41	2	B	0	1	0	0	0	1	8		0	0	0	0	0	0	55	1	1	1	1	1
45	311	37	0	20	1	1	1	1	1	1	1	1	B	0	1	0	0	0	0	0	21	2	C	0	0	1	0	0	1	8		0	0	0	0	0	0	5	1	1	1	1	2
45	313	38	0	15	1	1	1	1	1	1	1	1	AB	1	1	0	0	0	0	0	41	2	B	0	1	0	0	0	3	8		0	0	0	0	0	0	5	1	1	1	1	2
45	314	32	0	6	1	1	1	1	1	1	1	1	AB	1	1	0	0	0	0	0	41	2	B	0	1	0	0	0	3	4	E	0	0	0	0	0	0	5	1	1	1	1	2
45	315	18	0	8	1	1	1	1	1	1	1	1	AB	1	1	0	0	0	0	0	41	2	C	0	0	1	0	0	3	8		0	0	0	0	0	0	55	1	1	8	1	2
45	315	42	0	15	1	1	1	1	1	1	1	1	AB	1	1	0	0	0	0	0	41	2	C	0	0	1	0	0	3	8		0	0	0	0	0	0	5	1	1	1	1	2
45	316	37	0	6	1	1	1	1	1	0	1	1	AB	1	1	0	0	0	0	0	41	2	C	0	0	1	0	0	3	8		0	0	0	0	0	0	5	1	1	0	1	2
45	318	32	0	8	1	1	1	1	1	1	1	1	BE	0	1	0	0	1	0	0	22	2	B	0	1	0	0	0	1	4	E	0	0	0	0	0	0	55	1	8	0	1	1
45	321	16	0																													0	0	0	0	0	0
45	325	38	0	6	1	1	1	1	1	1	1	1	BE	0	1	0	0	1	0	0	12			0	0	0	0	0	1	4	E	0	0	0	0	0	0	2	1	1	0	1	2
45	329	37	0	10	1	1	1	1	1	0	1	1	AB	1	1	0	0	0	0	0	41	2	B	0	1	0	0	0	3	8		0	0	0	0	0	0	5	1	1	1	1	2
45	330	38	0	5	1	1	1	1	1	1	1	1	BE	0	1	0	0	1	0	0	41	2	B	0	1	0	0	0	1	8		0	0	0	0	0	0	8	1	1	8	0
45	336	40	0	10	1	1	1	1	1	1	1	1	BE	0	1	0	0	1	0	0	22	2	B	0	1	0	0	0	1	8		0	0	0	0	0	0	2	1	1	0	1	2
45	340	30	0	8	1	1	1	1	1	1	1	1	EX	0	0	0	0	1	1	0	42	2	B	0	1	0	0	0	1	8		0	0	0	0	0	0	55	1	0	1	1	1
45	346	30	0	6	1	1	1	1	1	1	1	1	B	0	1	0	0	0	0	0	41	2	B	0	1	0	0	0	1	8		0	0	0	0	0	0	8	1	1	1	0
45	349	37	0	11	0	1	1	1	1	1	1	1	AB	1	1	0	0	0	0	0	41	2	B	0	1	0	0	0	3	8		0	0	0	0	0	0	5	1	1	8	1	2
45	350	41	0	4	0	0	1	1	1	1	1	1	BE	0	1	0	0	1	0	0	22	2	B	0	1	0	0	0	1	8		0	0	0	0	0	0	2	1	1	1	1	1
45	351	36	0	13	1	1	1	1	1	1	1	1	AB	1	1	0	0	0	0	0	41	2	B	0	1	0	0	0	3	8		0	0	0	0	0	0	5	1	1	1	1	2
45	361	42	0	12	1	1	1	1	1	1	1	1	AB	1	1	0	0	0	0	0	41	1	B	0	1	0	0	0	3	8		0	0	0	0	0	0	5	1	1	1	1	1
45	365	42	0	8	1	1	1	1	1	1	1	1	BE	0	1	0	0	1	0	0	41	2	C	0	0	1	0	0	1	8		0	0	0	0	0	0	5	1	1	1	1	1
45	368	40	0	5	1	1	1	1	1	0	1	1	BE	0	1	0	0	1	0	0	22	2	B	0	1	0	0	0	1	8		0	0	0	0	0	0	2	1	1	1	1	1
46	7	22	0	3	1	0	0	0	0	0	1	1	BDE	0	1	0	1	1	0	0	11			0	0	0	0	0	1	4	E	0	0	0	0	0	0	10	0	0	0	1	2
46	11	22	0																													0	0	0	0	0	0
46	11	33	0	15	1	1	1	1	1	1	1	1	BE	0	1	0	0	1	0	0	24	2	B	0	1	0	0	0	1	4	Y	0	0	0	0	0	1	10	1	0	1	1	1
46	17	35	0	4	1	1	1	1	1	1	1	1	BE	0	1	0	0	1	0	0	22	2	B	0	1	0	0	0	1	8		0	0	0	0	0	0	2	1	1	1	1	2
47	9	35	0	13	0	1	1	1	1	1	1	1	DE	0	0	0	1	1	0	0	11			0	0	0	0	0	1	8		0	0	0	0	0	0	2	0	0	0	1	1
47	10	8	0																													0	0	0	0	0	0
47	33	26	0	5	1	1	1	1	1	1	1	1	BE	0	1	0	0	1	0	0	22	2	C	0	0	1	0	0	1	8		0	0	0	0	0	0	10	1	1	1	1	1
47	37	37	0	5	1	1	1	1	1	1	1	1	AB	1	1	0	0	0	0	0	41	2	B	0	1	0	0	0	1	8		0	0	0	0	0	0	5	1	1	1	1	1
47	38	42	0	13	1	1	1	1	1	1	1	1	AB	1	1	0	0	0	0	0	41	1	B	0	1	0	0	0	3	8		0	0	0	0	0	0	5	1	1	1	1	2
47	39	31	0	6	1	1	1	1	1	1	1	1	BDE	0	1	0	1	1	0	0	22	2	B	0	1	0	0	0	1	8		0	0	0	0	0	0	10	1	1	1	1	1
47	41	39	0	20	1	1	1	1	1	1	1	1	AB	1	1	0	0	0	0	0	41	2	B	0	1	0	0	0	1	8		0	0	0	0	0	0	5	1	1	1	1	2
47	45	36	0	3	1	1	0	0	1	1	1	1	BE	0	1	0	0	1	0	0	22	2	C	0	0	1	0	0	1	8		0	0	0	0	0	0	2	1	1	1	1	2
48	2	28	0	2	0	1	1	1	1	1	1	1	DE	0	0	0	1	1	0	0	12			0	0	0	0	0	1	4	E	0	0	0	0	0	0	10	0	0	0	1	1
48	6	26	0	12	1	1	1	1	1	1	1	1	AB	1	1	0	0	0	0	0	41	2	B	0	1	0	0	0	3	8		0	0	0	0	0	0	10	1	1	1	1	2
48	12	25	0	8	1	1	1	1	1	1	1	1	BE	0	1	0	0	1	0	0	22	2	C	0	0	1	0	0	1	8		0	0	0	0	0	0	5	1	1	1	1	2
48	15	13	0	5	1	1	0	0	1	0	1	1	BE	0	1	0	0	1	0	0	22	2	C	0	0	1	0	0	1	8		0	0	0	0	0	0	5	1	0	1	1	1
48	15	35	0	8	1	1	1	1	1	1	1	1	DE	0	0	0	1	1	0	0	11			0	0	0	0	0	1	4	E	0	0	0	0	0	0	5	0	0	0	1	1
48	30	22	0	4	0	1	1	1	1	1	1	1	DE	0	0	0	1	1	0	0	11			0	0	0	0	0	1	4	E	0	0	0	0	0	0	10	0	0	0	1	2
48	48	19	0	2	1	0	1	1	1	0	1	0	DEX	0	0	0	1	1	1	0	11			0	0	0	0	0	1	4	E	0	0	0	0	0	0	10	0	0	0	1	1
48	48	41	0	5	0	0	1	1	0	0	1	1	BE	0	1	0	0	1	0	0	22	2	B	0	1	0	0	0	1	8		0	0	0	0	0	0	10	1	1	0	0
48	52	22	0	6	1	1	1	1	1	0	1	1	AB	1	1	0	0	0	0	0	41	2	B	0	1	0	0	0	1	3	A	1	0	0	0	0	0	10	1	0	1	1	1
48	54	26	0	4	1	1	0	0	0	1	1	1	DE	0	0	0	1	1	0	0	11			0	0	0	0	0	1	4	E	0	0	0	0	0	0	10	0	0	0	1	1
48	65	27	0	5	1	1	1	1	1	1	1	1	BE	0	1	0	0	1	0	0	22	2	B	0	1	0	0	0	1	4	E	0	0	0	0	0	0	10	1	0	1	1	2
48	71	25	0																													0	0	0	0	0	0
48	78	25	0	2	0	1	0	0	1	1	1	1	ABE	1	1	0	0	1	0	0	22	2	C	0	0	1	0	0	1	8		0	0	0	0	0	0	10	1	0	1	1	2
48	82	23	0	5	0	1	0	0	0	0	1	1	B	0	1	0	0	0	0	0	24	2	C	0	0	1	0	0	1	3	Y	0	0	0	0	0	1	10	1	0	1	1	1
48	89	22	0	10	1	1	1	1	1	1	1	1	AB	1	1	0	0	0	0	0	41	2	C	0	0	1	0	0	1	8		0	0	0	0	0	0	10	1	8	1	1	1
48	93	15	0	6	1	1	1	1	1	1	1	1	BE	0	1	0	0	1	0	0	22	2	B	0	1	0	0	0	1	8		0	0	0	0	0	0	10	1	0	1	1	2
48	93	36	0	8	1	1	1	1	1	1	1	1	DE	0	0	0	1	1	0	0	11			0	0	0	0	0	1	4	E	0	0	0	0	0	0	10	0	0	0	1	2
48	98	25	0	6	1	1	1	1	1	1	1	1	AB	1	1	0	0	0	0	0	22	1	B	0	1	0	0	0	1	8		0	0	0	0	0	0	5	1	0	1	1	1
48	99	26	0	4	1	1	1	1	1	1	1	1	BE	0	1	0	0	1	0	0	22	2	B	0	1	0	0	0	1	8		0	0	0	0	0	0	10	1	1	1	1	2
48	101	35	0	13	1	1	1	1	1	1	1	1	AB	1	1	0	0	0	0	0	41	2	C	0	0	1	0	0	3	8		0	0	0	0	0	0	10	1	1	1	1	2
48	105	34	0	6	1	1	1	1	1	1	1	1	BDE	0	1	0	1	1	0	0	22	2	C	0	0	1	0	0	2	8		0	0	0	0	0	0	55	1	1	1	1	2
49	15	14	0	8	1	1	1	1	1	1	1	1	BE	0	1	0	0	1	0	0	22	2	B	0	1	0	0	0	1	4	Y	0	0	0	0	0	1	2	1	0	1	1	2
49	15	40	0	9	1	1	1	1	1	1	1	1	BE	0	1	0	0	1	0	0	22	2	B	0	1	0	0	0	1	4	E	0	0	0	0	0	0	2	1	0	1	1	1
49	17	9	0	2	1	1	1	1	1	0	1	1	DE	0	0	0	1	1	0	0	12			0	0	0	0	0	1	4	E	0	0	0	0	0	0	2	0	0	0	1	2
49	17	35	0	6	1	1	1	1	1	1	1	1	BE	0	1	0	0	1	0	0	22	2	B	0	1	0	0	0	1	8		0	0	0	0	0	0	2	1	0	1	1	1
49	19	10	0	4	1	0	1	1	1	0	1	1	BE	0	1	0	0	1	0	0	24	2	B	0	1	0	0	0	1	4	E	0	0	0	0	0	0	55	1	0	0	1	2
49	27	38	0	5	1	1	1	1	1	0	1	1	BE	0	1	0	0	1	0	0	24	2	B	0	1	0	0	0	1	8		0	0	0	0	0	0	2	1	1	1	1	1
49	34	38	0	7	1	1	1	1	1	1	1	1	AB	1	1	0	0	0	0	0	41	1	B	0	1	0	0	0	3	8		0	0	0	0	0	0	10	1	1	1	1	2
49	80	26	0																													0	0	0	0	0	0
49	100	39	0																													0	0	0	0	0	0
49	117	25	0	7	1	1	1	1	1	1	1	1	BE	0	1	0	0	1	0	0	22	2	C	0	0	1	0	0	1	4	E	0	0	0	0	0	0	10	1	0	1	1	1
49	135	42	0	8	1	1	1	1	1	1	1	1	ABD	1	1	0	1	0	0	0	22	2	B	0	1	0	0	0	1	8		0	0	0	0	0	0	10	1	1	1	1	1
49	140	31	0	8	1	1	1	1	1	1	1	1	AB	1	1	0	0	0	0	0	41	2	C	0	0	1	0	0	3	8		0	0	0	0	0	0	5	1	1	1	1	1
49	181	26	0	8	1	1	1	1	1	1	1	1	AB	1	1	0	0	0	0	0	41	2	B	0	1	0	0	0	1	8		0	0	0	0	0	0	10	1	1	1	1	1
49	183	28	0	5	1	1	1	1	0	1	1	1	BE	0	1	0	0	1	0	0	22	2	B	0	1	0	0	0	1	4	E	0	0	0	0	0	0	10	1	0	1	1	1
49	184	38	0	6	1	1	1	1	1	0	1	1	DE	0	0	0	1	1	0	0	12			0	0	0	0	0	1	8		0	0	0	0	0	0	2	0	0	0	1	1
49	241	39	0																													0	0	0	0	0	0
49	251	25	0	3	1	1	0	0	0	0	1	1	BE	0	1	0	0	1	0	0	41	2	B	0	1	0	0	0	1	8		0	0	0	0	0	0	55	1	0	1	1	1
49	257	33	0	8	1	1	1	1	1	1	1	1	DE	0	0	0	1	1	0	0	12			0	0	0	0	0	1	8		0	0	0	0	0	0	10	0	1	0	1	2
49	259	39	0	10	1	1	1	1	1	1	1	1	BD	0	1	0	1	0	0	0	24	2	B	0	1	0	0	0	1	8		0	0	0	0	0	0	10	1	1	1	1	1
49	260	41	0	15	1	1	1	1	1	1	1	1	AB	1	1	0	0	0	0	0	41	2	B	0	1	0	0	0	3	8		0	0	0	0	0	0	5	1	1	1	1	2
49	261	15	0	12	1	1	1	1	1	1	1	1	AB	1	1	0	0	0	0	0	41	1	B	0	1	0	0	0	3	8		0	0	0	0	0	0	10	1	0	1	1	2
49	262	10	0	10	1	1	1	1	1	1	1	1	BE	0	1	0	0	1	0	0	22	2	C	0	0	1	0	0	1	8		0	0	0	0	0	0	5	1	1	1	1	2
49	262	41	0	12	1	1	1	1	1	1	1	1	BE	0	1	0	0	1	0	0	22	2	B	0	1	0	0	0	1	8		0	0	0	0	0	0	10	1	1	1	1	1
49	265	41	0	6	1	1	1	1	1	1	1	1	BDE	0	1	0	1	1	0	0	22	2	B	0	1	0	0	0	1	8		0	0	0	0	0	0	5	1	1	1	1	1
49	269	16	0	8	1	1	1	1	1	1	1	1	A	1	0	0	0	0	0	0	41	1	D	0	0	0	1	0	3	8		0	0	0	0	0	0	10	1	1	1	1	2
49	273	27	0	8	1	1	1	1	1	1	1	1	ABE	1	1	0	0	1	0	0	22	2	C	0	0	1	0	0	1	8		0	0	0	0	0	0	2	1	0	1	1	2
49	274	15	0	6	1	1	0	1	1	1	1	1	ABE	1	1	0	0	1	0	0	22	2	B	0	1	0	0	0	1	4	E	0	0	0	0	0	0	10	1	0	0	1	2
49	277	24	0	5	1	1	0	1	1	1	1	1	BE	0	1	0	0	1	0	0	22	2	C	0	0	1	0	0	1	8		0	0	0	0	0	0	2	1	0	1	1	2
49	281	33	0	7	1	1	1	1	1	1	1	1	ABE	1	1	0	0	1	0	0	41	2	B	0	1	0	0	0	1	8		0	0	0	0	0	0	2	1	0	1	1	2
49	285	24	0	6	1	1	1	1	1	1	1	1	AB	1	1	0	0	0	0	0	41	2	B	0	1	0	0	0	3	8		0	0	0	0	0	0	10	1	1	1	1	2
49	287	29	0	10	1	1	1	1	1	1	1	1	BE	0	1	0	0	1	0	0	22	2	BC	0	1	1	0	0	1	8		0	0	0	0	0	0	10	1	0	1	1	2
49	288	35	0	7	1	1	1	1	1	1	1	1	AB	1	1	0	0	0	0	0	41	2	B	0	1	0	0	0	1	4	E	0	0	0	0	0	0	10	1	1	1	1	2
50	3	14	0	10	1	1	1	1	1	1	1	1	AB	1	1	0	0	0	0	0	41	2	B	0	1	0	0	0	1	8		0	0	0	0	0	0	2	1	1	1	1	1
50	22	34	0	10	1	1	1	1	1	1	1	1	B	0	1	0	0	0	0	0	22	2	B	0	1	0	0	0	1	3	Y	0	0	0	0	0	1	5	1	1	1	1	1
50	33	26	0	5	1	1	1	1	1	1	1	1	DEX	0	0	0	1	1	1	0	12			0	0	0	0	0	1	4	E	0	0	0	0	0	0	10	0	0	0	1	1
50	53	36	0	8	1	1	1	1	1	1	1	1	AB	1	1	0	0	0	0	0	41	1	B	0	1	0	0	0	3	8		0	0	0	0	0	0	10	1	1	1	1	1
50	70	7	0	4	1	1	1	1	1	1	1	1	B	0	1	0	0	0	0	0	22	2	C	0	0	1	0	0	1	4	E	0	0	0	0	0	0	5	1	0	1	1	1
50	75	22	0	9	1	1	1	1	1	1	1	1	AB	1	1	0	0	0	0	0	41	2	B	0	1	0	0	0	3	8		0	0	0	0	0	0	5	1	0	1	1	2
50	94	17	0	6	1	1	1	1	1	1	1	1	DE	0	0	0	1	1	0	0	11			0	0	0	0	0	1	4	E	0	0	0	0	0	0	2	0	0	0	1	2
50	97	11	0	3	1	1	1	1	1	1	1	1	B	0	1	0	0	0	0	0	22	2	C	0	0	1	0	0	1	8		0	0	0	0	0	0	10	1	0	1	1	1
50	98	12	0	9	1	1	1	1	1	1	1	1	DE	0	0	0	1	1	0	0	12			0	0	0	0	0	1	4	E	0	0	0	0	0	0	2	0	0	0	1	2
50	99	9	0	2	0	0	0	0	0	1	1	1	B	0	1	0	0	0	0	0	22	2	B	0	1	0	0	0	1	4	E	0	0	0	0	0	0	5	1	0	1	1	1
50	101	30	0	6	1	1	1	1	1	1	1	1	AB	1	1	0	0	0	0	0	41	2	C	0	0	1	0	0	1	4	E	0	0	0	0	0	0	2	1	0	1	1	2
50	103	34	0	18	1	1	1	1	1	1	1	1	BE	0	1	0	0	1	0	0	22	2	C	0	0	1	0	0	1	8		0	0	0	0	0	0	10	1	1	1	1	2
50	108	29	0	5	1	1	1	1	1	1	1	1	AB	1	1	0	0	0	0	0	22	2	B	0	1	0	0	0	3	8		0	0	0	0	0	0	5	1	0	1	1	1
50	110	25	0	10	1	1	1	1	1	1	1	1	B	0	1	0	0	0	0	0	22	2	C	0	0	1	0	0	1	4	E	0	0	0	0	0	0	2	1	1	1	1	1
50	111	34	0	9	1	1	1	1	1	1	1	1	AB	1	1	0	0	0	0	0	41	1	B	0	1	0	0	0	3	8		0	0	0	0	0	0	10	1	1	1	1	2
50	137	25	0	4	1	0	0	0	0	1	1	1	DE	0	0	0	1	1	0	0	11			0	0	0	0	0	1	4	E	0	0	0	0	0	0	5	0	0	1	1	2
50	148	14	0	4	0	1	0	0	1	1	1	1	B	0	1	0	0	0	0	0	22	2	B	0	1	0	0	0	1	8		0	0	0	0	0	0	2	1	1	1	1	2
50	154	33	0	9	1	1	1	1	1	1	1	1	B	0	1	0	0	0	0	0	22	2	B	0	1	0	0	0	1	8		0	0	0	0	0	0	5	1	1	1	1	2
50	157	30	0	8	1	1	1	1	1	1	1	1	AB	1	1	0	0	0	0	0	41	2	C	0	0	1	0	0	1	8		0	0	0	0	0	0	5	1	1	1	1	1
50	161	42	0	3	1	1	1	1	1	1	1	1	BE	0	1	0	0	1	0	0	22	2	B	0	1	0	0	0	1	8		0	0	0	0	0	0	2	1	1	1	1	1
50	166	29	0	8	1	1	1	1	1	1	1	1	BDE	0	1	0	1	1	0	0	22	2	C	0	0	1	0	0	1	8		0	0	0	0	0	0	10	1	1	1	1	2
50	168	40	0	10	1	1	1	1	1	1	1	1	DE	0	0	0	1	1	0	0	11			0	0	0	0	0	1	4	E	0	0	0	0	0	0	10	0	0	0	1	1
50	169	34	0	11	1	1	1	1	1	1	1	1	B	0	1	0	0	0	0	0	22	2	C	0	0	1	0	0	1	8		0	0	0	0	0	0	5	1	0	1	1	2
50	170	26	0	9	1	1	1	1	1	1	1	1	B	0	1	0	0	0	0	0	22	2	B	0	1	0	0	0	1	8		0	0	0	0	0	0	2	1	1	1	1	1
50	181	40	0	12	1	1	1	1	1	1	1	1	AB	1	1	0	0	0	0	0	41	2	B	0	1	0	0	0	3	8		0	0	0	0	0	0	5	1	1	1	1	2
50	182	33	0																													0	0	0	0	0	0
50	189	42	0																													0	0	0	0	0	0
50	190	42	0	5	1	1	1	1	1	1	1	1	AB	1	1	0	0	0	0	0	41	2	B	0	1	0	0	0	3	8		0	0	0	0	0	0	5	1	1	1	1	2
51	6	19	0	2	1	1	0	0	0	1	1	1	C	0	0	1	0	0	0	0	28	2	C	0	0	1	0	0	1	4	E	0	0	0	0	0	0	10	1	0	1	1	1
51	6	33	0	5	1	1	1	1	1	1	1	1	DE	0	0	0	1	1	0	0	11			0	0	0	0	0	1	4	E	0	0	0	0	0	0	10	0	0	0	1	2
51	7	22	0	5	1	1	1	1	1	1	0	1	B	0	1	0	0	0	0	0	41	2	B	0	1	0	0	0	1	8		0	0	0	0	0	0	10	1	1	1	1	2
51	18	33	0	4	1	1	0	0	1	1	1	1	DE	0	0	0	1	1	0	0	11			0	0	0	0	0	1	4	E	0	0	0	0	0	0	5	0	1	0	1	2
51	19	11	0	2	1	1	0	0	1	1	1	1	DE	0	0	0	1	1	0	0	12			0	0	0	0	0	1	4	E	0	0	0	0	0	0	10	0	0	0	1	1
51	19	38	0	5	1	1	1	1	1	1	1	1	DE	0	0	0	1	1	0	0	11			0	0	0	0	0	1	4	E	0	0	0	0	0	0	10	0	0	0	1	1
51	22	30	0	6	1	1	1	1	1	1	1	1	BC	0	1	1	0	0	0	0	22	2	C	0	0	1	0	0	1	4	E	0	0	0	0	0	0	5	1	0	1	1	1
51	23	13	0	4	1	1	0	0	1	1	1	1	DE	0	0	0	1	1	0	0	12			0	0	0	0	0	1	4	E	0	0	0	0	0	0	10	0	0	0	1	2
51	23	36	0	4	1	1	0	0	1	1	1	1	BE	0	1	0	0	1	0	0	22	2	C	0	0	1	0	0	1	4	E	0	0	0	0	0	0	55	1	1	1	1	1
51	43	33	0	5	1	1	1	1	1	1	1	1	DE	0	0	0	1	1	0	0	11			0	0	0	0	0	1	4	E	0	0	0	0	0	0	10	0	0	0	1	2
51	49	28	0	6	1	1	1	1	1	1	1	1	DE	0	0	0	1	1	0	0	12			0	0	0	0	0	1	4	E	0	0	0	0	0	0	10	0	0	0	1	2
51	56	33	0	4	1	1	1	1	1	1	1	1	DE	0	0	0	1	1	0	0	11			0	0	0	0	0	1	4	E	0	0	0	0	0	0	10	0	0	0	1	1
51	66	18	0	3	1	1	1	1	1	1	1	1	AB	1	1	0	0	0	0	0	41	2	C	0	0	1	0	0	3	8		0	0	0	0	0	0	10	1	1	1	1	2
51	69	25	0																													0	0	0	0	0	0
51	70	41	0	6	1	1	1	1	1	1	1	1	AB	1	1	0	0	0	0	0	41	2	D	0	0	0	1	0	3	8		0	0	0	0	0	0	5	1	1	1	1	2
51	73	42	0	6	1	1	1	1	1	1	1	1	BE	0	1	0	0	1	0	0	22	2	C	0	0	1	0	0	1	8		0	0	0	0	0	0	5	1	1	1	1	2
52	2	29	0																													0	0	0	0	0	0
52	3	42	0	2	0	1	0	0	1	0	1	0	BE	0	1	0	0	1	0	0	22	2	C	0	0	1	0	0	1	8		0	0	0	0	0	0	10	1	1	1	1	1
52	15	34	0	15	1	1	1	1	1	1	1	1	AB	1	1	0	0	0	0	0	41	1	B	0	1	0	0	0	3	8		0	0	0	0	0	0	5	1	1	1	1	1
52	36	11	0	4	1	1	1	1	1	1	1	1	AB	1	1	0	0	0	0	0	41	2	B	0	1	0	0	0	3	8		0	0	0	0	0	0	10	1	1	1	1	2
52	40	24	0	5	1	1	0	0	1	1	1	1	BE	0	1	0	0	1	0	0	24	2	A	1	0	0	0	0	1	8		0	0	0	0	0	0	2	1	1	1	1	1
52	43	37	0	12	0	1	1	1	1	1	1	1	BE	0	1	0	0	1	0	0	22	2	B	0	1	0	0	0	1	8		0	0	0	0	0	0	55	1	1	1	1	1
52	51	42	0	4	0	1	1	1	1	1	1	1	AB	1	1	0	0	0	0	0	41	2	C	0	0	1	0	0	3	8		0	0	0	0	0	0	5	1	1	1	1	2
52	99	35	0	8	1	1	1	1	1	1	1	1	BCE	0	1	1	0	1	0	0	22	2	C	0	0	1	0	0	1	4	E	0	0	0	0	0	0	10	1	1	1	1	1
52	109	24	0	9	1	1	1	1	1	1	1	1	A	1	0	0	0	0	0	0	41	1	B	0	1	0	0	0	3	8		0	0	0	0	0	0	55	1	1	1	1	2
52	116	32	0	3	0	1	1	1	1	1	1	1	AB	1	1	0	0	0	0	0	41	2	B	0	1	0	0	0	3	8		0	0	0	0	0	0	2	1	1	1	1	2
52	118	26	0	10	1	1	1	1	1	1	1	1	BE	0	1	0	0	1	0	0	24	2	C	0	0	1	0	0	1	8		0	0	0	0	0	0	55	1	1	1	1	1
52	119	27	0	6	1	1	1	1	1	1	1	1	BE	0	1	0	0	1	0	0	22	2	D	0	0	0	1	0	1	3	Y	0	0	0	0	0	1	55	1	1	1	1	2
52	120	37	0	12	1	1	1	1	1	1	1	1	AB	1	1	0	0	0	0	0	41	2	B	0	1	0	0	0	1	8		0	0	0	0	0	0	5	1	1	1	1	1
52	153	24	0	12	1	1	1	1	1	1	1	1	BE	0	1	0	0	1	0	0	24	2	B	0	1	0	0	0	1	8		0	0	0	0	0	0	2	1	1	1	1	1
52	157	26	0	5	1	1	1	1	1	1	1	1	BE	0	1	0	0	1	0	0	24	2	C	0	0	1	0	0	1	8		0	0	0	0	0	0	5	1	1	1	1	1
52	161	16	0	5	1	1	1	1	1	0	1	1	AB	1	1	0	0	0	0	0	41	2	B	0	1	0	0	0	1	8		0	0	0	0	0	0	55	1	1	0	0
52	161	29	0	5	1	1	1	1	1	0	1	1	B	0	1	0	0	0	0	0	21	2	B	0	1	0	0	0	1	8		0	0	0	0	0	0	5	1	1	1	1	2
52	165	31	0	8	1	1	1	1	1	1	1	1	BE	0	1	0	0	1	0	0	22	2	C	0	0	1	0	0	1	3	D	0	0	0	1	0	0	55	1	1	1	1	2
52	171	30	0	5	1	1	1	1	1	1	1	1	AB	1	1	0	0	0	0	0	41	3	B	0	1	0	0	0	3	8		0	0	0	0	0	0	5	1	1	1	1	1
52	172	22	0	2	0	1	0	0	1	0	1	1	BE	0	1	0	0	1	0	0	24	2	B	0	1	0	0	0	1	8		0	0	0	0	0	0	2	1	1	0	1	2
52	177	39	0	7	1	1	1	1	1	1	1	1	BE	0	1	0	0	1	0	0	41	2	B	0	1	0	0	0	1	8		0	0	0	0	0	0	5	1	1	8	1	1
52	181	39	0	4	0	0	1	1	1	1	1	1	BDE	0	1	0	1	1	0	0	22	2	C	0	0	1	0	0	1	8		0	0	0	0	0	0	2	1	1	0	1	1
52	182	40	0	10	1	1	1	1	1	1	1	1	AB	1	1	0	0	0	0	0	41	2	B	0	1	0	0	0	3	8		0	0	0	0	0	0	5	1	1	1	1	1
52	183	42	0	3	0	0	0	0	1	1	1	1	BCE	0	1	1	0	1	0	0	22	2	B	0	1	0	0	0	1	8		0	0	0	0	0	0	10	1	1	1	1	1
53	18	23	0	2	1	1	1	1	1	1	1	1	B	0	1	0	0	0	0	0	22	2	C	0	0	1	0	0	1	4	E	0	0	0	0	0	0	10	1	0	1	1	2
53	25	10	0	4	1	1	1	1	1	1	1	1	B	0	1	0	0	0	0	0	22	2	BC	0	1	1	0	0	1	8		0	0	0	0	0	0	10	8	0	1	1	1
53	25	42	0	6	1	1	1	1	1	1	1	1	AB	1	1	0	0	0	0	0	41	2	B	0	1	0	0	0	3	8		0	0	0	0	0	0	5	1	1	1	1	2
53	29	40	0	2	1	1	1	1	1	1	1	1	AB	1	1	0	0	0	0	0	41	2	C	0	0	1	0	0	3	8		0	0	0	0	0	0	5	1	8	1	1	2
54	7	5	0	4	1	1	1	1	1	1	1	1	E	0	0	0	0	1	0	0	11			0	0	0	0	0	1	4	E	0	0	0	0	0	0	10	0	0	0	1	2
54	7	24	0	8	1	1	1	1	1	1	1	1	DE	0	0	0	1	1	0	0	11			0	0	0	0	0	1	7	E	0	0	0	0	0	0	10	0	0	0	1	1
54	11	10	0	4	1	1	0	0	1	1	1	1	B	0	1	0	0	0	0	0	22	2	C	0	0	1	0	0	1	3	E	0	0	0	0	0	0	10	1	1	1	1	2
54	13	18	0	5	1	1	1	1	1	1	1	1	AB	1	1	0	0	0	0	0	41	2	B	0	1	0	0	0	3	8		0	0	0	0	0	0	55	1	0	1	1	2
54	19	27	0	4	1	1	1	1	1	1	1	1	DE	0	0	0	1	1	0	0	11			0	0	0	0	0	1	4	E	0	0	0	0	0	0	5	0	0	0	1	1
54	31	20	0	3	1	1	1	1	1	1	1	1	DE	0	0	0	1	1	0	0	11			0	0	0	0	0	1	4	E	0	0	0	0	0	0	10	0	0	0	1	2
54	33	10	0	2	0	0	0	0	0	1	1	1	A	1	0	0	0	0	0	0	41	2	B	0	1	0	0	0	1	4	E	0	0	0	0	0	0	10	8	0	1	1	1
54	35	34	0	6	1	1	1	1	1	1	1	1	AB	1	1	0	0	0	0	0	41	1	B	0	1	0	0	0	3	8		0	0	0	0	0	0	5	1	0	1	1	2
54	36	22	0	3	1	1	0	0	1	1	1	1	DE	0	0	0	1	1	0	0	11			0	0	0	0	0	1	4	E	0	0	0	0	0	0	10	0	0	0	1	2
54	36	40	0	3	0	1	0	0	1	1	1	1	DE	0	0	0	1	1	0	0	12			0	0	0	0	0	1	4	Y	0	0	0	0	0	1	10	0	0	0	1	1
54	39	15	0	2	1	1	1	1	1	1	1	1	E	0	0	0	0	1	0	0	11			0	0	0	0	0	1	4	E	0	0	0	0	0	0	10	0	0	0	1	1
54	49	29	0																													0	0	0	0	0	0
54	49	38	0	5	1	1	1	1	1	1	1	1	AB	1	1	0	0	0	0	0	41	2	B	0	1	0	0	0	3	8		0	0	0	0	0	0	5	1	1	1	1	2
54	56	17	0	9	1	1	1	1	1	1	1	1	AB	1	1	0	0	0	0	0	41	2	C	0	0	1	0	0	3	8		0	0	0	0	0	0	5	1	0	1	1	2
54	59	25	0	5	1	1	0	0	1	1	1	1	EX	0	0	0	0	1	1	0	42	2	B	0	1	0	0	0	1	4	E	0	0	0	0	0	0	10	0	0	0	1	1
54	64	23	0	3	1	1	1	1	1	1	1	1	AB	1	1	0	0	0	0	0	41	2	B	0	1	0	0	0	3	8		0	0	0	0	0	0	5	1	1	1	1	2
54	66	12	0	4	1	1	1	1	1	1	1	1	B	0	1	0	0	0	0	0	41	2	BC	0	1	1	0	0	1	4	E	0	0	0	0	0	0	10	1	0	1	1	1
54	71	10	0																													0	0	0	0	0	0
54	73	24	0	6	1	1	1	1	1	1	1	1	AB	1	1	0	0	0	0	0	41	2	C	0	0	1	0	0	3	8		0	0	0	0	0	0	5	1	0	1	1	2
54	80	26	0	3	1	1	1	1	1	1	1	1	DE	0	0	0	1	1	0	0	12			0	0	0	0	0	1	5	D	0	0	0	1	0	0	10	0	1	0	1	2
54	87	22	0	6	1	1	1	1	1	1	1	1	AB	1	1	0	0	0	0	0	41	2	B	0	1	0	0	0	3	8		0	0	0	0	0	0	5	1	0	1	1	2
54	94	26	0	4	1	1	1	1	1	1	1	1	AB	1	1	0	0	0	0	0	41	2	B	0	1	0	0	0	3	8		0	0	0	0	0	0	10	1	1	1	1	2
54	100	12	0	4	1	1	0	0	1	1	1	1	DE	0	0	0	1	1	0	0	11			0	0	0	0	0	1	4	E	0	0	0	0	0	0	10	0	0	0	1	2
54	101	23	0																													0	0	0	0	0	0
54	113	17	0	4	1	1	0	0	1	1	1	1	E	0	0	0	0	1	0	0	12			0	0	0	0	0	1	4	E	0	0	0	0	0	0	10	0	0	0	1	2
54	113	39	0	6	1	1	1	1	1	1	1	1	DE	0	0	0	1	1	0	0	11			0	0	0	0	0	1	4	E	0	0	0	0	0	0	10	0	0	1	1	2
54	125	29	0	4	1	1	1	1	1	1	1	1	B	0	1	0	0	0	0	0	22	2	B	0	1	0	0	0	4	4	E	0	0	0	0	0	0	10	1	0	1	1	2
54	126	39	0	3	1	1	1	1	1	1	1	1	AB	1	1	0	0	0	0	0	41	2	B	0	1	0	0	0	3	8		0	0	0	0	0	0	5	1	1	1	1	2
54	127	28	0	3	1	1	1	1	1	1	1	1	DE	0	0	0	1	1	0	0	11			0	0	0	0	0	1	4	E	0	0	0	0	0	0	10	0	0	0	1	2
54	133	37	0	4	0	1	1	0	1	1	1	1	B	0	1	0	0	0	0	0	22	2	B	0	1	0	0	0	1	8		0	0	0	0	0	0	5	1	1	1	1	2
54	140	40	0	3	1	1	0	0	1	1	1	1	BE	0	1	0	0	1	0	0	22	2	B	0	1	0	0	0	1	8		0	0	0	0	0	0	10	1	1	1	1	1
55	3	15	1	8	1	1	1	1	1	1	1	1	AC	1	0	1	0	0	0	0	46	1	A	1	0	0	0	0	3	8		0	0	0	0	0	0	5	8	1	1	1	2
55	8	13	1																													0	0	0	0	0	0
55	8	27	1	4	1	1	1	1	1	1	1	1	D	0	0	0	1	0	0	0	11			0	0	0	0	0	1	4	E	0	0	0	0	0	0	10	0	1	0	1	1
55	10	16	1	13	1	1	1	1	1	0	1	1	D	0	0	0	1	0	0	0	11			0	0	0	0	0	1	4	E	0	0	0	0	0	0	10	0	0	0	1	1
55	13	35	1	12	1	1	1	1	1	0	1	1	BE	0	1	0	0	1	0	0	44	2	B	0	1	0	0	0	1	8		0	0	0	0	0	0	5	1	1	1	1	2
55	15	28	1	15	1	1	1	1	1	1	1	1	D	0	0	0	1	0	0	0	55			0	0	0	0	0	1	4	E	0	0	0	0	0	0	55	0	0	0	1	1
55	17	19	1	15	1	1	1	1	1	1	1	1	B	0	1	0	0	0	0	0	24	2	B	0	1	0	0	0	1	8		0	0	0	0	0	0	10	0	0	1	1	1
55	27	30	1	5	1	1	1	1	1	1	1	1	B	0	1	0	0	0	0	0	22	2	B	0	1	0	0	0	1	8		0	0	0	0	0	0	10	1	0	1	1	1
55	49	30	1	2	1	1	1	1	1	1	1	1	B	0	1	0	0	0	0	0	24	2	B	0	1	0	0	0	1	8		0	0	0	0	0	0	10	0	1	1	1	2
55	52	10	1	16	1	1	1	1	1	1	1	1	B	0	1	0	0	0	0	0	22	2	C	0	0	1	0	0	1	8		0	0	0	0	0	0	55	0	1	1	1	1
55	57	35	1	20	1	1	1	1	1	1	1	1	BE	0	1	0	0	1	0	0	44	2	B	0	1	0	0	0	1	8		0	0	0	0	0	0	5	1	1	1	1	1
55	59	41	1	16	1	1	1	1	1	1	1	1	BE	0	1	0	0	1	0	0	44	2	D	0	0	0	1	0	1	8		0	0	0	0	0	0	10	1	1	1	1	1
55	87	37	1	10	1	1	1	1	1	1	1	1	BE	0	1	0	0	1	0	0	44	2	B	0	1	0	0	0	1	8		0	0	0	0	0	0	5	1	1	1	1	1
55	91	34	1	5	1	1	1	1	1	1	1	1	AB	1	1	0	0	0	0	0	41	2	B	0	1	0	0	0	3	8		0	0	0	0	0	0	5	8	1	1	1	1
55	96	14	1	15	1	1	1	1	1	1	1	1	B	0	1	0	0	0	0	0	22	2	B	0	1	0	0	0	1	8		0	0	0	0	0	0	5	8	1	1	1	2
55	97	11	1	7	1	1	1	1	1	0	1	1	B	0	1	0	0	0	0	0	22	1	B	0	1	0	0	0	1	8		0	0	0	0	0	0	5	8	8	1	0
55	97	27	1	22	1	1	1	1	1	1	1	1	B	0	1	0	0	0	0	0	43	2	A	1	0	0	0	0	1	8		0	0	0	0	0	0	5	0	1	1	1	1
55	105	18	1	12	1	1	1	1	1	1	1	1	B	0	1	0	0	0	0	0	44	2	B	0	1	0	0	0	1	8		0	0	0	0	0	0	10	8	1	1	1	1
55	109	41	1	14	1	1	1	1	1	1	1	1	BE	0	1	0	0	1	0	0	44	2	D	0	0	0	1	0	1	4	E	0	0	0	0	0	0	5	1	1	1	1	1
55	110	20	1	12	1	1	1	1	1	1	1	1	B	0	1	0	0	0	0	0	44	2	D	0	0	0	1	0	1	3	A	1	0	0	0	0	0	10	0	1	1	1	1
55	113	11	1																													0	0	0	0	0	0
55	113	23	1	11	1	1	1	1	1	1	1	1	AB	1	1	0	0	0	0	0	41	1	B	0	1	0	0	0	3	8		0	0	0	0	0	0	5	8	1	1	1	2
55	115	21	1	8	1	1	1	1	1	1	1	1	B	0	1	0	0	0	0	0	24	2	B	0	1	0	0	0	1	8		0	0	0	0	0	0	5	1	1	0	1	1
55	117	24	1	19	1	1	1	0	1	1	1	1	D	0	0	0	1	0	0	0	12			0	0	0	0	0	1	4	E	0	0	0	0	0	0	2	0	1	0	1	2
55	120	23	1	13	1	1	1	1	1	1	1	1	B	0	1	0	0	0	0	0	24	2	B	0	1	0	0	0	1	8		0	0	0	0	0	0	10	0	1	1	1	2
55	124	27	1	21	1	1	1	1	1	1	1	1	AB	1	1	0	0	0	0	0	44	2	C	0	0	1	0	0	3	8		0	0	0	0	0	0	5	8	0	1	1	2
55	134	24	1	19	1	1	1	1	1	1	1	1	B	0	1	0	0	0	0	0	44	2	B	0	1	0	0	0	1	4	E	0	0	0	0	0	0	5	0	1	1	1	1
55	156	11	1	5	1	1	1	1	1	1	1	1	AC	1	0	1	0	0	0	0	22	1	BD	0	1	0	1	0	3	8		0	0	0	0	0	0	5	8	0	1	1	2
55	163	20	1	13	1	1	1	1	1	1	1	1	AB	1	1	0	0	0	0	0	46	2	A	1	0	0	0	0	3	8		0	0	0	0	0	0	5	8	1	1	1	2
55	167	1	1	6	1	1	1	1	1	1	1	1	B	0	1	0	0	0	0	0	22	2	B	0	1	0	0	0	1	8		0	0	0	0	0	0	2	8	1	1	1	1
55	180	23	1	14	1	1	1	1	1	1	1	1	AB	1	1	0	0	0	0	0	43	2	AD	1	0	0	1	0	2	8		0	0	0	0	0	0	10	8	1	1	0
55	207	20	1	15	1	1	1	1	1	1	1	1	B	0	1	0	0	0	0	0	24	2	C	0	0	1	0	0	1	8		0	0	0	0	0	0	2	1	1	1	1	2
55	211	17	1	15	1	1	1	1	1	1	1	1	B	0	1	0	0	0	0	0	44	2	B	0	1	0	0	0	1	3	Y	0	0	0	0	0	1	10	1	1	1	1	2
55	213	17	1	8	1	1	1	1	1	0	1	1	AB	1	1	0	0	0	0	0	22	1	B	0	1	0	0	0	1	8		0	0	0	0	0	0	5	8	8	1	1	1
55	228	26	1	18	1	1	1	1	1	1	1	1	B	0	1	0	0	0	0	0	43	2	B	0	1	0	0	0	1	8		0	0	0	0	0	0	10	0	1	1	1	1
55	234	13	1	6	1	1	1	1	1	1	1	1	B	0	1	0	0	0	0	0	44	2	B	0	1	0	0	0	1	3	Y	0	0	0	0	0	1	10	8	1	1	1	1
55	237	21	1	5	1	1	1	1	1	1	1	1	D	0	0	0	1	0	0	0	12			0	0	0	0	0	1	4	E	0	0	0	0	0	0	2	0	0	0	1	2
55	237	41	1	5	1	1	0	0	1	1	1	1	BE	0	1	0	0	1	0	0	22	2	C	0	0	1	0	0	1	8		0	0	0	0	0	0	2	1	1	1	1	1
55	238	21	1																													0	0	0	0	0	0
55	238	31	1																													0	0	0	0	0	0
55	240	28	1	10	1	1	1	1	1	1	1	1	DE	0	0	0	1	1	0	0	55			0	0	0	0	0	1	4	E	0	0	0	0	0	0	10	0	0	0	1	2
55	241	17	1	9	1	1	1	1	1	1	1	1	AB	1	1	0	0	0	0	0	41	1	B	0	1	0	0	0	3	8		0	0	0	0	0	0	5	8	0	1	1	2
55	241	37	1	18	1	1	1	1	1	1	1	1	AB	1	1	0	0	0	0	0	46	1	BC	0	1	1	0	0	3	8		0	0	0	0	0	0	5	1	8	1	1	1
55	242	16	1	10	1	1	1	1	1	1	0	1	B	0	1	0	0	0	0	0	44	2	D	0	0	0	1	0	1	8		0	0	0	0	0	0	5	0	1	1	1	1
55	244	26	1	19	1	1	0	1	1	0	1	1	B	0	1	0	0	0	0	0	44	2	A	1	0	0	0	0	1	3	E	0	0	0	0	0	0	5	0	1	1	1	1
55	245	20	1	15	1	1	1	1	1	1	1	1	AB	1	1	0	0	0	0	0	22	1	A	1	0	0	0	0	3	8		0	0	0	0	0	0	5	8	8	1	1	2
55	246	22	1	12	1	1	1	1	1	1	1	1	B	0	1	0	0	0	0	0	44	2	A	1	0	0	0	0	1	4	E	0	0	0	0	0	0	10	0	1	1	1	2
55	247	25	1	18	1	1	1	1	1	1	1	1	AB	1	1	0	0	0	0	0	43	2	B	0	1	0	0	0	3	8		0	0	0	0	0	0	5	8	1	1	1	1
55	249	40	1	23	1	1	1	1	1	1	1	1	AB	1	1	0	0	0	0	0	46	1	A	1	0	0	0	0	1	8		0	0	0	0	0	0	5	1	1	1	1	1
55	250	25	1	18	1	1	1	1	1	1	1	1	B	0	1	0	0	0	0	0	22	2	B	0	1	0	0	0	1	3	A	1	0	0	0	0	0	5	0	1	1	1	1
55	251	24	1	14	1	1	0	1	1	1	1	1	B	0	1	0	0	0	0	0	24	2	B	0	1	0	0	0	1	4	E	0	0	0	0	0	0	5	0	1	1	1	2
55	259	30	1	22	1	1	1	1	1	1	1	1	B	0	1	0	0	0	0	0	44	2	D	0	0	0	1	0	1	8		0	0	0	0	0	0	5	0	1	1	1	2
55	261	39	1	20	1	1	1	1	1	1	1	1	AB	1	1	0	0	0	0	0	43	2	B	0	1	0	0	0	1	8		0	0	0	0	0	0	5	1	1	1	1	2
55	262	39	1	8	1	1	1	1	1	1	1	1	AB	1	1	0	0	0	0	0	41	2	B	0	1	0	0	0	1	8		0	0	0	0	0	0	5	1	1	1	1	1
55	263	27	1	8	1	1	1	1	1	1	1	1	B	0	1	0	0	0	0	0	41	2	B	0	1	0	0	0	1	4	E	0	0	0	0	0	0	10	0	1	1	1	2
55	265	31	1	7	1	1	1	1	1	1	1	1	AB	1	1	0	0	0	0	0	22	1	B	0	1	0	0	0	3	8		0	0	0	0	0	0	5	8	1	1	1	2
55	266	34	1	12	1	1	1	1	1	1	1	1	AB	1	1	0	0	0	0	0	46	1	B	0	1	0	0	0	3	8		0	0	0	0	0	0	5	1	8	1	1	2
55	267	30	1	7	1	1	1	1	1	1	1	1	AB	1	1	0	0	0	0	0	22	2	C	0	0	1	0	0	3	8		0	0	0	0	0	0	5	8	8	1	1	2
55	269	33	1	13	1	1	1	1	1	1	1	1	AB	1	1	0	0	0	0	0	46	2	AC	1	0	1	0	0	3	8		0	0	0	0	0	0	5	1	1	1	1	2
55	273	35	1	9	1	1	1	1	1	1	1	1	AB	1	1	0	0	0	0	0	46	2	A	1	0	0	0	0	1	8		0	0	0	0	0	0	10	1	8	1	1	1
55	274	33	1	5	1	1	1	1	1	1	1	1	B	0	1	0	0	0	0	0	41	2	C	0	0	1	0	0	1	8		0	0	0	0	0	0	5	8	1	1	1	1
55	275	34	1	21	1	1	1	1	1	1	1	1	B	0	1	0	0	0	0	0	44	2	A	1	0	0	0	0	1	8		0	0	0	0	0	0	5	8	1	1	1	1
55	278	36	1	8	1	1	1	1	1	1	1	1	AB	1	1	0	0	0	0	0	41	2	B	0	1	0	0	0	3	8		0	0	0	0	0	0	5	1	1	1	1	1
56	4	28	0	9	1	1	1	1	1	1	1	1	AB	1	1	0	0	0	0	0	41	2	B	0	1	0	0	0	1	8		0	0	0	0	0	0	10	0	0	1	0
56	18	17	0	5	1	1	1	1	1	1	1	1	B	0	1	0	0	0	0	0	24	2	B	0	1	0	0	0	1	4	E	0	0	0	0	0	0	5	0	0	1	1	1
56	28	1	0																													0	0	0	0	0	0
56	28	28	0	8	1	1	1	1	1	1	1	1	AB	1	1	0	0	0	0	0	22	2	B	0	1	0	0	0	1	8		0	0	0	0	0	0	5	0	1	1	1	1
56	44	33	0	6	1	1	1	1	1	1	1	1	BD	0	1	0	1	0	0	0	24	2	B	0	1	0	0	0	1	4	E	0	0	0	0	0	0	5	8	1	1	1	1
56	77	15	0	5	1	1	1	1	1	1	1	1	CD	0	0	1	1	0	0	0	11			0	0	0	0	0	1	3	E	0	0	0	0	0	0	5	1	0	1	1	2
56	152	32	0	8	1	1	1	1	1	1	1	1	B	0	1	0	0	0	0	0	24	2	C	0	0	1	0	0	1	4	E	0	0	0	0	0	0	5	8	1	1	1	2
56	160	22	0	17	1	1	1	1	1	1	1	1	B	0	1	0	0	0	0	0	24	2	C	0	0	1	0	0	1	8		0	0	0	0	0	0	5	8	1	1	1	2
56	171	24	0	6	1	1	0	0	1	1	1	1	D	0	0	0	1	0	0	0	11			0	0	0	0	0	1	4	E	0	0	0	0	0	0	2	0	0	0	1	2
56	171	37	0																													0	0	0	0	0	0
56	172	42	0																													0	0	0	0	0	0
56	177	32	0	2	0	1	1	1	1	1	1	1	DE	0	0	0	1	1	0	0	12			0	0	0	0	0	1	4	E	0	0	0	0	0	0	10	0	1	0	1	2
56	180	31	0	5	0	1	1	1	1	1	1	1	DE	0	0	0	1	1	0	0	12			0	0	0	0	0	1	4	E	0	0	0	0	0	0	10	0	1	0	1	2
56	181	35	0	1	0	1	1	1	1	1	1	1	BE	0	1	0	0	1	0	0	22	2	B	0	1	0	0	0	1	3	Y	0	0	0	0	0	1	5	1	8	1	1	2
56	186	19	0	7	1	1	1	1	1	1	1	1	B	0	1	0	0	0	0	0	24	2	B	0	1	0	0	0	1	8		0	0	0	0	0	0	10	1	1	0	1	2
56	187	33	0	5	1	1	1	1	1	0	1	1	B	0	1	0	0	0	0	0	24	2	B	0	1	0	0	0	1	3	Y	0	0	0	0	0	1	5	1	1	1	1	2
57	20	35	1	14	1	1	1	1	1	1	1	1	BE	0	1	0	0	1	0	0	44	2	B	0	1	0	0	0	1	8		0	0	0	0	0	0	5	1	1	1	1	1
57	51	10	1																													0	0	0	0	0	0
57	66	21	1	13	1	1	1	1	0	1	1	1	B	0	1	0	0	0	0	0	44	2	A	1	0	0	0	0	1	3	E	0	0	0	0	0	0	2	0	0	1	1	1
57	72	7	1																													0	0	0	0	0	0
57	72	35	1	15	1	1	1	1	1	1	1	1	AB	1	1	0	0	0	0	0	41	1	B	0	1	0	0	0	3	8		0	0	0	0	0	0	5	1	1	1	1	1
57	79	39	1	16	1	1	1	1	1	1	1	1	BE	0	1	0	0	1	0	0	24	2	A	1	0	0	0	0	1	8		0	0	0	0	0	0	5	1	1	1	1	1
57	85	18	1	16	1	1	1	1	1	1	1	1	AB	1	1	0	0	0	0	0	41	2	C	0	0	1	0	0	3	8		0	0	0	0	0	0	5	8	1	1	1	2
57	98	36	1	9	0	1	1	1	1	1	1	1	ABE	1	1	0	0	1	0	0	22	1	B	0	1	0	0	0	1	4	E	0	0	0	0	0	0	10	1	1	1	0
58	52	25	0	5	1	1	1	1	1	0	1	1	DE	0	0	0	1	1	0	0	12			0	0	0	0	0	1	8		0	0	0	0	0	0	2	0	0	0	1	1
58	53	25	0	25	1	1	1	1	1	1	1	1	AB	1	1	0	0	0	0	0	41	1	C	0	0	1	0	0	3	8		0	0	0	0	0	0	55	1	1	1	1	2
58	58	27	0	22	1	1	1	1	1	1	1	1	AB	1	1	0	0	0	0	0	41	2	B	0	1	0	0	0	1	8		0	0	0	0	0	0	2	1	0	1	1	2
58	120	17	0	20	1	1	1	1	1	1	1	1	AB	1	1	0	0	0	0	0	41	2	B	0	1	0	0	0	3	8		0	0	0	0	0	0	5	1	1	1	1	1
58	129	18	0	15	1	1	1	1	1	1	1	1	AB	1	1	0	0	0	0	0	22	2	B	0	1	0	0	0	1	8		0	0	0	0	0	0	10	1	8	1	1	1
58	137	23	0	13	1	1	1	1	1	0	1	1	BE	0	1	0	0	1	0	0	22	2	B	0	1	0	0	0	1	3	D	0	0	0	1	0	0	55	1	0	1	1	1
58	156	12	0	10	1	1	1	1	1	1	1	1	AB	1	1	0	0	0	0	0	41	2	B	0	1	0	0	0	1	8		0	0	0	0	0	0	2	1	1	0	1	2
58	222	41	0	7	1	1	1	1	1	1	1	1	AB	1	1	0	0	0	0	0	41	1	B	0	1	0	0	0	3	8		0	0	0	0	0	0	5	1	1	1	1	1
58	224	35	0	16	1	1	1	1	1	1	1	1	BE	0	1	0	0	1	0	0	22	2	C	0	0	1	0	0	1	8		0	0	0	0	0	0	2	1	1	1	1	1
58	234	34	0	8	1	1	1	1	1	1	1	1	BE	0	1	0	0	1	0	0	22	2	C	0	0	1	0	0	1	8		0	0	0	0	0	0	5	1	0	1	1	1
58	244	15	0	10	1	1	1	1	1	1	1	1	AB	1	1	0	0	0	0	0	41	2	B	0	1	0	0	0	1	8		0	0	0	0	0	0	55	1	0	1	1	1
58	249	16	0	15	1	1	1	1	1	1	1	1	DE	0	0	0	1	1	0	0	11			0	0	0	0	0	1	8		0	0	0	0	0	0	5	0	0	1	1	1
58	259	17	0	18	1	1	1	1	1	1	1	1	AB	1	1	0	0	0	0	0	41	2	B	0	1	0	0	0	1	8		0	0	0	0	0	0	5	1	1	1	1	2
58	276	27	0	6	1	0	0	0	1	1	1	1	AB	1	1	0	0	0	0	0	41	1	B	0	1	0	0	0	1	8		0	0	0	0	0	0	55	1	1	1	1	2
58	314	27	0	6	0	0	1	1	1	0	1	1	BE	0	1	0	0	1	0	0	22	2	C	0	0	1	0	0	1	8		0	0	0	0	0	0	55	1	0	1	1	1
58	337	19	0	2	1	1	1	1	1	0	1	1	E	0	0	0	0	1	0	0	11			0	0	0	0	0	1	8		0	0	0	0	0	0	55	0	0	0	1	2
58	341	32	0	10	1	1	1	1	1	1	1	1	DE	0	0	0	1	1	0	0	11			0	0	0	0	0	1	4	E	0	0	0	0	0	0	2	0	0	0	1	1
58	346	42	0	5	1	1	1	1	1	0	1	1	BE	0	1	0	0	1	0	0	41	2	B	0	1	0	0	0	1	4	E	0	0	0	0	0	0	10	1	0	0	1	1
58	354	24	0	18	1	1	1	1	1	1	1	1	AB	1	1	0	0	0	0	0	41	2	B	0	1	0	0	0	3	8		0	0	0	0	0	0	5	1	1	1	1	2
58	357	23	0	15	0	1	1	1	1	1	1	1	AB	1	1	0	0	0	0	0	41	2	B	0	1	0	0	0	1	8		0	0	0	0	0	0	8	1	8	1	0
58	361	14	0	15	1	1	1	1	1	1	1	1	AB	1	1	0	0	0	0	0	41	1	B	0	1	0	0	0	1	3	Y	0	0	0	0	0	1	2	1	1	1	1	1
58	361	34	0	16	1	1	1	1	1	1	1	1	AB	1	1	0	0	0	0	0	22	1	C	0	0	1	0	0	1	8		0	0	0	0	0	0	10	1	1	1	1	1
58	362	17	0	12	1	1	1	1	1	1	1	1	BE	0	1	0	0	1	0	0	24	2	BC	0	1	1	0	0	1	8		0	0	0	0	0	0	2	1	1	1	1	2
58	363	24	0	9	1	1	1	1	1	1	1	1	AB	1	1	0	0	0	0	0	41	1	X	0	0	0	0	1	3	8		0	0	0	0	0	0	5	1	1	1	1	2
58	364	29	0	9	1	1	1	1	1	1	1	1	AB	1	1	0	0	0	0	0	41	2	B	0	1	0	0	0	3	8		0	0	0	0	0	0	5	1	1	1	1	2
58	365	31	0	16	1	1	1	1	1	1	1	1	AB	1	1	0	0	0	0	0	41	2	B	0	1	0	0	0	3	8		0	0	0	0	0	0	2	1	1	1	1	2
58	366	21	0																													0	0	0	0	0	0
58	366	36	0	12	1	1	1	1	1	1	1	1	BE	0	1	0	0	1	0	0	22	2	C	0	0	1	0	0	1	8		0	0	0	0	0	0	5	1	1	1	1	2
58	367	24	0	16	1	1	1	1	1	1	1	1	AB	1	1	0	0	0	0	0	41	2	B	0	1	0	0	0	3	8		0	0	0	0	0	0	55	1	8	1	1	2
58	368	20	0																													0	0	0	0	0	0
58	368	36	0	9	1	1	1	1	1	1	1	1	B	0	1	0	0	0	0	0	41	1	B	0	1	0	0	0	1	8		0	0	0	0	0	0	5	1	1	1	1	1
58	369	19	0	10	1	1	1	1	1	1	1	1	AB	1	1	0	0	0	0	0	41	1	B	0	1	0	0	0	3	8		0	0	0	0	0	0	10	1	1	1	1	2
58	371	25	0	25	1	1	1	1	1	1	1	1	AB	1	1	0	0	0	0	0	41	2	B	0	1	0	0	0	3	8		0	0	0	0	0	0	10	1	1	1	1	1
58	372	15	0																													0	0	0	0	0	0
58	372	40	0	19	1	1	1	1	1	1	1	1	AB	1	1	0	0	0	0	0	41	1	B	0	1	0	0	0	3	8		0	0	0	0	0	0	55	1	0	1	1	2
58	375	33	0	12	1	1	1	1	1	1	1	1	AB	1	1	0	0	0	0	0	41	1	D	0	0	0	1	0	3	8		0	0	0	0	0	0	5	1	0	1	1	2
58	376	33	0	10	1	1	1	1	1	1	1	1	AB	1	1	0	0	0	0	0	41	1	B	0	1	0	0	0	3	8		0	0	0	0	0	0	5	1	1	1	1	2
58	377	27	0	17	1	1	1	1	1	1	1	1	AB	1	1	0	0	0	0	0	22	2	B	0	1	0	0	0	1	8		0	0	0	0	0	0	55	1	1	1	1	1
58	378	29	0	16	1	1	1	1	1	1	1	1	AB	1	1	0	0	0	0	0	41	2	C	0	0	1	0	0	3	8		0	0	0	0	0	0	5	1	1	1	1	1
58	381	31	0	18	1	1	1	1	1	1	1	1	AB	1	1	0	0	0	0	0	41	2	B	0	1	0	0	0	3	8		0	0	0	0	0	0	5	1	0	1	1	2
58	382	29	0	11	1	1	1	1	1	1	1	1	AB	1	1	0	0	0	0	0	41	2	C	0	0	1	0	0	3	8		0	0	0	0	0	0	5	1	1	1	1	1
58	385	23	0	10	1	1	1	1	1	0	1	1	AB	1	1	0	0	0	0	0	41	2	C	0	0	1	0	0	1	8		0	0	0	0	0	0	2	1	8	1	0
58	398	32	0	13	1	1	1	1	1	1	1	1	B	0	1	0	0	0	0	0	22	2	B	0	1	0	0	0	1	8		0	0	0	0	0	0	10	1	0	1	1	1
58	399	40	0	12	1	1	1	1	1	1	1	1	AB	1	1	0	0	0	0	0	41	1	B	0	1	0	0	0	3	8		0	0	0	0	0	0	5	1	1	1	1	2
59	37	21	1	14	1	1	1	1	1	1	1	1	B	0	1	0	0	0	0	0	44	2	A	1	0	0	0	0	1	8		0	0	0	0	0	0	5	8	1	1	1	1
59	47	15	1	15	1	1	1	1	1	0	1	1	B	0	1	0	0	0	0	0	44	2	B	0	1	0	0	0	1	3	Y	0	0	0	0	0	1	5	8	1	1	1	1
59	48	30	1	16	1	1	1	1	1	0	1	1	BE	0	1	0	0	1	0	0	11			0	0	0	0	0	2	4	E	0	0	0	0	0	0	5	0	1	0	0
59	65	11	1	7	1	1	0	0	1	1	1	1	B	0	1	0	0	0	0	0	22	2	A	1	0	0	0	0	1	4	E	0	0	0	0	0	0	2	8	1	1	1	1
59	69	16	1	4	1	1	1	1	1	1	1	1	AB	1	1	0	0	0	0	0	41	1	BC	0	1	1	0	0	3	8		0	0	0	0	0	0	10	8	1	1	1	2
59	73	27	1	22	1	1	1	1	1	1	1	1	AB	1	1	0	0	0	0	0	22	2	B	0	1	0	0	0	1	8		0	0	0	0	0	0	10	0	8	1	1	1
59	81	37	1	14	1	1	1	1	1	1	1	1	BE	0	1	0	0	1	0	0	44	2	B	0	1	0	0	0	1	8		0	0	0	0	0	0	10	1	1	1	1	1
60	48	13	0	12	1	1	1	1	1	1	1	1	AB	1	1	0	0	0	0	0	22	2	BC	0	1	1	0	0	1	8		0	0	0	0	0	0	55	1	8	1	1	1
60	53	14	0	12	1	1	1	1	1	0	1	1	DE	0	0	0	1	1	0	0	11			0	0	0	0	0	1	8		0	0	0	0	0	0	2	0	0	0	1	2
60	57	12	0	10	1	1	1	0	0	1	1	1	AB	1	1	0	0	0	0	0	24	2	C	0	0	1	0	0	1	8		0	0	0	0	0	0	2	1	0	1	1	1
60	95	17	0	6	0	1	1	1	1	1	1	1	AB	1	1	0	0	0	0	0	22	2	C	0	0	1	0	0	1	8		0	0	0	0	0	0	2	1	1	1	1	1
60	97	20	0	16	1	1	1	1	1	0	1	1	AB	1	1	0	0	0	0	0	41	2	B	0	1	0	0	0	3	8		0	0	0	0	0	0	55	1	1	1	1	1
60	112	17	0	5	0	1	1	0	1	1	1	1	AB	1	1	0	0	0	0	0	41	2	C	0	0	1	0	0	1	4	E	0	0	0	0	0	0	55	1	0	1	1	1
60	116	14	0	10	1	1	1	1	1	1	1	1	AB	1	1	0	0	0	0	0	22	2	B	0	1	0	0	0	1	8		0	0	0	0	0	0	2	1	0	0	1	2
60	118	12	0	8	1	1	1	1	1	1	1	1	BD	0	1	0	1	0	0	0	24	2	C	0	0	1	0	0	1	8		0	0	0	0	0	0	5	1	0	1	1	1
60	119	19	0	16	1	1	1	1	1	1	1	1	EX	0	0	0	0	1	1	0	42	2	B	0	1	0	0	0	1	8		0	0	0	0	0	0	2	1	1	1	1	1
60	126	23	0	2	0	0	0	0	0	0	1	1	BE	0	1	0	0	1	0	0	22	2	B	0	1	0	0	0	1	3	D	0	0	0	1	0	0	2	1	0	1	1	1
60	165	33	0	9	1	1	1	1	1	1	1	1	AB	1	1	0	0	0	0	0	41	1	B	0	1	0	0	0	3	8		0	0	0	0	0	0	5	1	1	1	1	2
60	170	30	0	12	1	1	1	1	1	1	1	1	AB	1	1	0	0	0	0	0	41	2	B	0	1	0	0	0	3	8		0	0	0	0	0	0	5	1	1	1	1	1
60	171	30	0	9	1	1	1	1	1	1	1	1	BE	0	1	0	0	1	0	0	41	2	B	0	1	0	0	0	1	8		0	0	0	0	0	0	5	1	0	1	1	1
60	173	13	0	15	1	1	1	1	1	1	1	1	AB	1	1	0	0	0	0	0	41	2	B	0	1	0	0	0	1	8		0	0	0	0	0	0	55	1	1	1	1	2
60	177	19	0	10	1	1	1	1	1	1	1	1	BDE	0	1	0	1	1	0	0	24	2	B	0	1	0	0	0	1	8		0	0	0	0	0	0	2	1	1	1	1	1
60	177	42	0	12	1	1	1	1	1	1	1	1	BE	0	1	0	0	1	0	0	24	2	B	0	1	0	0	0	1	8		0	0	0	0	0	0	5	1	0	1	1	1
60	181	40	0	25	1	1	1	1	1	1	1	1	AB	1	1	0	0	0	0	0	41	2	X	0	0	0	0	1	3	8		0	0	0	0	0	0	5	1	1	1	1	2
60	182	27	0	13	1	1	1	1	1	1	1	1	BE	0	1	0	0	1	0	0	22	2	C	0	0	1	0	0	1	8		0	0	0	0	0	0	5	1	0	1	1	1
60	184	31	0	13	1	1	1	1	1	1	1	1	AB	1	1	0	0	0	0	0	41	2	B	0	1	0	0	0	3	8		0	0	0	0	0	0	2	1	0	1	1	2
60	189	29	0	12	1	1	1	1	1	1	1	1	ABE	1	1	0	0	1	0	0	31	1	B	0	1	0	0	0	1	8		0	0	0	0	0	0	5	1	0	1	1	1
60	190	29	0	15	1	1	1	1	1	1	1	1	ABE	1	1	0	0	1	0	0	24	2	B	0	1	0	0	0	1	8		0	0	0	0	0	0	55	1	0	1	1	1
60	201	39	0	16	1	1	1	1	1	1	1	1	BEX	0	1	0	0	1	1	0	42	2	B	0	1	0	0	0	1	8		0	0	0	0	0	0	10	1	1	8	0
61	17	25	1	5	1	1	0	1	1	1	1	1	BD	0	1	0	1	0	0	0	12			0	0	0	0	0	1	4	E	0	0	0	0	0	0	10	0	1	1	1	2
61	20	38	1	22	1	1	1	1	1	1	1	1	BE	0	1	0	0	1	0	0	22	2	C	0	0	1	0	0	1	8		0	0	0	0	0	0	10	1	1	1	1	1
61	20	42	1	19	1	1	1	1	1	1	1	1	BE	0	1	0	0	1	0	0	22	2	C	0	0	1	0	0	1	8		0	0	0	0	0	0	10	1	1	1	1	1
61	54	24	1	21	1	1	1	1	1	1	1	1	AB	1	1	0	0	0	0	0	44	2	AC	1	0	1	0	0	3	8		0	0	0	0	0	0	5	8	1	1	1	2
61	59	22	1																													0	0	0	0	0	0
61	61	23	1																													0	0	0	0	0	0
61	100	42	1	5	1	1	1	1	1	1	1	1	B	0	1	0	0	0	0	0	22	2	B	0	1	0	0	0	1	8		0	0	0	0	0	0	5	1	1	1	1	1
61	106	15	1	12	1	1	1	1	1	0	1	1	B	0	1	0	0	0	0	0	24	2	A	1	0	0	0	0	1	8		0	0	0	0	0	0	10	8	1	1	1	1
61	106	42	1	18	1	1	1	1	1	1	1	1	AB	1	1	0	0	0	0	0	41	1	B	0	1	0	0	0	3	8		0	0	0	0	0	0	10	1	1	1	1	2
61	115	19	1	15	1	1	1	1	1	1	1	1	BD	0	1	0	1	0	0	0	11			0	0	0	0	0	1	3	A	1	0	0	0	0	0	10	1	1	0	1	1
61	115	37	1	20	1	1	1	1	1	1	1	1	BE	0	1	0	0	1	0	0	22	2	AC	1	0	1	0	0	1	8		0	0	0	0	0	0	10	1	1	1	1	1
61	118	23	1	15	1	1	1	1	1	1	1	1	B	0	1	0	0	0	0	0	44	2	C	0	0	1	0	0	1	8		0	0	0	0	0	0	5	0	1	1	1	2
61	119	31	1	18	1	1	1	1	1	1	1	1	B	0	1	0	0	0	0	0	44	2	B	0	1	0	0	0	1	8		0	0	0	0	0	0	10	1	1	1	1	1
61	122	12	1																													0	0	0	0	0	0
61	122	27	1	21	1	1	1	1	1	1	1	1	AB	1	1	0	0	0	0	0	43	2	B	0	1	0	0	0	3	4	E	0	0	0	0	0	0	5	8	1	1	1	1
61	134	10	1	11	1	1	1	1	1	0	1	1	B	0	1	0	0	0	0	0	22	2	C	0	0	1	0	0	1	4	E	0	0	0	0	0	0	5	0	0	1	1	2
61	147	12	1																													0	0	0	0	0	0
61	173	16	1	15	1	1	1	1	1	1	1	1	AB	1	1	0	0	0	0	0	46	2	A	1	0	0	0	0	3	8		0	0	0	0	0	0	5	1	1	1	1	2
61	182	21	1	18	1	1	1	1	1	1	1	1	B	0	1	0	0	0	0	0	24	2	A	1	0	0	0	0	1	8		0	0	0	0	0	0	2	0	1	1	1	1
61	188	5	1																													0	0	0	0	0	0
61	188	22	1	15	1	1	1	1	1	1	1	1	B	0	1	0	0	0	0	0	24	2	D	0	0	0	1	0	1	4	E	0	0	0	0	0	0	10	0	0	1	1	2
61	190	36	1	20	1	1	1	1	1	1	1	1	AB	1	1	0	0	0	0	0	41	2	B	0	1	0	0	0	3	8		0	0	0	0	0	0	5	1	8	1	1	1
61	194	17	1	8	1	1	1	1	1	1	1	1	B	0	1	0	0	0	0	0	24	2	B	0	1	0	0	0	1	8		0	0	0	0	0	0	2	8	1	1	1	1
61	205	25	1	9	1	1	1	1	1	1	1	1	AB	1	1	0	0	0	0	0	41	2	B	0	1	0	0	0	1	8		0	0	0	0	0	0	5	1	1	1	1	1
61	226	31	1	21	1	1	1	1	1	1	1	1	AB	1	1	0	0	0	0	0	46	2	C	0	0	1	0	0	3	8		0	0	0	0	0	0	5	8	1	1	1	1
61	233	33	1	15	1	1	1	1	1	1	1	1	AB	1	1	0	0	0	0	0	22	2	A	1	0	0	0	0	3	8		0	0	0	0	0	0	5	8	0	1	1	2
61	236	19	1	14	1	1	1	1	1	1	1	1	B	0	1	0	0	0	0	0	46	2	A	1	0	0	0	0	1	8		0	0	0	0	0	0	10	8	1	1	1	1
61	237	31	1	17	1	1	1	1	1	1	1	1	B	0	1	0	0	0	0	0	22	2	A	1	0	0	0	0	1	4	E	0	0	0	0	0	0	10	8	1	1	1	1
61	238	38	1																													0	0	0	0	0	0
61	239	11	1																													0	0	0	0	0	0
61	240	27	1	20	1	1	1	1	1	1	1	1	B	0	1	0	0	0	0	0	44	2	A	1	0	0	0	0	1	8		0	0	0	0	0	0	10	0	1	1	1	1
61	241	29	1																													0	0	0	0	0	0
61	242	16	1	9	1	1	1	1	1	1	1	1	B	0	1	0	0	0	0	0	44	2	A	1	0	0	0	0	1	8		0	0	0	0	0	0	10	1	1	1	1	1
61	242	38	1	12	1	1	1	1	1	1	1	1	BE	0	1	0	0	1	0	0	22	2	B	0	1	0	0	0	1	4	E	0	0	0	0	0	0	10	1	1	1	1	2
61	243	25	1	22	1	1	1	1	1	1	1	1	E	0	0	0	0	1	0	0	55			0	0	0	0	0	1	4	E	0	0	0	0	0	0	10	0	1	0	1	1
61	246	13	1	12	1	1	1	1	1	1	1	1	B	0	1	0	0	0	0	0	44	2	A	1	0	0	0	0	1	8		0	0	0	0	0	0	10	8	1	1	1	2
61	247	16	1	10	1	1	1	1	1	0	1	1	X	0	0	0	0	0	1	0	12			0	0	0	0	0	1	4	Y	0	0	0	0	0	1	10	1	1	0	1	0
61	249	39	1	12	1	1	1	1	1	1	1	1	AB	1	1	0	0	0	0	0	22	2	AC	1	0	1	0	0	1	8		0	0	0	0	0	0	5	1	1	1	1	2
61	251	22	1	15	1	1	1	1	1	1	1	1	AB	1	1	0	0	0	0	0	43	2	C	0	0	1	0	0	1	8		0	0	0	0	0	0	5	0	1	1	1	1
61	297	21	1	12	1	1	1	1	1	0	1	1	E	0	0	0	0	1	0	0	12			0	0	0	0	0	1	4	E	0	0	0	0	0	0	2	0	1	0	1	2
61	301	38	1	20	1	1	1	1	1	1	1	1	AB	1	1	0	0	0	0	0	46	2	A	1	0	0	0	0	3	8		0	0	0	0	0	0	5	1	1	1	1	1
61	305	26	1	21	1	1	1	1	1	0	1	1	B	0	1	0	0	0	0	0	24	2	C	0	0	1	0	0	1	8		0	0	0	0	0	0	5	0	1	1	1	1
61	311	29	1	9	1	1	1	1	1	1	1	1	B	0	1	0	0	0	0	0	24	2	C	0	0	1	0	0	1	8		0	0	0	0	0	0	10	8	1	1	1	1
61	313	34	1	20	1	1	1	1	1	1	1	1	BE	0	1	0	0	1	0	0	22	2	C	0	0	1	0	0	1	8		0	0	0	0	0	0	5	1	8	1	0
61	317	40	1	14	1	1	1	1	1	1	1	1	DE	0	0	0	1	1	0	0	12			0	0	0	0	0	1	8		0	0	0	0	0	0	10	0	0	1	1	2
61	321	40	1	18	1	1	1	1	1	1	1	1	AB	1	1	0	0	0	0	0	46	2	B	0	1	0	0	0	3	8		0	0	0	0	0	0	5	1	1	1	1	1
62	6	42	1	15	1	1	1	1	1	1	1	1	DE	0	0	0	1	1	0	0	11			0	0	0	0	0	1	4	E	0	0	0	0	0	0	10	0	0	0	1	2
62	12	14	1	5	1	1	1	1	1	1	1	1	B	0	1	0	0	0	0	0	22	2	D	0	0	0	1	0	1	4	E	0	0	0	0	0	0	5	8	1	1	1	2
62	15	13	1	7	1	1	1	1	1	1	1	1	B	0	1	0	0	0	0	0	22	2	D	0	0	0	1	0	1	4	E	0	0	0	0	0	0	10	1	1	1	1	1
62	18	31	1	25	1	1	1	1	1	0	1	1	AB	1	1	0	0	0	0	0	41	2	C	0	0	1	0	0	3	8		0	0	0	0	0	0	8	8	8	1	1	2
62	25	25	1	22	1	1	1	1	1	1	1	1	B	0	1	0	0	0	0	0	24	2	A	1	0	0	0	0	1	8		0	0	0	0	0	0	10	0	1	1	1	2
62	32	22	1	11	1	1	1	1	1	1	1	1	AB	1	1	0	0	0	0	0	43	1	A	1	0	0	0	0	3	8		0	0	0	0	0	0	5	8	1	1	1	1
62	34	13	1																													0	0	0	0	0	0
62	37	32	1	20	1	1	1	1	1	1	1	1	B	0	1	0	0	0	0	0	22	2	B	0	1	0	0	0	1	8		0	0	0	0	0	0	5	8	1	1	1	2
62	40	19	1	4	1	1	1	1	1	1	1	1	DE	0	0	0	1	1	0	0	11			0	0	0	0	0	1	4	E	0	0	0	0	0	0	10	0	0	0	0
62	40	29	1	18	1	1	1	1	1	1	1	1	B	0	1	0	0	0	0	0	24	2	A	1	0	0	0	0	1	8		0	0	0	0	0	0	5	0	0	1	1	1
62	45	29	1	8	1	1	1	1	1	0	1	1	E	0	0	0	0	1	0	0	55			0	0	0	0	0	1	4	E	0	0	0	0	0	0	10	0	0	0	1	2
62	50	42	1	19	1	1	1	1	1	1	1	1	BE	0	1	0	0	1	0	0	44	2	B	0	1	0	0	0	1	8		0	0	0	0	0	0	10	1	1	1	1	1
62	54	12	1	6	1	1	1	0	1	1	1	1	D	0	0	0	1	0	0	0	12			0	0	0	0	0	1	4	E	0	0	0	0	0	0	55	0	0	0	1	2
62	59	17	1	15	1	1	1	1	1	1	1	1	BDE	0	1	0	1	1	0	0	24	2	B	0	1	0	0	0	1	4	E	0	0	0	0	0	0	10	0	0	0	1	2
62	62	26	1	5	1	1	1	1	1	1	1	1	E	0	0	0	0	1	0	0	12			0	0	0	0	0	1	4	E	0	0	0	0	0	0	10	0	0	0	1	1
62	65	7	1																													0	0	0	0	0	0
62	68	10	1	5	1	1	1	1	1	1	1	1	B	0	1	0	0	0	0	0	22	1	B	0	1	0	0	0	1	4	Y	0	0	0	0	0	1	10	0	1	1	1	2
62	96	29	1	5	1	1	1	1	1	0	1	1	D	0	0	0	1	0	0	0	11			0	0	0	0	0	1	8		0	0	0	0	0	0	10	0	0	0	1	2
62	97	30	1																													0	0	0	0	0	0
62	107	30	1	19	1	1	1	1	1	1	1	1	B	0	1	0	0	0	0	0	22	2	C	0	0	1	0	0	1	4	E	0	0	0	0	0	0	10	8	0	1	1	1
62	117	15	1	11	1	1	1	1	1	1	1	1	AB	1	1	0	0	0	0	0	41	2	BC	0	1	1	0	0	1	3	Y	0	0	0	0	0	1	10	1	0	1	1	2
62	117	35	1	15	1	1	1	1	1	1	1	1	BE	0	1	0	0	1	0	0	22	2	A	1	0	0	0	0	1	8		0	0	0	0	0	0	10	1	1	1	1	1
62	118	18	1	15	1	1	1	1	1	1	1	1	DE	0	0	0	1	1	0	0	55			0	0	0	0	0	1	4	E	0	0	0	0	0	0	10	8	0	0	1	2
62	121	25	1	19	1	1	1	0	1	1	1	1	B	0	1	0	0	0	0	0	24	2	A	1	0	0	0	0	1	4	E	0	0	0	0	0	0	10	0	1	1	1	2
62	123	29	1	6	1	1	1	1	1	1	1	1	B	0	1	0	0	0	0	0	22	2	C	0	0	1	0	0	1	3	A	1	0	0	0	0	0	10	1	0	1	1	2
62	125	36	1	23	1	1	1	1	1	0	1	1	AB	1	1	0	0	0	0	0	46	2	A	1	0	0	0	0	3	8		0	0	0	0	0	0	5	1	1	1	1	2
63	25	33	1	9	1	1	1	1	1	1	1	1	B	0	1	0	0	0	0	0	22	2	B	0	1	0	0	0	1	8		0	0	0	0	0	0	10	8	1	1	1	2
63	28	24	1	18	1	1	1	1	1	1	1	1	B	0	1	0	0	0	0	0	44	2	C	0	0	1	0	0	1	8		0	0	0	0	0	0	10	0	1	1	1	1
63	35	34	1	19	1	1	1	1	1	1	1	1	BE	0	1	0	0	1	0	0	44	2	B	0	1	0	0	0	1	8		0	0	0	0	0	0	5	1	1	1	1	2
63	42	31	1	12	1	1	1	1	1	1	1	1	B	0	1	0	0	0	0	0	22	2	C	0	0	1	0	0	1	8		0	0	0	0	0	0	5	1	1	1	1	1
63	52	27	1																													0	0	0	0	0	0
63	54	21	1	15	1	1	1	1	1	1	1	1	B	0	1	0	0	0	0	0	44	2	C	0	0	1	0	0	1	4	E	0	0	0	0	0	0	10	0	0	1	1	1
63	58	18	1	15	1	1	1	1	1	1	1	1	B	0	1	0	0	0	0	0	44	2	A	1	0	0	0	0	1	3	Y	0	0	0	0	0	1	5	1	1	1	1	1
63	62	17	1	10	1	1	1	1	1	1	1	1	D	0	0	0	1	0	0	0	12			0	0	0	0	0	1	4	E	0	0	0	0	0	0	2	8	1	0	1	2
63	71	31	1	9	1	1	1	1	1	1	1	1	D	0	0	0	1	0	0	0	12			0	0	0	0	0	1	4	E	0	0	0	0	0	0	10	0	0	0	1	1
63	86	37	1	16	1	1	1	1	1	1	1	1	AB	1	1	0	0	0	0	0	41	2	C	0	0	1	0	0	1	8		0	0	0	0	0	0	5	1	1	1	1	1
63	108	23	1	18	1	1	1	1	1	1	1	1	AB	1	1	0	0	0	0	0	22	2	B	0	1	0	0	0	3	8		0	0	0	0	0	0	5	8	0	1	0
63	109	33	1	14	1	1	1	1	1	1	1	1	B	0	1	0	0	0	0	0	24	2	B	0	1	0	0	0	1	8		0	0	0	0	0	0	2	8	1	1	1	2
63	149	6	1	4	1	1	1	1	1	1	1	1	B	0	1	0	0	0	0	0	41	2	C	0	0	1	0	0	1	8		0	0	0	0	0	0	5	8	0	1	1	2
63	150	11	1	7	1	1	1	1	1	1	1	1	BE	0	1	0	0	1	0	0	24	2	D	0	0	0	1	0	1	4	E	0	0	0	0	0	0	5	8	1	1	1	1
63	151	12	1																													0	0	0	0	0	0
63	151	24	1	18	1	1	1	1	1	1	1	1	B	0	1	0	0	0	0	0	44	2	B	0	1	0	0	0	1	8		0	0	0	0	0	0	5	0	1	1	0
63	151	40	1	20	1	1	1	1	1	1	1	1	AB	1	1	0	0	0	0	0	41	2	BC	0	1	1	0	0	3	8		0	0	0	0	0	0	5	1	1	1	1	2
63	154	19	1	18	1	1	1	1	1	1	1	1	B	0	1	0	0	0	0	0	44	2	A	1	0	0	0	0	1	8		0	0	0	0	0	0	8	8	1	1	0
63	154	31	1	15	1	1	1	1	1	1	1	1	B	0	1	0	0	0	0	0	22	2	BC	0	1	1	0	0	1	8		0	0	0	0	0	0	10	1	8	1	1	1
63	170	41	1																													0	0	0	0	0	0
63	171	33	1	20	1	1	1	1	1	1	1	1	B	0	1	0	0	0	0	0	24	2	D	0	0	0	1	0	1	8		0	0	0	0	0	0	5	1	1	1	1	2
63	197	42	1	20	1	1	1	1	1	1	1	1	BE	0	1	0	0	1	0	0	22	2	BC	0	1	1	0	0	1	8		0	0	0	0	0	0	10	1	1	1	1	2
63	201	37	1	6	1	1	1	1	1	1	1	1	AB	1	1	0	0	0	0	0	41	1	D	0	0	0	1	0	3	8		0	0	0	0	0	0	5	1	1	1	1	2
64	3	31	1	7	1	1	1	0	1	1	1	1	DE	0	0	0	1	1	0	0	12			0	0	0	0	0	1	4	E	0	0	0	0	0	0	10	0	0	0	1	2
64	46	25	1																													0	0	0	0	0	0
64	46	33	1	21	1	1	1	1	1	1	1	1	BE	0	1	0	0	1	0	0	22	2	A	1	0	0	0	0	1	8		0	0	0	0	0	0	5	1	1	1	1	1
65	3	17	1	15	1	1	1	1	1	1	1	1	E	0	0	0	0	1	0	0	11			0	0	0	0	0	1	4	E	0	0	0	0	0	0	10	0	0	0	1	1
65	7	19	1	15	1	1	1	1	1	1	1	1	B	0	1	0	0	0	0	0	24	2	C	0	0	1	0	0	1	4	E	0	0	0	0	0	0	10	0	0	1	1	1
65	14	16	1	16	1	1	1	1	1	1	1	1	B	0	1	0	0	0	0	0	44	2	C	0	0	1	0	0	1	8		0	0	0	0	0	0	10	0	1	1	1	1
65	19	28	1	20	1	1	1	1	1	1	1	1	DE	0	0	0	1	1	0	0	11			0	0	0	0	0	1	2	D	0	0	0	1	0	0	10	0	8	0	1	1
65	24	9	1	5	1	1	1	1	1	1	0	1	D	0	0	0	1	0	0	0	11			0	0	0	0	0	1	4	E	0	0	0	0	0	0	2	0	0	0	1	1
65	24	27	1	18	1	1	1	1	1	1	1	1	D	0	0	0	1	0	0	0	11			0	0	0	0	0	1	4	E	0	0	0	0	0	0	2	0	1	0	1	1
65	46	23	1	15	1	1	1	1	1	1	1	1	B	0	1	0	0	0	0	0	43	2	B	0	1	0	0	0	1	4	E	0	0	0	0	0	0	5	0	1	1	1	1
65	49	28	1	20	1	1	1	1	1	1	1	1	B	0	1	0	0	0	0	0	44	2	C	0	0	1	0	0	1	3	A	1	0	0	0	0	0	10	0	1	1	1	1
65	51	27	1	20	1	1	1	1	1	1	1	1	AB	1	1	0	0	0	0	0	46	2	AC	1	0	1	0	0	3	8		0	0	0	0	0	0	5	8	1	1	1	2
65	85	24	1	15	1	1	1	1	1	1	1	1	AB	1	1	0	0	0	0	0	43	2	B	0	1	0	0	0	3	8		0	0	0	0	0	0	5	8	1	1	1	1
65	88	31	1	15	1	1	1	1	1	1	1	1	DX	0	0	0	1	0	1	0	12			0	0	0	0	0	1	4	E	0	0	0	0	0	0	10	0	1	1	1	2
65	89	16	1	11	1	1	1	1	1	1	1	1	AB	1	1	0	0	0	0	0	46	2	A	1	0	0	0	0	3	8		0	0	0	0	0	0	5	8	1	1	1	2
65	116	15	1	12	1	1	1	1	1	1	1	1	B	0	1	0	0	0	0	0	24	2	B	0	1	0	0	0	1	8		0	0	0	0	0	0	2	0	0	1	1	2
65	116	36	1																													0	0	0	0	0	0
65	117	14	1	10	1	1	0	0	1	1	1	1	B	0	1	0	0	0	0	0	22	2	C	0	0	1	0	0	1	8		0	0	0	0	0	0	5	8	1	1	1	2
65	117	38	1	22	1	1	1	1	1	1	1	1	B	0	1	0	0	0	0	0	22	2	C	0	0	1	0	0	1	8		0	0	0	0	0	0	5	1	1	1	1	2
65	118	19	1	15	1	1	1	1	1	1	1	1	AB	1	1	0	0	0	0	0	41	2	A	1	0	0	0	0	3	8		0	0	0	0	0	0	8	8	1	1	1	2
65	118	39	1																													0	0	0	0	0	0
65	119	26	1	20	1	1	1	1	1	1	1	1	B	0	1	0	0	0	0	0	43	2	B	0	1	0	0	0	1	4	Y	0	0	0	0	0	1	5	0	1	1	1	1
65	120	19	1	13	1	1	1	1	1	1	1	1	AB	1	1	0	0	0	0	0	41	1	B	0	1	0	0	0	3	8		0	0	0	0	0	0	5	8	1	1	1	2
65	125	26	1	11	1	1	1	1	1	1	1	1	B	0	1	0	0	0	0	0	44	2	A	1	0	0	0	0	1	8		0	0	0	0	0	0	10	0	1	1	1	2
66	4	22	0	12	1	1	1	1	1	1	1	1	AB	1	1	0	0	0	0	0	24	2	B	0	1	0	0	0	1	8		0	0	0	0	0	0	55	1	1	1	1	1
66	11	10	0	6	0	0	0	0	0	0	1	1	DE	0	0	0	1	1	0	0	11			0	0	0	0	0	1	4	E	0	0	0	0	0	0	2	0	1	0	1	1
66	13	23	0	8	1	1	1	1	1	1	1	1	DE	0	0	0	1	1	0	0	12			0	0	0	0	0	1	8		0	0	0	0	0	0	2	0	0	0	1	1
66	28	16	0	14	1	1	1	1	1	1	1	1	AB	1	1	0	0	0	0	0	41	2	B	0	1	0	0	0	3	8		0	0	0	0	0	0	5	1	1	1	0
66	28	35	0	9	1	1	1	1	1	1	1	1	AB	1	1	0	0	0	0	0	41	2	B	0	1	0	0	0	3	8		0	0	0	0	0	0	2	1	1	1	1	1
66	35	18	0	4	1	1	1	1	1	1	1	1	BE	0	1	0	0	1	0	0	24	2	C	0	0	1	0	0	1	8		0	0	0	0	0	0	2	1	0	1	1	1
66	38	35	0	12	1	1	1	1	1	1	1	1	ABC	1	1	1	0	0	0	0	41	2	B	0	1	0	0	0	3	8		0	0	0	0	0	0	5	1	1	1	1	1
66	40	42	0																													0	0	0	0	0	0
66	45	29	0	6	0	1	1	1	1	0	1	1	AB	1	1	0	0	0	0	0	41	2	B	0	1	0	0	0	3	8		0	0	0	0	0	0	2	1	1	1	1	1
66	46	15	0	8	1	1	1	1	1	0	1	1	BE	0	1	0	0	1	0	0	21	2	C	0	0	1	0	0	1	4	E	0	0	0	0	0	0	2	1	0	1	1	2
66	46	40	0	3	0	1	1	1	0	0	1	0	BE	0	1	0	0	1	0	0	24	2	C	0	0	1	0	0	1	8		0	0	0	0	0	0	2	1	1	1	1	1
66	51	10	0	6	1	1	1	1	1	1	1	1	D	0	0	0	1	0	0	0	11			0	0	0	0	0	1	4	E	0	0	0	0	0	0	2	0	0	0	1	1
66	53	13	0																													0	0	0	0	0	0
66	54	19	0	7	1	0	1	1	1	1	1	1	BE	0	1	0	0	1	0	0	24	2	BC	0	1	1	0	0	1	8		0	0	0	0	0	0	2	1	8	1	1	1
66	59	21	0	4	0	0	0	0	0	0	1	1	BE	0	1	0	0	1	0	0	24	2	C	0	0	1	0	0	1	8		0	0	0	0	0	0	55	1	0	1	1	1
66	60	29	0	5	1	1	1	1	0	0	1	1	DE	0	0	0	1	1	0	0	11			0	0	0	0	0	1	4	E	0	0	0	0	0	0	2	0	1	0	1	1
66	69	22	0	16	1	1	1	1	1	1	1	1	BE	0	1	0	0	1	0	0	22	2	C	0	0	1	0	0	1	8		0	0	0	0	0	0	5	1	1	8	1	1
66	245	22	0	15	1	1	1	1	1	1	1	1	BE	0	1	0	0	1	0	0	24	2	C	0	0	1	0	0	1	8		0	0	0	0	0	0	2	1	1	1	1	1
66	248	40	0								0	0	DE	0	0	0	1	1	0	0	11			0	0	0	0	0	1	4	E	0	0	0	0	0	0	55	0	0	0	1	1
66	253	28	0	8	1	1	1	1	1	0	1	1	DE	0	0	0	1	1	0	0	11			0	0	0	0	0	1	4	E	0	0	0	0	0	0	2	0	0	0	1	1
67	3	37	1	18	1	1	1	1	1	1	1	1	BE	0	1	0	0	1	0	0	44	2	A	1	0	0	0	0	1	8		0	0	0	0	0	0	10	1	0	1	1	1
67	7	24	1	15	1	1	1	1	1	1	1	1	B	0	1	0	0	0	0	0	44	2	C	0	0	1	0	0	1	4	E	0	0	0	0	0	0	10	0	1	1	1	1
67	11	24	1	9	1	1	1	1	1	1	1	1	B	0	1	0	0	0	0	0	44	2	C	0	0	1	0	0	1	3	A	1	0	0	0	0	0	10	1	1	1	1	1
67	30	21	1	12	1	1	1	1	1	1	1	1	B	0	1	0	0	0	0	0	24	2	B	0	1	0	0	0	1	8		0	0	0	0	0	0	5	0	8	1	1	1
67	36	25	1																													0	0	0	0	0	0
67	36	38	1	5	1	1	1	1	1	1	1	1	BDE	0	1	0	1	1	0	0	24	2	D	0	0	0	1	0	1	8		0	0	0	0	0	0	10	1	1	1	1	2
67	47	15	1	11	1	1	1	1	1	1	1	1	B	0	1	0	0	0	0	0	44	1	B	0	1	0	0	0	1	8		0	0	0	0	0	0	10	8	1	1	1	2
67	49	23	1	13	1	1	1	1	1	1	1	1	B	0	1	0	0	0	0	0	44	2	A	1	0	0	0	0	1	3	Y	0	0	0	0	0	1	5	0	1	1	1	1
67	61	19	1																													0	0	0	0	0	0
67	61	33	1	20	1	1	1	1	1	1	1	1	B	0	1	0	0	0	0	0	44	2	A	1	0	0	0	0	1	8		0	0	0	0	0	0	10	8	1	1	1	1
67	75	11	1	12	1	1	1	1	1	1	1	1	B	0	1	0	0	0	0	0	22	2	C	0	0	1	0	0	1	4	E	0	0	0	0	0	0	5	8	1	1	1	2
67	81	42	1	19	1	1	1	1	1	1	1	1	BE	0	1	0	0	1	0	0	22	2	B	0	1	0	0	0	1	3	D	0	0	0	1	0	0	10	1	1	1	1	1
67	83	20	1	12	1	1	1	1	1	1	1	1	AB	1	1	0	0	0	0	0	46	1	A	1	0	0	0	0	1	8		0	0	0	0	0	0	5	1	0	1	1	2
67	85	23	1	15	1	1	1	1	1	1	1	1	B	0	1	0	0	0	0	0	43	2	B	0	1	0	0	0	1	4	Y	0	0	0	0	0	1	5	8	1	1	1	0
67	104	33	1	20	1	1	1	1	1	1	1	1	B	0	1	0	0	0	0	0	44	2	B	0	1	0	0	0	1	8		0	0	0	0	0	0	10	8	1	1	1	1
67	110	31	1	23	1	1	1	1	1	0	1	1	D	0	0	0	1	0	0	0	11			0	0	0	0	0	1	4	E	0	0	0	0	0	0	10	0	1	0	1	1
67	120	20	1	13	1	1	1	1	1	1	1	1	B	0	1	0	0	0	0	0	44	2	A	1	0	0	0	0	1	3	A	1	0	0	0	0	0	10	1	1	1	1	1
67	120	32	1	24	1	1	1	1	1	1	1	1	B	0	1	0	0	0	0	0	44	2	C	0	0	1	0	0	1	8		0	0	0	0	0	0	10	1	1	1	1	1
67	121	29	1	23	1	1	1	1	1	0	1	1	DX	0	0	0	1	0	1	0	12			0	0	0	0	0	1	8		0	0	0	0	0	0	10	0	1	1	1	2
67	123	15	1	10	1	1	1	1	1	1	1	1	B	0	1	0	0	0	0	0	22	2	A	1	0	0	0	0	1	3	Y	0	0	0	0	0	1	10	8	1	1	0
67	123	40	1	22	1	1	1	1	1	1	1	1	AB	1	1	0	0	0	0	0	46	2	ABC	1	1	1	0	0	3	8		0	0	0	0	0	0	10	1	1	1	1	1
67	126	11	1	5	1	1	1	1	1	1	1	1	B	0	1	0	0	0	0	0	22	2	C	0	0	1	0	0	1	8		0	0	0	0	0	0	5	8	0	1	1	2
67	149	20	1	15	1	1	1	1	1	1	1	1	B	0	1	0	0	0	0	0	24	2	A	1	0	0	0	0	1	8		0	0	0	0	0	0	10	1	0	1	1	2
67	153	25	1	6	1	1	1	1	1	1	1	1	B	0	1	0	0	0	0	0	41	2	B	0	1	0	0	0	1	8		0	0	0	0	0	0	5	8	0	1	1	1
67	158	18	1	15	1	1	1	1	1	1	1	1	B	0	1	0	0	0	0	0	44	2	A	1	0	0	0	0	1	4	E	0	0	0	0	0	0	10	8	1	1	1	1
67	166	35	1																													0	0	0	0	0	0
67	199	16	1	13	1	1	1	1	1	1	1	1	B	0	1	0	0	0	0	0	24	2	A	1	0	0	0	0	1	8		0	0	0	0	0	0	5	8	1	1	1	2
67	311	42	1	9	1	1	1	1	1	1	1	1	AB	1	1	0	0	0	0	0	41	2	X	0	0	0	0	1	1	8		0	0	0	0	0	0	5	1	1	1	1	2
67	314	28	1	17	1	1	1	1	1	1	1	1	B	0	1	0	0	0	0	0	24	1	B	0	1	0	0	0	1	3	E	0	0	0	0	0	0	10	0	0	1	1	1
67	317	34	1	8	1	1	1	1	1	1	1	1	DEX	0	0	0	1	1	1	0	12			0	0	0	0	0	1	4	E	0	0	0	0	0	0	2	0	0	0	1	1
67	319	34	1	17	1	1	1	1	1	0	1	0	B	0	1	0	0	0	0	0	44	2	C	0	0	1	0	0	1	3	A	1	0	0	0	0	0	10	0	1	1	1	1
67	321	38	1	15	1	1	1	1	1	1	1	1	BE	0	1	0	0	1	0	0	22	2	B	0	1	0	0	0	1	3	Y	0	0	0	0	0	1	10	1	1	1	1	2
67	328	12	1	9	1	1	1	1	1	0	1	1	B	0	1	0	0	0	0	0	44	2	A	1	0	0	0	0	1	8		0	0	0	0	0	0	10	8	1	1	1	1
67	329	37	1	8	1	1	1	1	1	1	1	1	AB	1	1	0	0	0	0	0	46	2	A	1	0	0	0	0	3	8		0	0	0	0	0	0	5	1	8	1	1	2
67	330	16	1	12	1	1	1	1	1	1	1	1	B	0	1	0	0	0	0	0	44	2	B	0	1	0	0	0	1	8		0	0	0	0	0	0	10	8	1	1	1	1
67	334	11	1	4	1	1	1	0	1	0	1	1	A	1	0	0	0	0	0	0	41	2	B	0	1	0	0	0	3	8		0	0	0	0	0	0	5	8	1	1	1	2
67	334	39	1	23	1	1	1	1	1	1	1	1	AB	1	1	0	0	0	0	0	46	1	B	0	1	0	0	0	3	8		0	0	0	0	0	0	5	1	1	1	1	1
67	337	25	1	19	1	1	1	1	1	1	1	1	B	0	1	0	0	0	0	0	24	2	C	0	0	1	0	0	1	8		0	0	0	0	0	0	10	0	1	1	1	1
67	367	38	1	16	1	1	1	1	1	1	1	1	B	0	1	0	0	0	0	0	22	2	C	0	0	1	0	0	1	8		0	0	0	0	0	0	10	1	1	1	1	1
67	370	36	1	10	1	1	1	1	1	1	1	1	BE	0	1	0	0	1	0	0	24	2	C	0	0	1	0	0	1	8		0	0	0	0	0	0	5	1	1	1	1	1
67	380	20	1	12	1	1	1	1	1	1	1	1	AB	1	1	0	0	0	0	0	22	1	B	0	1	0	0	0	3	8		0	0	0	0	0	0	5	1	1	1	1	2
67	388	31	1	22	1	1	1	1	1	1	1	1	B	0	1	0	0	0	0	0	44	2	C	0	0	1	0	0	1	8		0	0	0	0	0	0	10	0	1	1	1	2
67	396	16	1	7	1	1	1	1	1	1	1	1	CD	0	0	1	1	0	0	0	12			0	0	0	0	0	1	4	E	0	0	0	0	0	0	10	0	1	1	1	2
67	399	24	1	9	1	1	1	1	1	1	1	1	B	0	1	0	0	0	0	0	43	2	A	1	0	0	0	0	1	8		0	0	0	0	0	0	5	0	1	1	1	1
67	411	12	1	15	1	1	1	1	1	0	1	1	A	1	0	0	0	0	0	0	46	1	A	1	0	0	0	0	3	8		0	0	0	0	0	0	5	1	1	1	1	2
67	417	11	1	6	1	1	1	1	1	1	1	1	D	0	0	0	1	0	0	0	12			0	0	0	0	0	1	4	E	0	0	0	0	0	0	2	0	0	0	1	1
67	438	16	1	15	1	1	1	1	1	1	1	1	AB	1	1	0	0	0	0	0	46	2	A	1	0	0	0	0	3	8		0	0	0	0	0	0	5	1	1	1	1	2
67	475	11	1																													0	0	0	0	0	0
67	476	13	1	10	1	1	1	1	1	1	1	1	A	1	0	0	0	0	0	0	41	2	C	0	0	1	0	0	1	3	Y	0	0	0	0	0	1	2	8	1	1	1	1
67	485	15	1	14	1	1	1	1	1	1	1	1	B	0	1	0	0	0	0	0	44	2	A	1	0	0	0	0	1	8		0	0	0	0	0	0	5	8	1	1	1	1
67	492	17	1	12	1	1	1	1	1	1	1	1	B	0	1	0	0	0	0	0	44	2	A	1	0	0	0	0	1	4	Y	0	0	0	0	0	1	5	8	1	1	1	1
67	505	10	1	6	1	1	1	0	1	0	1	1	B	0	1	0	0	0	0	0	46	2	A	1	0	0	0	0	1	3	Y	0	0	0	0	0	1	5	1	1	1	1	2
67	505	31	1	11	1	1	1	1	1	1	1	1	B	0	1	0	0	0	0	0	22	2	B	0	1	0	0	0	1	3	E	0	0	0	0	0	0	10	0	0	1	1	1
67	506	8	1																													0	0	0	0	0	0
67	506	17	1																													0	0	0	0	0	0
67	506	32	1																													0	0	0	0	0	0
67	507	27	1																													0	0	0	0	0	0
67	507	40	1	13	1	1	1	1	1	1	1	1	AB	1	1	0	0	0	0	0	41	2	C	0	0	1	0	0	3	8		0	0	0	0	0	0	5	1	8	1	1	2
67	508	15	1	9	1	1	0	1	1	1	1	1	DX	0	0	0	1	0	1	0	12			0	0	0	0	0	1	4	E	0	0	0	0	0	0	55	0	0	0	1	2
67	508	35	1	8	1	1	1	1	1	1	1	1	DE	0	0	0	1	1	0	0	12			0	0	0	0	0	1	4	E	0	0	0	0	0	0	2	0	0	0	1	2
67	509	18	1	8	1	1	1	1	1	1	1	1	B	0	1	0	0	0	0	0	44	2	C	0	0	1	0	0	1	3	Y	0	0	0	0	0	1	2	1	1	1	1	1
67	510	23	1	11	1	1	1	1	1	1	1	1	B	0	1	0	0	0	0	0	44	2	A	1	0	0	0	0	1	8		0	0	0	0	0	0	5	8	1	1	1	1
67	511	19	1	15	1	1	1	1	1	1	1	1	B	0	1	0	0	0	0	0	44	2	A	1	0	0	0	0	1	8		0	0	0	0	0	0	10	0	1	1	1	1
67	513	15	1	8	1	1	1	1	1	1	1	1	B	0	1	0	0	0	0	0	44	2	B	0	1	0	0	0	1	8		0	0	0	0	0	0	10	8	1	1	1	2
67	513	40	1	14	1	1	1	1	1	1	1	1	BE	0	1	0	0	1	0	0	44	2	C	0	0	1	0	0	1	4	E	0	0	0	0	0	0	10	1	1	1	1	1
67	517	22	1	18	1	1	1	1	1	1	1	1	AB	1	1	0	0	0	0	0	41	1	C	0	0	1	0	0	1	8		0	0	0	0	0	0	5	8	1	1	1	2
67	518	34	1	24	1	1	1	1	1	1	1	1	AB	1	1	0	0	0	0	0	46	2	C	0	0	1	0	0	3	8		0	0	0	0	0	0	5	0	1	1	1	1
67	520	18	1	15	1	1	1	1	1	1	1	1	B	0	1	0	0	0	0	0	24	2	C	0	0	1	0	0	1	8		0	0	0	0	0	0	10	1	1	1	1	1
67	522	36	1	23	1	1	1	1	1	1	1	1	B	0	1	0	0	0	0	0	44	2	A	1	0	0	0	0	1	8		0	0	0	0	0	0	5	1	1	1	1	1
67	525	21	1	9	1	1	1	1	1	1	1	1	B	0	1	0	0	0	0	0	24	2	C	0	0	1	0	0	1	8		0	0	0	0	0	0	2	1	1	1	1	2
67	529	36	1	20	1	1	1	1	1	1	1	1	BE	0	1	0	0	1	0	0	44	2	CD	0	0	1	1	0	1	3	Y	0	0	0	0	0	1	5	1	1	1	1	1
67	530	25	1	19	1	1	1	1	1	1	1	1	D	0	0	0	1	0	0	0	12			0	0	0	0	0	1	4	Y	0	0	0	0	0	1	10	0	0	0	1	2
67	532	41	1	5	1	1	1	1	1	1	1	1	AB	1	1	0	0	0	0	0	22	2	B	0	1	0	0	0	3	8		0	0	0	0	0	0	10	1	1	1	1	2
67	535	28	1	19	1	1	1	1	1	1	1	1	B	0	1	0	0	0	0	0	44	2	C	0	0	1	0	0	1	3	A	1	0	0	0	0	0	10	0	0	1	1	1
67	536	24	1	15	1	1	1	1	1	1	1	1	B	0	1	0	0	0	0	0	44	2	A	1	0	0	0	0	1	8		0	0	0	0	0	0	5	0	1	1	1	1
67	537	22	1	15	1	1	1	1	1	1	1	1	DX	0	0	0	1	0	1	0	11			0	0	0	0	0	1	8		0	0	0	0	0	0	5	0	1	1	0
67	537	42	1	22	1	1	1	1	1	1	1	1	DE	0	0	0	1	1	0	0	12			0	0	0	0	0	1	4	E	0	0	0	0	0	0	10	0	0	0	1	1
67	555	37	1	22	1	1	1	1	1	1	1	1	AB	1	1	0	0	0	0	0	46	2	A	1	0	0	0	0	3	8		0	0	0	0	0	0	5	1	8	1	1	2
67	564	40	1	22	1	1	1	1	1	1	1	1	AB	1	1	0	0	0	0	0	46	1	B	0	1	0	0	0	1	8		0	0	0	0	0	0	5	1	1	1	1	1
68	6	12	1	7	1	1	0	0	1	0	1	1	B	0	1	0	0	0	0	0	22	2	C	0	0	1	0	0	1	8		0	0	0	0	0	0	2	0	1	1	1	1
68	6	38	1	5	1	1	1	1	1	0	1	1	E	0	0	0	0	1	0	0	12			0	0	0	0	0	1	8		0	0	0	0	0	0	10	0	1	0	1	1
68	11	12	1	2	0	0	1	0	0	0	1	1	D	0	0	0	1	0	0	0	12			0	0	0	0	0	1	4	E	0	0	0	0	0	0	2	0	0	0	1	1
68	14	31	1																													0	0	0	0	0	0
68	16	21	1	11	1	1	1	1	1	1	1	1	B	0	1	0	0	0	0	0	44	2	B	0	1	0	0	0	1	8		0	0	0	0	0	0	2	0	1	1	1	1
68	43	19	1	12	1	1	1	1	1	1	1	1	BD	0	1	0	1	0	0	0	11			0	0	0	0	0	1	3	Y	0	0	0	0	0	1	5	1	1	0	1	1
68	46	21	1	12	1	1	1	1	1	1	1	1	D	0	0	0	1	0	0	0	11			0	0	0	0	0	1	4	E	0	0	0	0	0	0	2	0	1	0	1	1
68	48	9	1																													0	0	0	0	0	0
68	53	21	1																													0	0	0	0	0	0
68	53	33	1	13	1	1	1	1	1	1	1	1	B	0	1	0	0	0	0	0	22	2	C	0	0	1	0	0	1	8		0	0	0	0	0	0	5	1	1	1	1	2
68	71	33	1	21	1	1	1	1	1	0	1	1	BE	0	1	0	0	1	0	0	13			0	0	0	0	0	1	4	E	0	0	0	0	0	0	10	1	0	0	1	1
68	76	19	1	15	1	1	1	1	1	1	1	1	B	0	1	0	0	0	0	0	44	2	B	0	1	0	0	0	1	8		0	0	0	0	0	0	2	8	1	1	1	1
68	77	11	1	8	1	1	0	0	1	1	1	1	B	0	1	0	0	0	0	0	22	2	B	0	1	0	0	0	1	4	E	0	0	0	0	0	0	2	1	1	1	1	1
68	77	27	1								0	0	D	0	0	0	1	0	0	0	11			0	0	0	0	0	1	4	E	0	0	0	0	0	0	2	0	1	0	1	2
68	82	34	1	20	1	1	1	1	1	1	1	1	DE	0	0	0	1	1	0	0	11			0	0	0	0	0	1	4	E	0	0	0	0	0	0	2	0	0	1	1	1
68	85	33	1																													0	0	0	0	0	0
68	86	21	1	12	1	1	1	1	1	1	1	1	AB	1	1	0	0	0	0	0	43	2	A	1	0	0	0	0	3	8		0	0	0	0	0	0	5	8	1	1	1	1
68	93	14	1	12	1	1	1	1	1	1	1	1	B	0	1	0	0	0	0	0	44	2	B	0	1	0	0	0	1	8		0	0	0	0	0	0	2	8	1	1	1	1
68	93	32	1	15	1	1	1	1	1	1	1	1	BE	0	1	0	0	1	0	0	46	2	C	0	0	1	0	0	1	3	E	0	0	0	0	0	0	5	1	1	1	1	1
68	104	28	1	15	1	1	1	1	1	1	1	1	AB	1	1	0	0	0	0	0	43	2	C	0	0	1	0	0	3	8		0	0	0	0	0	0	5	8	8	1	1	2
68	112	32	1	11	1	1	1	1	1	1	1	1	BE	0	1	0	0	1	0	0	44	2	C	0	0	1	0	0	1	8		0	0	0	0	0	0	10	1	1	1	1	1
68	124	35	1	10	1	1	1	1	1	1	1	1	B	0	1	0	0	0	0	0	11			0	0	0	0	0	1	4	E	0	0	0	0	0	0	10	1	1	0	1	1
68	127	10	1	9	1	1	1	1	1	0	1	1	B	0	1	0	0	0	0	0	22	2	A	1	0	0	0	0	1	3	Y	0	0	0	0	0	1	5	0	1	1	1	1
68	137	38	1	9	1	1	1	1	1	1	1	1	AB	1	1	0	0	0	0	0	41	2	B	0	1	0	0	0	3	8		0	0	0	0	0	0	5	1	8	1	1	1
68	138	14	1	4	0	1	0	0	0	0	1	1	DX	0	0	0	1	0	1	0	12			0	0	0	0	0	1	4	E	0	0	0	0	0	0	2	0	0	0	1	2
68	139	17	1	8	1	1	1	1	1	0	1	1	AB	1	1	0	0	0	0	0	41	2	C	0	0	1	0	0	3	8		0	0	0	0	0	0	5	8	8	1	1	2
68	140	34	1	18	1	1	1	1	1	1	1	1	AB	1	1	0	0	0	0	0	41	2	B	0	1	0	0	0	3	8		0	0	0	0	0	0	8	1	1	1	1	2
68	141	32	1	19	1	1	1	1	1	1	1	1	DE	0	0	0	1	1	0	0	11			0	0	0	0	0	1	4	E	0	0	0	0	0	0	10	0	0	0	1	1
68	144	19	1	16	1	1	1	1	1	0	1	1	B	0	1	0	0	0	0	0	24	2	C	0	0	1	0	0	1	8		0	0	0	0	0	0	10	8	1	0	1	1
68	145	33	1	12	1	1	1	1	1	1	1	1	DE	0	0	0	1	1	0	0	12			0	0	0	0	0	1	4	E	0	0	0	0	0	0	2	0	1	0	1	1
68	153	17	1	9	1	1	1	1	1	1	1	1	AB	1	1	0	0	0	0	0	41	1	B	0	1	0	0	0	3	3	A	1	0	0	0	0	0	5	0	1	1	1	2
68	154	9	1																													0	0	0	0	0	0
68	154	20	1	12	1	1	1	1	1	1	1	1	D	0	0	0	1	0	0	0	11			0	0	0	0	0	1	4	E	0	0	0	0	0	0	2	0	1	0	1	1
68	154	33	1	20	1	1	1	1	1	1	1	1	DE	0	0	0	1	1	0	0	12			0	0	0	0	0	1	4	E	0	0	0	0	0	0	10	0	0	0	1	2
68	157	14	1	10	1	1	1	1	1	1	1	1	B	0	1	0	0	0	0	0	24	2	B	0	1	0	0	0	1	4	Y	0	0	0	0	0	1	5	8	1	1	1	1
68	161	20	1	10	1	1	1	1	1	1	1	1	B	0	1	0	0	0	0	0	24	2	C	0	0	1	0	0	1	8		0	0	0	0	0	0	10	1	0	1	1	2
68	161	41	1	24	1	1	1	1	1	1	1	1	BE	0	1	0	0	1	0	0	44	2	B	0	1	0	0	0	1	8		0	0	0	0	0	0	5	1	1	1	1	1
68	169	24	1	17	1	1	1	1	1	1	1	1	B	0	1	0	0	0	0	0	22	2	BC	0	1	1	0	0	1	3	Y	0	0	0	0	0	1	10	8	1	0	1	1
68	185	40	1																													0	0	0	0	0	0
69	43	28	1	5	1	1	0	1	1	1	1	1	E	0	0	0	0	1	0	0	11			0	0	0	0	0	1	4	E	0	0	0	0	0	0	10	0	0	0	1	2
69	44	35	1	6	0	1	0	0	1	0	1	0	E	0	0	0	0	1	0	0	55			0	0	0	0	0	1	4	E	0	0	0	0	0	0	10	0	0	0	1	2
69	62	35	1	5	1	1	1	1	1	1	1	1	B	0	1	0	0	0	0	0	22	2	C	0	0	1	0	0	1	3	Y	0	0	0	0	0	1	5	1	1	1	1	2
69	68	10	1																													0	0	0	0	0	0
69	84	28	1	10	0	1	1	1	0	0	1	1	D	0	0	0	1	0	0	0	12			0	0	0	0	0	1	4	E	0	0	0	0	0	0	10	0	0	0	0
69	85	18	1	10	1	1	1	1	1	1	1	1	D	0	0	0	1	0	0	0	11			0	0	0	0	0	1	4	E	0	0	0	0	0	0	10	0	0	0	1	2
69	86	14	1	9	1	1	1	1	1	1	1	1	D	0	0	0	1	0	0	0	12			0	0	0	0	0	1	4	E	0	0	0	0	0	0	2	0	0	0	1	1
69	88	22	1																													0	0	0	0	0	0
69	96	21	1	15	1	1	1	1	1	1	1	1	D	0	0	0	1	0	0	0	12			0	0	0	0	0	1	4	E	0	0	0	0	0	0	10	0	0	0	1	2
69	107	9	1	5	0	1	1	1	1	0	1	1	B	0	1	0	0	0	0	0	22	2	C	0	0	1	0	0	1	8		0	0	0	0	0	0	2	8	0	1	1	2
69	114	22	1	3	1	1	1	1	1	1	1	1	D	0	0	0	1	0	0	0	11			0	0	0	0	0	1	4	E	0	0	0	0	0	0	55	0	0	0	1	2
69	117	11	1	8	1	1	1	1	1	1	1	1	B	0	1	0	0	0	0	0	24	2	B	0	1	0	0	0	1	8		0	0	0	0	0	0	10	8	0	1	1	1
69	119	12	1	4	1	1	1	1	1	1	1	1	B	0	1	0	0	0	0	0	24	2	C	0	0	1	0	0	1	8		0	0	0	0	0	0	5	8	0	1	1	2
69	119	28	1																													0	0	0	0	0	0
69	127	17	1	15	1	1	1	1	1	0	1	1	E	0	0	0	0	1	0	0	12			0	0	0	0	0	1	4	E	0	0	0	0	0	0	2	8	0	0	0
69	128	21	1	14	1	1	1	1	1	1	1	1	B	0	1	0	0	0	0	0	24	2	B	0	1	0	0	0	1	8		0	0	0	0	0	0	5	0	0	1	1	2
69	154	23	1	4	1	1	1	1	1	1	1	1	D	0	0	0	1	0	0	0	11			0	0	0	0	0	1	4	E	0	0	0	0	0	0	10	0	0	0	0
69	158	8	1	3	1	1	1	1	1	1	1	1	D	0	0	0	1	0	0	0	11			0	0	0	0	0	1	4	E	0	0	0	0	0	0	55	0	0	1	1	2
69	179	32	1	23	1	1	1	1	1	1	1	1	DE	0	0	0	1	1	0	0	12			0	0	0	0	0	1	4	E	0	0	0	0	0	0	10	0	0	0	1	1
69	182	16	1	3	0	1	0	0	1	0	1	1	B	0	1	0	0	0	0	0	24	2	A	1	0	0	0	0	1	4	E	0	0	0	0	0	0	5	8	1	1	1	1
69	182	28	1								0	0	AB	1	1	0	0	0	0	0	41	1	C	0	0	1	0	0	3	8		0	0	0	0	0	0	5	8	1	1	1	2
69	203	31	1	25	1	1	1	1	1	1	1	1	D	0	0	0	1	0	0	0	11			0	0	0	0	0	1	4	E	0	0	0	0	0	0	10	0	0	0	1	2
69	204	21	1	7	1	1	1	1	1	1	1	1	AB	1	1	0	0	0	0	0	41	2	B	0	1	0	0	0	3	8		0	0	0	0	0	0	10	1	1	0	0
69	206	27	1	16	1	1	1	1	1	1	1	1	C	0	0	1	0	0	0	0	24	2	C	0	0	1	0	0	1	4	E	0	0	0	0	0	0	5	0	0	1	1	1
69	213	29	1																													0	0	0	0	0	0
69	224	29	1	22	1	1	1	1	1	1	1	1	D	0	0	0	1	0	0	0	11			0	0	0	0	0	1	4	E	0	0	0	0	0	0	10	0	1	0	1	1
69	225	32	1	8	1	1	1	1	1	1	1	1	AB	1	1	0	0	0	0	0	22	2	C	0	0	1	0	0	3	8		0	0	0	0	0	0	5	8	0	1	1	2
69	247	25	1	6	0	1	1	1	1	1	1	1	BD	0	1	0	1	0	0	0	22	2	C	0	0	1	0	0	1	4	E	0	0	0	0	0	0	10	8	0	1	1	1
69	265	18	1	12	1	1	1	1	1	1	1	1	B	0	1	0	0	0	0	0	24	2	C	0	0	1	0	0	1	4	E	0	0	0	0	0	0	5	8	1	1	1	1
69	265	38	1																													0	0	0	0	0	0
69	267	18	1	5	1	1	1	1	1	1	1	1	D	0	0	0	1	0	0	0	11			0	0	0	0	0	1	4	E	0	0	0	0	0	0	10	0	0	0	1	2
69	269	32	1	24	1	1	1	1	1	1	1	1	AB	1	1	0	0	0	0	0	41	2	B	0	1	0	0	0	3	8		0	0	0	0	0	0	10	8	1	1	1	2
69	271	14	1	10	1	1	1	1	1	0	1	1	B	0	1	0	0	0	0	0	22	2	C	0	0	1	0	0	1	4	E	0	0	0	0	0	0	5	8	8	1	1	2
69	271	38	1	25	1	1	1	1	1	1	1	1	DE	0	0	0	1	1	0	0	11			0	0	0	0	0	1	4	E	0	0	0	0	0	0	10	0	0	0	1	1
69	272	10	1								0	0	B	0	1	0	0	0	0	0	22	2	C	0	0	1	0	0	1	8		0	0	0	0	0	0	10	8	1	1	1	1
69	273	17	1	7	1	1	1	1	1	0	1	1	D	0	0	0	1	0	0	0	12			0	0	0	0	0	1	4	E	0	0	0	0	0	0	10	8	0	0	1	1
69	277	32	1	20	1	1	1	1	1	1	1	1	B	0	1	0	0	0	0	0	41	2	B	0	1	0	0	0	1	8		0	0	0	0	0	0	10	8	1	1	0
69	281	35	1	13	1	1	1	1	1	1	1	1	AB	1	1	0	0	0	0	0	41	2	B	0	1	0	0	0	3	8		0	0	0	0	0	0	10	1	0	1	1	2
69	282	28	1	4	1	1	1	1	1	1	1	1	D	0	0	0	1	0	0	0	12			0	0	0	0	0	1	8		0	0	0	0	0	0	8	8	0	0	1	1
69	283	41	1	25	1	1	1	1	1	1	1	1	DE	0	0	0	1	1	0	0	11			0	0	0	0	0	1	8		0	0	0	0	0	0	10	0	1	0	1	1
69	284	27	1	20	1	1	1	1	1	1	1	1	B	0	1	0	0	0	0	0	24	2	C	0	0	1	0	0	1	8		0	0	0	0	0	0	10	0	1	1	1	1
69	285	28	1	16	1	1	1	1	1	0	1	1	D	0	0	0	1	0	0	0	11			0	0	0	0	0	1	4	E	0	0	0	0	0	0	10	0	0	0	1	2
69	286	28	1	19	1	1	1	1	1	1	1	1	D	0	0	0	1	0	0	0	11			0	0	0	0	0	1	4	E	0	0	0	0	0	0	55	0	0	0	1	1
69	289	27	1	10	1	1	1	1	1	1	1	1	D	0	0	0	1	0	0	0	11			0	0	0	0	0	1	4	E	0	0	0	0	0	0	2	0	0	0	1	2
69	313	38	1	7	1	1	1	1	1	1	1	1	BE	0	1	0	0	1	0	0	24	2	B	0	1	0	0	0	1	8		0	0	0	0	0	0	10	1	1	1	1	1
70	12	30	1	18	1	1	1	1	1	0	1	1	BE	0	1	0	0	1	0	0	44	2	A	1	0	0	0	0	1	3	Y	0	0	0	0	0	1	5	1	1	1	1	1
70	17	25	1	18	1	1	1	1	1	1	1	1	AB	1	1	0	0	0	0	0	41	2	B	0	1	0	0	0	3	8		0	0	0	0	0	0	2	1	1	1	1	1
70	44	21	1	18	1	1	1	1	1	1	1	1	BDE	0	1	0	1	1	0	0	44	2	C	0	0	1	0	0	1	8		0	0	0	0	0	0	55	1	1	1	1	1
70	61	12	1	12	1	1	1	1	1	1	1	1	AB	1	1	0	0	0	0	0	41	1	B	0	1	0	0	0	1	8		0	0	0	0	0	0	10	1	1	1	1	1
70	66	12	1	14	1	1	0	1	1	0	1	1	BE	0	1	0	0	1	0	0	24	2	B	0	1	0	0	0	1	4	E	0	0	0	0	0	0	2	1	0	1	1	1
70	69	14	1																													0	0	0	0	0	0
70	69	26	1																													0	0	0	0	0	0
70	69	32	1																													0	0	0	0	0	0
70	77	10	1	10	1	1	1	1	1	1	1	1	AB	1	1	0	0	0	0	0	22	2	C	0	0	1	0	0	3	8		0	0	0	0	0	0	5	1	1	1	1	2
70	94	32	1	18	1	1	1	1	1	1	1	1	BE	0	1	0	0	1	0	0	22	2	A	1	0	0	0	0	1	8		0	0	0	0	0	0	5	1	1	1	1	1
70	104	24	1	18	1	1	1	1	1	1	1	1	BE	0	1	0	0	1	0	0	44	2	B	0	1	0	0	0	1	8		0	0	0	0	0	0	5	1	1	1	1	2
70	119	17	1																													0	0	0	0	0	0
70	119	31	1	23	1	1	1	1	1	1	1	1	DE	0	0	0	1	1	0	0	12			0	0	0	0	0	1	4	E	0	0	0	0	0	0	5	1	1	0	1	1
70	127	16	1	18	1	1	1	1	1	0	1	1	B	0	1	0	0	0	0	0	44	2	A	1	0	0	0	0	1	8		0	0	0	0	0	0	2	1	1	1	1	2
70	151	19	1	16	1	1	1	1	1	1	1	1	BE	0	1	0	0	1	0	0	24	2	C	0	0	1	0	0	1	8		0	0	0	0	0	0	55	1	1	1	1	2
70	162	23	1	16	1	1	1	1	1	0	1	1	BE	0	1	0	0	1	0	0	24	2	C	0	0	1	0	0	1	8		0	0	0	0	0	0	2	1	1	1	1	2
70	166	31	1	18	1	1	1	1	1	1	1	1	AB	1	1	0	0	0	0	0	41	2	A	1	0	0	0	0	3	8		0	0	0	0	0	0	5	1	1	1	1	1
70	167	21	1	12	1	1	1	1	1	0	1	1	DE	0	0	0	1	1	0	0	11			0	0	0	0	0	1	4	E	0	0	0	0	0	0	2	0	1	0	1	1
70	169	11	1																													0	0	0	0	0	0
70	177	41	1	6	1	1	1	1	1	1	1	1	AB	1	1	0	0	0	0	0	41	2	C	0	0	1	0	0	1	8		0	0	0	0	0	0	2	1	1	8	1	1
70	188	30	1	22	1	1	1	1	1	1	1	1	BE	0	1	0	0	1	0	0	44	2	A	1	0	0	0	0	1	4	E	0	0	0	0	0	0	55	1	1	1	1	1
70	206	23	1	7	0	0	1	0	1	0	1	1	BE	0	1	0	0	1	0	0	22	2	C	0	0	1	0	0	1	4	Y	0	0	0	0	0	1	2	1	1	0	1	1
70	206	41	1	16	1	1	1	1	1	1	1	1	E	0	0	0	0	1	0	0	12			0	0	0	0	0	1	4	E	0	0	0	0	0	0	2	0	0	0	1	1
70	230	23	1	12	1	1	1	1	1	0	1	1	BE	0	1	0	0	1	0	0	22	2	C	0	0	1	0	0	1	8		0	0	0	0	0	0	2	1	0	1	1	2
70	230	36	1	18	1	1	1	1	1	0	1	1	DE	0	0	0	1	1	0	0	11			0	0	0	0	0	1	4	D	0	0	0	1	0	0	2	0	0	0	1	1
70	241	16	1	20	1	1	1	1	1	1	1	1	BE	0	1	0	0	1	0	0	44	2	A	1	0	0	0	0	1	8		0	0	0	0	0	0	2	1	0	1	1	1
70	241	42	1	21	1	1	1	1	1	1	1	1	BE	0	1	0	0	1	0	0	44	2	B	0	1	0	0	0	1	8		0	0	0	0	0	0	10	1	1	1	1	1
70	242	13	1	15	1	1	1	1	1	1	1	1	AB	1	1	0	0	0	0	0	46	2	A	1	0	0	0	0	3	8		0	0	0	0	0	0	5	1	1	1	1	2
70	243	14	1	15	1	1	1	1	1	1	1	1	AB	1	1	0	0	0	0	0	22	2	B	0	1	0	0	0	1	8		0	0	0	0	0	0	2	1	1	1	1	2
70	243	34	1	19	1	1	1	1	1	1	1	1	AB	1	1	0	0	0	0	0	22	2	B	0	1	0	0	0	1	8		0	0	0	0	0	0	2	1	1	1	1	2
70	244	10	1	12	1	1	1	1	1	1	1	1	BE	0	1	0	0	1	0	0	22	2	C	0	0	1	0	0	1	8		0	0	0	0	0	0	55	1	1	1	1	1
70	244	26	1	16	1	1	1	1	1	1	1	1	BE	0	1	0	0	1	0	0	44	2	X	0	0	0	0	1	1	8		0	0	0	0	0	0	10	1	1	1	1	1
70	244	42	1	20	1	1	1	1	1	1	1	1	BE	0	1	0	0	1	0	0	44	2	B	0	1	0	0	0	1	8		0	0	0	0	0	0	10	1	1	1	1	1
70	246	11	1	7	1	1	1	1	1	1	1	1	DE	0	0	0	1	1	0	0	11			0	0	0	0	0	1	4	X	0	0	0	0	1	0	2	0	0	0	1	1
70	247	13	1	3	1	1	1	1	1	0	1	1	AB	1	1	0	0	0	0	0	41	2	C	0	0	1	0	0	3	8		0	0	0	0	0	0	5	1	1	1	1	2
70	254	35	1	13	1	1	1	1	1	1	1	1	BE	0	1	0	0	1	0	0	44	2	B	0	1	0	0	0	1	8		0	0	0	0	0	0	10	1	1	1	1	1
70	255	18	1	15	1	1	1	1	1	0	1	1	BE	0	1	0	0	1	0	0	44	2	A	1	0	0	0	0	1	8		0	0	0	0	0	0	2	1	1	1	1	1
70	256	18	1	20	1	1	1	1	1	1	1	1	BE	0	1	0	0	1	0	0	44	2	B	0	1	0	0	0	1	8		0	0	0	0	0	0	2	1	1	1	1	2
70	257	19	1	4	1	1	1	1	1	0	1	1	BE	0	1	0	0	1	0	0	44	2	B	0	1	0	0	0	1	8		0	0	0	0	0	0	2	1	1	1	1	2
70	261	37	1	20	1	1	1	1	1	1	1	1	BE	0	1	0	0	1	0	0	22	2	A	1	0	0	0	0	1	8		0	0	0	0	0	0	5	1	1	1	1	1
70	265	25	1	9	1	1	1	1	1	0	1	1	CD	0	0	1	1	0	0	0	22	2	C	0	0	1	0	0	1	8		0	0	0	0	0	0	2	1	0	1	1	1
70	268	33	1	13	1	1	1	1	1	1	1	1	AB	1	1	0	0	0	0	0	22	2	B	0	1	0	0	0	1	8		0	0	0	0	0	0	5	1	1	1	1	1
71	1	37	0	4	0	1	0	1	1	0	1	1	BX	0	1	0	0	0	1	0	22	2	B	0	1	0	0	0	1	8		0	0	0	0	0	0	2	1	0	1	1	1
71	7	30	0	6	0	1	1	1	1	0	1	1	BE	0	1	0	0	1	0	0	22	2	BC	0	1	1	0	0	1	8		0	0	0	0	0	0	55	1	1	1	1	1
71	8	42	0	5	0	1	1	1	1	1	1	1	BE	0	1	0	0	1	0	0	22	2	C	0	0	1	0	0	1	8		0	0	0	0	0	0	2	1	0	1	1	1
71	9	40	0	12	0	1	1	1	1	0	1	1	DE	0	0	0	1	1	0	0	11			0	0	0	0	0	1	4	Y	0	0	0	0	0	1	2	0	0	0	1	1
71	11	26	0	7	1	1	1	1	1	1	1	1	AB	1	1	0	0	0	0	0	41	2	B	0	1	0	0	0	1	8		0	0	0	0	0	0	5	1	8	1	1	1
71	18	22	0	12	0	1	0	0	1	0	1	1	BE	0	1	0	0	1	0	0	22	2	B	0	1	0	0	0	1	3	D	0	0	0	1	0	0	2	1	1	1	1	2
72	5	10	1	10	1	1	1	1	1	1	1	1	A	1	0	0	0	0	0	0	46	2	A	1	0	0	0	0	3	8		0	0	0	0	0	0	5	1	1	1	1	2
72	15	27	1	18	1	1	1	1	1	1	1	1	AB	1	1	0	0	0	0	0	41	1	BD	0	1	0	1	0	1	8		0	0	0	0	0	0	5	0	1	1	1	1
72	20	17	1	17	1	1	1	1	1	1	1	1	D	0	0	0	1	0	0	0	11			0	0	0	0	0	1	4	E	0	0	0	0	0	0	2	8	0	0	1	2
72	37	30	1	20	1	1	1	1	1	1	1	1	AB	1	1	0	0	0	0	0	43	2	A	1	0	0	0	0	3	8		0	0	0	0	0	0	5	8	1	1	1	2
72	41	25	1	10	1	1	1	1	1	1	1	1	AB	1	1	0	0	0	0	0	41	1	B	0	1	0	0	0	1	4	E	0	0	0	0	0	0	10	8	1	1	1	1
72	44	40	1	23	1	1	1	1	1	1	1	1	DE	0	0	0	1	1	0	0	11			0	0	0	0	0	1	4	E	0	0	0	0	0	0	2	0	1	0	1	1
72	57	20	1	9	1	1	1	1	1	0	1	1	B	0	1	0	0	0	0	0	44	2	A	1	0	0	0	0	1	3	A	1	0	0	0	0	0	10	1	1	1	1	2
72	58	31	1	3	0	1	0	0	1	0	1	1	BD	0	1	0	1	0	0	0	11			0	0	0	0	0	1	4	E	0	0	0	0	0	0	5	0	1	1	1	1
72	62	13	1																													0	0	0	0	0	0
72	70	30	1	20	1	1	1	1	1	1	1	1	B	0	1	0	0	0	0	0	22	2	B	0	1	0	0	0	1	8		0	0	0	0	0	0	5	8	1	1	1	1
72	71	33	1	20	1	1	1	1	1	1	1	1	DE	0	0	0	1	1	0	0	11			0	0	0	0	0	1	4	E	0	0	0	0	0	0	10	0	0	0	1	1
72	79	11	1	11	1	1	1	1	1	1	1	1	B	0	1	0	0	0	0	0	41	2	B	0	1	0	0	0	1	4	E	0	0	0	0	0	0	55	8	0	1	1	2
72	89	31	1	5	1	1	1	1	1	1	1	1	AB	1	1	0	0	0	0	0	41	2	B	0	1	0	0	0	3	8		0	0	0	0	0	0	5	8	1	1	1	1
72	105	29	1	7	1	1	1	1	1	1	1	0	B	0	1	0	0	0	0	0	24	2	C	0	0	1	0	0	1	8		0	0	0	0	0	0	5	1	1	1	1	2
72	119	27	1	3	1	1	1	1	1	1	1	1	AB	1	1	0	0	0	0	0	22	2	B	0	1	0	0	0	1	8		0	0	0	0	0	0	10	1	0	1	1	2
72	122	27	1	18	1	1	1	1	1	1	1	1	B	0	1	0	0	0	0	0	24	2	B	0	1	0	0	0	1	8		0	0	0	0	0	0	5	0	1	1	1	1
72	127	10	1	15	1	1	1	1	1	1	1	1	DX	0	0	0	1	0	1	0	11			0	0	0	0	0	1	4	E	0	0	0	0	0	0	55	0	0	0	1	1
72	138	19	1	15	1	1	1	1	1	1	1	1	B	0	1	0	0	0	0	0	44	2	A	1	0	0	0	0	1	8		0	0	0	0	0	0	10	8	1	1	1	1
72	139	13	1	11	1	1	1	1	1	1	1	1	B	0	1	0	0	0	0	0	24	2	A	1	0	0	0	0	1	4	E	0	0	0	0	0	0	2	8	1	1	1	2
72	140	10	1	7	1	1	1	1	1	1	1	1	DE	0	0	0	1	1	0	0	12			0	0	0	0	0	1	8		0	0	0	0	0	0	8	0	0	1	1	1
72	145	35	1																													0	0	0	0	0	0
72	149	28	1																													0	0	0	0	0	0
72	150	27	1	18	1	1	1	1	1	1	1	1	AB	1	1	0	0	0	0	0	41	2	B	0	1	0	0	0	1	8		0	0	0	0	0	0	5	1	1	1	1	2
72	153	29	1	10	1	1	1	1	1	1	1	1	B	0	1	0	0	0	0	0	22	2	C	0	0	1	0	0	1	4	E	0	0	0	0	0	0	5	0	1	1	1	2
72	189	20	1	17	1	1	1	1	1	1	1	1	B	0	1	0	0	0	0	0	46	2	X	0	0	0	0	1	1	8		0	0	0	0	0	0	5	0	1	1	1	1
72	193	33	1	5	1	1	1	1	1	1	1	1	DE	0	0	0	1	1	0	0	12			0	0	0	0	0	1	4	E	0	0	0	0	0	0	2	0	0	0	1	2
72	197	26	1	9	1	1	1	1	1	1	1	1	D	0	0	0	1	0	0	0	12			0	0	0	0	0	1	4	E	0	0	0	0	0	0	10	0	0	0	1	1
72	209	42	1	7	1	1	1	1	1	1	1	1	CE	0	0	1	0	1	0	0	46	2	C	0	0	1	0	0	1	8		0	0	0	0	0	0	5	1	1	1	1	1
72	211	42	1	15	1	1	1	1	1	1	1	1	BE	0	1	0	0	1	0	0	24	2	C	0	0	1	0	0	1	3	A	1	0	0	0	0	0	5	1	1	1	1	1
73	2	14	0																													0	0	0	0	0	0
73	2	31	0	7	1	1	1	1	1	1	1	1	AB	1	1	0	0	0	0	0	41	2	C	0	0	1	0	0	3	8		0	0	0	0	0	0	5	0	1	1	1	2
73	7	35	0	9	1	1	1	1	1	0	1	1	DE	0	0	0	1	1	0	0	11			0	0	0	0	0	1	4	E	0	0	0	0	0	0	10	0	0	0	1	1
73	15	18	0	8	1	1	1	1	1	1	1	1	B	0	1	0	0	0	0	0	22	2	B	0	1	0	0	0	1	8		0	0	0	0	0	0	5	0	1	1	1	1
73	17	35	0	5	1	1	0	0	1	1	1	1	DE	0	0	0	1	1	0	0	12			0	0	0	0	0	1	4	E	0	0	0	0	0	0	2	0	0	0	1	1
73	26	19	0	5	1	1	1	1	1	1	1	1	BD	0	1	0	1	0	0	0	24	2	B	0	1	0	0	0	1	3	Y	0	0	0	0	0	1	2	1	1	0	1	1
73	35	27	0																													0	0	0	0	0	0
73	39	41	0	6	1	1	1	1	1	1	1	1	BE	0	1	0	0	1	0	0	22	2	C	0	0	1	0	0	1	3	A	1	0	0	0	0	0	10	1	0	1	1	1
73	49	24	0	7	1	1	1	1	1	0	1	1	D	0	0	0	1	0	0	0	12			0	0	0	0	0	1	4	E	0	0	0	0	0	0	10	0	0	0	1	2
73	77	17	0																													0	0	0	0	0	0
73	82	7	0	6	1	1	0	0	1	0	1	1	BC	0	1	1	0	0	0	0	24	2	C	0	0	1	0	0	1	4	E	0	0	0	0	0	0	5	0	0	1	1	2
73	82	40	0	7	1	1	1	1	1	1	1	1	BE	0	1	0	0	1	0	0	24	2	B	0	1	0	0	0	1	4	E	0	0	0	0	0	0	5	1	1	1	1	1
73	104	25	0																													0	0	0	0	0	0
73	109	30	0																													0	0	0	0	0	0
73	110	18	0	10	1	1	1	1	1	0	1	1	D	0	0	0	1	0	0	0	11			0	0	0	0	0	1	4	E	0	0	0	0	0	0	2	0	1	0	1	1
73	110	42	0	4	0	1	1	1	1	0	1	1	DE	0	0	0	1	1	0	0	11			0	0	0	0	0	1	4	E	0	0	0	0	0	0	2	0	1	0	1	2
73	128	15	0	4	1	1	1	1	1	0	1	1	A	1	0	0	0	0	0	0	41	1	D	0	0	0	1	0	3	8		0	0	0	0	0	0	55	8	1	1	1	2
73	137	13	0	2	1	0	0	0	0	1	1	1	B	0	1	0	0	0	0	0	22	2	C	0	0	1	0	0	1	8		0	0	0	0	0	0	2	8	0	1	1	1
73	148	30	0	11	1	1	1	1	1	1	1	1	DX	0	0	0	1	0	1	0	11			0	0	0	0	0	1	4	E	0	0	0	0	0	0	10	8	0	0	1	1
73	150	38	0	18	1	1	1	1	1	1	1	1	AB	1	1	0	0	0	0	0	41	1	B	0	1	0	0	0	3	8		0	0	0	0	0	0	10	1	0	1	1	2
73	182	5	0	3	1	1	1	1	1	0	1	1	D	0	0	0	1	0	0	0	55			0	0	0	0	0	1	8		0	0	0	0	0	0	10	0	0	0	1	2
73	182	30	0	7	1	1	1	1	1	1	1	1	D	0	0	0	1	0	0	0	11			0	0	0	0	0	1	4	E	0	0	0	0	0	0	2	0	0	0	1	1
73	214	18	0	4	1	1	1	1	1	0	1	1	AB	1	1	0	0	0	0	0	41	2	B	0	1	0	0	0	1	8		0	0	0	0	0	0	10	8	1	1	1	2
73	216	24	0	5	1	1	1	1	1	1	1	1	EX	0	0	0	0	1	1	0	12			0	0	0	0	0	1	4	E	0	0	0	0	0	0	10	1	1	0	1	1
73	219	15	0																													0	0	0	0	0	0
73	221	28	0	12	1	1	1	1	1	1	1	1	D	0	0	0	1	0	0	0	12			0	0	0	0	0	1	4	E	0	0	0	0	0	0	2	0	1	0	1	2
73	222	24	0	8	1	1	1	1	1	1	1	1	AB	1	1	0	0	0	0	0	41	2	X	0	0	0	0	1	1	8		0	0	0	0	0	0	5	0	1	1	1	2
73	225	18	0	7	1	1	1	1	1	1	1	1	DX	0	0	0	1	0	1	0	12			0	0	0	0	0	1	4	E	0	0	0	0	0	0	2	0	0	0	1	2
73	230	27	0	7	1	1	1	1	1	1	1	1	DE	0	0	0	1	1	0	0	12			0	0	0	0	0	1	8		0	0	0	0	0	0	10	0	0	0	1	1
73	231	34	0	11	1	1	1	1	1	1	1	1	AB	1	1	0	0	0	0	0	22	2	C	0	0	1	0	0	3	8		0	0	0	0	0	0	55	1	1	1	1	2
73	232	27	0																													0	0	0	0	0	0
73	232	42	0	5	1	1	1	1	1	0	1	1	AB	1	1	0	0	0	0	0	41	1	B	0	1	0	0	0	3	8		0	0	0	0	0	0	5	1	1	1	1	2
73	233	36	0	6	1	1	1	1	1	0	1	1	DE	0	0	0	1	1	0	0	11			0	0	0	0	0	1	4	E	0	0	0	0	0	0	10	0	0	1	1	2
73	235	35	0	16	1	1	1	1	1	1	1	1	AB	1	1	0	0	0	0	0	41	2	B	0	1	0	0	0	3	8		0	0	0	0	0	0	8	1	1	1	1	2
73	241	36	0	5	1	1	1	1	1	0	1	1	AB	1	1	0	0	0	0	0	41	2	C	0	0	1	0	0	3	8		0	0	0	0	0	0	5	1	1	1	1	2
73	242	37	0	6	1	1	1	1	1	1	1	1	BE	0	1	0	0	1	0	0	24	2	B	0	1	0	0	0	1	3	A	1	0	0	0	0	0	2	1	1	1	1	1
73	246	34	0	4	1	1	1	1	1	1	1	1	DE	0	0	0	1	1	0	0	11			0	0	0	0	0	1	4	E	0	0	0	0	0	0	2	0	1	0	1	2
73	250	34	0																													0	0	0	0	0	0
73	250	39	0	9	1	1	1	1	1	1	1	1	AB	1	1	0	0	0	0	0	22	2	X	0	0	0	0	1	3	8		0	0	0	0	0	0	5	1	8	1	0
73	252	33	0																													0	0	0	0	0	0
73	252	40	0																													0	0	0	0	0	0
74	5	14	1	8	1	1	1	1	1	0	1	1	BE	0	1	0	0	1	0	0	24	2	C	0	0	1	0	0	1	4	E	0	0	0	0	0	0	10	1	1	1	0
74	5	29	1	17	1	1	1	1	1	1	1	1	BE	0	1	0	0	1	0	0	22	2	BC	0	1	1	0	0	1	8		0	0	0	0	0	0	55	1	1	1	1	1
74	9	29	1	12	1	1	1	1	1	1	1	1	AB	1	1	0	0	0	0	0	43	2	B	0	1	0	0	0	3	8		0	0	0	0	0	0	5	1	1	1	1	1
74	21	40	1	11	1	1	1	1	1	1	1	1	AB	1	1	0	0	0	0	0	41	2	B	0	1	0	0	0	3	8		0	0	0	0	0	0	5	1	1	1	1	2
74	33	17	1	18	1	1	1	1	1	0	1	1	BE	0	1	0	0	1	0	0	24	1	C	0	0	1	0	0	1	8		0	0	0	0	0	0	55	1	0	1	0
74	33	30	1																													0	0	0	0	0	0
74	41	21	1	20	1	1	1	1	1	1	1	1	BE	0	1	0	0	1	0	0	44	2	C	0	0	1	0	0	1	8		0	0	0	0	0	0	55	1	1	1	1	1
74	52	18	1	15	1	1	1	1	1	1	1	1	B	0	1	0	0	0	0	0	44	2	A	1	0	0	0	0	1	8		0	0	0	0	0	0	55	1	1	1	1	1
74	57	20	1	18	1	1	1	1	1	1	1	1	AB	1	1	0	0	0	0	0	46	2	A	1	0	0	0	0	3	8		0	0	0	0	0	0	55	1	1	1	1	2
74	83	19	1	18	1	1	1	1	1	0	1	1	AB	1	1	0	0	0	0	0	41	2	C	0	0	1	0	0	1	8		0	0	0	0	0	0	10	1	1	1	0
74	88	35	1	18	1	1	1	1	1	1	1	1	BE	0	1	0	0	1	0	0	22	2	BC	0	1	1	0	0	1	8		0	0	0	0	0	0	8	1	1	1	0
74	97	17	1																													0	0	0	0	0	0
74	97	34	1	5	1	1	1	1	1	0	1	1	DE	0	0	0	1	1	0	0	11			0	0	0	0	0	1	5	D	0	0	0	1	0	0	2	0	1	0	1	1
74	113	26	1	20	1	1	1	1	1	1	1	1	AB	1	1	0	0	0	0	0	46	1	A	1	0	0	0	0	3	8		0	0	0	0	0	0	5	1	1	1	1	1
74	122	39	1	10	1	1	1	1	1	1	1	1	ABC	1	1	1	0	0	0	0	41	2	B	0	1	0	0	0	3	8		0	0	0	0	0	0	5	1	1	1	1	1
74	133	13	1	20	1	1	1	1	1	0	1	1	DX	0	0	0	1	0	1	0	12			0	0	0	0	0	1	8		0	0	0	0	0	0	2	1	0	0	1	1
74	133	42	1	16	1	1	1	1	1	1	1	1	DE	0	0	0	1	1	0	0	13			0	0	0	0	0	1	4	E	0	0	0	0	0	0	10	0	0	0	1	1
74	135	16	1	7	1	1	1	1	1	1	1	1	BE	0	1	0	0	1	0	0	24	2	B	0	1	0	0	0	1	8		0	0	0	0	0	0	2	1	0	1	1	1
74	138	28	1	16	1	1	1	1	1	1	1	1	AB	1	1	0	0	0	0	0	41	2	B	0	1	0	0	0	1	8		0	0	0	0	0	0	5	1	1	1	1	2
74	138	37	1	18	1	1	1	1	1	1	1	1	B	0	1	0	0	0	0	0	22	2	B	0	1	0	0	0	1	8		0	0	0	0	0	0	5	1	1	1	1	1
74	141	22	1	25	1	1	1	1	1	1	1	1	AB	1	1	0	0	0	0	0	43	2	C	0	0	1	0	0	1	8		0	0	0	0	0	0	5	1	1	1	1	2
74	142	29	1	22	1	1	1	1	1	1	1	1	AB	1	1	0	0	0	0	0	41	2	C	0	0	1	0	0	3	8		0	0	0	0	0	0	10	1	1	1	1	1
74	143	33	1	16	1	1	1	1	1	1	1	1	BE	0	1	0	0	1	0	0	24	2	B	0	1	0	0	0	1	8		0	0	0	0	0	0	55	1	1	1	1	1
74	145	19	1	17	1	1	1	1	1	1	1	1	AB	1	1	0	0	0	0	0	43	2	C	0	0	1	0	0	3	8		0	0	0	0	0	0	10	1	1	1	1	2
74	149	22	1	1	1	1	1	1	0	0	0	1	AB	1	1	0	0	0	0	0	22	2	BC	0	1	1	0	0	1	8		0	0	0	0	0	0	2	8	8	1	1	2
74	149	36	1	8	1	1	1	1	1	0	1	1	DE	0	0	0	1	1	0	0	55			0	0	0	0	0	1	4	E	0	0	0	0	0	0	2	0	1	0	1	1
74	155	25	1	20	1	1	1	1	1	1	1	1	AB	1	1	0	0	0	0	0	46	1	A	1	0	0	0	0	3	8		0	0	0	0	0	0	10	1	1	1	1	1
74	161	42	1	23	1	1	1	1	1	1	1	1	BE	0	1	0	0	1	0	0	44	2	C	0	0	1	0	0	1	8		0	0	0	0	0	0	5	1	1	1	1	1
75	12	21	1	20	1	1	1	1	1	1	1	1	B	0	1	0	0	0	0	0	44	2	A	1	0	0	0	0	1	3	A	1	0	0	0	0	0	5	0	1	1	1	1
75	20	40	1	18	1	1	1	1	1	1	1	1	B	0	1	0	0	0	0	0	22	2	A	1	0	0	0	0	1	8		0	0	0	0	0	0	5	0	1	8	1	1
75	27	30	1	22	1	1	1	1	1	1	1	1	DE	0	0	0	1	1	0	0	13			0	0	0	0	0	1	4	E	0	0	0	0	0	0	10	0	0	0	1	1
75	29	40	1	22	1	1	1	1	1	1	1	1	DE	0	0	0	1	1	0	0	11			0	0	0	0	0	1	4	E	0	0	0	0	0	0	5	1	8	0	1	1
75	30	14	1																													0	0	0	0	0	0
75	30	39	1																													0	0	0	0	0	0
75	35	14	1	8	1	1	1	1	1	1	1	1	B	0	1	0	0	0	0	0	44	2	A	1	0	0	0	0	1	8		0	0	0	0	0	0	10	8	1	1	1	1
75	35	41	1	21	1	1	1	1	1	1	1	1	BE	0	1	0	0	1	0	0	22	2	A	1	0	0	0	0	1	8		0	0	0	0	0	0	10	1	1	1	1	1
75	36	32	1	4	1	1	1	1	1	0	1	1	D	0	0	0	1	0	0	0	12			0	0	0	0	0	1	4	E	0	0	0	0	0	0	10	0	0	0	1	2
75	37	25	1	20	1	1	1	1	1	1	1	1	B	0	1	0	0	0	0	0	44	2	C	0	0	1	0	0	1	8		0	0	0	0	0	0	10	0	1	1	1	1
75	41	24	1	15	1	1	1	1	1	1	1	1	B	0	1	0	0	0	0	0	44	2	C	0	0	1	0	0	1	3	A	1	0	0	0	0	0	10	0	1	1	1	1
75	45	40	1	19	1	1	1	1	1	1	1	1	DE	0	0	0	1	1	0	0	13			0	0	0	0	0	1	4	E	0	0	0	0	0	0	10	0	0	0	1	1
75	49	32	1	16	1	1	1	1	1	1	1	1	D	0	0	0	1	0	0	0	12			0	0	0	0	0	1	4	E	0	0	0	0	0	0	10	0	0	0	1	2
75	53	31	1	4	1	1	0	0	1	1	1	1	DE	0	0	0	1	1	0	0	11			0	0	0	0	0	1	4	E	0	0	0	0	0	0	10	0	0	0	1	1
75	54	31	1	11	0	1	1	1	0	0	1	1	DEX	0	0	0	1	1	1	0	13			0	0	0	0	0	1	4	E	0	0	0	0	0	0	10	0	0	0	1	2
75	57	41	1	22	1	1	1	1	1	1	1	1	DE	0	0	0	1	1	0	0	12			0	0	0	0	0	1	4	E	0	0	0	0	0	0	5	1	1	0	1	1
76	59	27	1	12	1	1	1	1	1	1	1	1	BE	0	1	0	0	1	0	0	24	2	D	0	0	0	1	0	1	8		0	0	0	0	0	0	10	1	1	1	1	1
76	60	30	1	12	1	1	1	1	1	1	1	1	DEX	0	0	0	1	1	1	0	12			0	0	0	0	0	1	4	E	0	0	0	0	0	0	5	0	0	0	1	2
76	72	12	1	12	1	1	1	1	1	1	1	1	AB	1	1	0	0	0	0	0	46	2	A	1	0	0	0	0	3	8		0	0	0	0	0	0	10	1	1	1	1	2
76	72	35	1	22	1	1	1	1	1	1	1	1	ABC	1	1	1	0	0	0	0	46	2	AB	1	1	0	0	0	3	8		0	0	0	0	0	0	5	1	1	1	1	1
76	85	15	1	13	1	1	1	1	1	1	1	1	BE	0	1	0	0	1	0	0	24	2	B	0	1	0	0	0	1	8		0	0	0	0	0	0	2	1	8	1	1	1
76	87	26	1	21	1	1	1	1	1	1	1	1	DE	0	0	0	1	1	0	0	12			0	0	0	0	0	1	8		0	0	0	0	0	0	2	0	1	0	1	2
76	104	24	1																													0	0	0	0	0	0
76	109	28	1	18	1	1	1	1	1	1	1	1	AB	1	1	0	0	0	0	0	41	1	B	0	1	0	0	0	1	3	E	0	0	0	0	0	0	10	1	1	0	0
76	128	21	1	22	1	1	1	1	1	1	1	1	AB	1	1	0	0	0	0	0	43	2	A	1	0	0	0	0	3	8		0	0	0	0	0	0	55	1	1	1	1	1
76	128	42	1	11	1	1	1	1	1	1	1	1	AB	1	1	0	0	0	0	0	41	1	B	0	1	0	0	0	3	8		0	0	0	0	0	0	5	1	0	1	1	1
76	129	30	1	23	1	1	1	1	1	1	1	1	E	0	0	0	0	1	0	0	24	2	B	0	1	0	0	0	1	4	E	0	0	0	0	0	0	55	0	1	1	1	1
76	145	26	1	18	1	1	1	1	1	1	1	1	BE	0	1	0	0	1	0	0	24	2	B	0	1	0	0	0	1	8		0	0	0	0	0	0	10	1	1	1	1	1
76	150	30	1	20	1	1	1	1	1	1	1	1	DE	0	0	0	1	1	0	0	11			0	0	0	0	0	1	4	E	0	0	0	0	0	0	55	1	1	0	1	1
76	165	23	1	1	1	1	0	0	1	0	0	1	DE	0	0	0	1	1	0	0	12			0	0	0	0	0	1	4	E	0	0	0	0	0	0	2	0	0	0	1	1
76	169	20	1	6	1	1	1	1	1	0	1	1	DE	0	0	0	1	1	0	0	12			0	0	0	0	0	1	4	X	0	0	0	0	1	0	55	1	1	0	1	1
76	173	9	1	6	1	1	1	1	1	0	1	1	AB	1	1	0	0	0	0	0	41	2	B	0	1	0	0	0	3	8		0	0	0	0	0	0	10	1	1	1	1	2
76	173	32	1	18	1	1	1	1	1	0	1	1	AB	1	1	0	0	0	0	0	46	2	A	1	0	0	0	0	3	8		0	0	0	0	0	0	5	1	1	1	1	2
76	177	10	1	8	1	1	1	0	1	0	1	1	BE	0	1	0	0	1	0	0	24	2	B	0	1	0	0	0	1	8		0	0	0	0	0	0	2	1	1	1	1	2
76	177	30	1																													0	0	0	0	0	0
76	181	15	1	25	1	1	1	1	1	1	1	1	BE	0	1	0	0	1	0	0	44	2	C	0	0	1	0	0	1	8		0	0	0	0	0	0	10	1	1	1	1	2
76	182	15	1	4	1	1	0	0	1	1	1	1	BE	0	1	0	0	1	0	0	24	2	C	0	0	1	0	0	1	8		0	0	0	0	0	0	2	1	8	8	1	1
76	187	29	1	20	1	1	1	1	1	1	1	1	BE	0	1	0	0	1	0	0	43	2	C	0	0	1	0	0	1	8		0	0	0	0	0	0	10	1	1	1	1	1
76	188	28	1	20	1	1	1	1	1	1	1	1	BDE	0	1	0	1	1	0	0	22	2	C	0	0	1	0	0	1	8		0	0	0	0	0	0	10	1	1	1	1	1
76	193	39	1	11	1	1	1	1	1	1	1	1	BDE	0	1	0	1	1	0	0	24	2	B	0	1	0	0	0	1	8		0	0	0	0	0	0	5	1	1	1	1	1
77	8	12	0	4	0	1	0	0	1	0	1	1	B	0	1	0	0	0	0	0	22	2	C	0	0	1	0	0	1	4	E	0	0	0	0	0	0	10	8	1	0	1	2
77	8	39	0	4	0	1	0	0	1	1	1	1	BE	0	1	0	0	1	0	0	24	2	B	0	1	0	0	0	1	8		0	0	0	0	0	0	5	1	1	1	1	1
77	14	22	0	10	1	1	1	1	1	1	1	1	B	0	1	0	0	0	0	0	24	2	C	0	0	1	0	0	1	3	E	0	0	0	0	0	0	10	1	0	1	1	1
77	16	16	0	6	1	1	1	1	1	1	1	1	X	0	0	0	0	0	1	0	42	2	D	0	0	0	1	0	1	3	Y	0	0	0	0	0	1	10	8	1	0	1	1
77	27	23	0	5	1	1	1	1	1	0	1	1	E	0	0	0	0	1	0	0	11			0	0	0	0	0	1	7	E	0	0	0	0	0	0	10	0	0	0	0
78	6	30	1	18	1	1	1	1	1	1	1	1	BE	0	1	0	0	1	0	0	24	2	X	0	0	0	0	1	1	8		0	0	0	0	0	0	5	1	1	1	1	1
78	8	17	1	15	1	1	1	1	1	0	1	1	D	0	0	0	1	0	0	0	11			0	0	0	0	0	1	4	E	0	0	0	0	0	0	55	0	0	0	1	1
79	15	14	1																													0	0	0	0	0	0
79	17	28	1	18	1	1	1	1	1	0	1	1	BE	0	1	0	0	1	0	0	44	2	B	0	1	0	0	0	1	4	E	0	0	0	0	0	0	10	1	1	1	1	1
79	20	34	1	12	1	1	1	1	1	0	1	1	DE	0	0	0	1	1	0	0	12			0	0	0	0	0	1	4	E	0	0	0	0	0	0	55	0	0	0	1	1
79	22	20	1	18	1	1	1	1	1	1	1	1	AB	1	1	0	0	0	0	0	46	1	A	1	0	0	0	0	3	8		0	0	0	0	0	0	5	1	1	1	1	2
79	23	21	1	20	1	1	1	1	1	0	1	1	AB	1	1	0	0	0	0	0	22	2	AB	1	1	0	0	0	3	8		0	0	0	0	0	0	10	1	1	1	1	1
79	27	15	1	15	1	1	1	1	1	0	1	1	BE	0	1	0	0	1	0	0	44	2	A	1	0	0	0	0	1	8		0	0	0	0	0	0	2	1	0	1	1	1
79	47	34	1	18	1	1	1	1	1	1	1	1	BDE	0	1	0	1	1	0	0	24	2	B	0	1	0	0	0	1	8		0	0	0	0	0	0	5	1	1	1	1	1
79	48	23	1	10	1	1	1	1	1	0	1	1	DE	0	0	0	1	1	0	0	12			0	0	0	0	0	1	4	E	0	0	0	0	0	0	55	0	0	0	1	1
79	50	28	1	12	1	1	1	1	1	0	1	1	DE	0	0	0	1	1	0	0	11			0	0	0	0	0	1	4	E	0	0	0	0	0	0	10	0	0	0	1	1
79	53	33	1	16	1	1	1	1	1	1	1	1	DE	0	0	0	1	1	0	0	11			0	0	0	0	0	1	4	E	0	0	0	0	0	0	10	0	0	0	1	1
79	56	36	1	23	1	1	1	1	1	1	1	1	E	0	0	0	0	1	0	0	11			0	0	0	0	0	1	4	E	0	0	0	0	0	0	5	0	1	0	1	1
79	67	39	1	10	1	1	1	1	1	1	1	1	BE	0	1	0	0	1	0	0	22	2	B	0	1	0	0	0	1	8		0	0	0	0	0	0	55	1	1	1	1	1
79	68	9	1																													0	0	0	0	0	0
79	68	23	1	15	1	1	1	1	1	0	1	1	E	0	0	0	0	1	0	0	55			0	0	0	0	0	1	55	X	0	0	0	0	1	0	55	0	1	0	1	1
79	83	24	1								0	0	E	0	0	0	0	1	0	0	11			0	0	0	0	0	1	4	E	0	0	0	0	0	0	2	0	0	0	1	1
79	85	16	1	6	1	1	1	1	1	0	1	1																	1	8		0	0	0	0	0	0	55	1	1	1	1	2
79	90	27	1	16	1	1	1	1	1	0	1	1	DE	0	0	0	1	1	0	0	12			0	0	0	0	0	1	4	E	0	0	0	0	0	0	55	0	0	0	1	2
79	100	26	1	12	1	1	1	1	1	1	1	1	DE	0	0	0	1	1	0	0	11			0	0	0	0	0	1	4	E	0	0	0	0	0	0	55	0	0	0	1	1
79	101	36	1																													0	0	0	0	0	0
79	102	30	1	20	1	1	1	1	1	0	1	1	BDE	0	1	0	1	1	0	0	22	2	C	0	0	1	0	0	1	8		0	0	0	0	0	0	10	1	0	1	1	1
79	103	32	1	20	1	1	1	1	1	1	1	1	ABD	1	1	0	1	0	0	0	46	2	A	1	0	0	0	0	1	8		0	0	0	0	0	0	10	1	1	1	1	1
79	105	22	1	15	1	1	1	1	1	0	1	1	AB	1	1	0	0	0	0	0	22	1	A	1	0	0	0	0	1	8		0	0	0	0	0	0	5	1	1	1	1	2
79	109	30	1	23	1	1	1	1	1	1	1	1	BE	0	1	0	0	1	0	0	22	2	C	0	0	1	0	0	1	8		0	0	0	0	0	0	2	1	8	1	1	1
79	110	24	1																													0	0	0	0	0	0
79	110	39	1	21	1	1	1	1	1	0	1	1	AB	1	1	0	0	0	0	0	22	2	C	0	0	1	0	0	1	8		0	0	0	0	0	0	5	1	8	1	1	2
79	113	26	1	16	1	1	1	1	1	1	1	0	AB	1	1	0	0	0	0	0	41	2	B	0	1	0	0	0	1	8		0	0	0	0	0	0	55	1	1	1	1	1
79	114	33	1	25	1	1	1	1	1	1	1	1	BE	0	1	0	0	1	0	0	22	2	B	0	1	0	0	0	1	8		0	0	0	0	0	0	2	1	1	1	1	2
79	117	24	1	5	1	1	1	1	1	0	1	1	BE	0	1	0	0	1	0	0	22	2	A	1	0	0	0	0	1	8		0	0	0	0	0	0	55	1	1	1	1	1
79	121	36	1	18	1	1	1	1	1	1	1	1	AB	1	1	0	0	0	0	0	22	2	B	0	1	0	0	0	1	3	D	0	0	0	1	0	0	5	1	0	1	1	1
79	122	27	1	16	1	1	1	1	1	1	1	1	DE	0	0	0	1	1	0	0	11			0	0	0	0	0	1	4	E	0	0	0	0	0	0	2	0	0	0	1	2
79	126	34	1	14	1	1	1	1	1	1	1	1	DEX	0	0	0	1	1	1	0	12			0	0	0	0	0	1	4	D	0	0	0	1	0	0	5	0	0	1	1	1
80	6	30	1	6	0	1	1	1	1	0	1	1	DE	0	0	0	1	1	0	0	55			0	0	0	0	0	1	4	E	0	0	0	0	0	0	55	0	0	0	1	1
81	4	21	1	10	1	1	1	1	1	1	1	1	DX	0	0	0	1	0	1	0	12			0	0	0	0	0	1	4	E	0	0	0	0	0	0	2	0	0	1	1	2
81	5	19	1																													0	0	0	0	0	0
81	5	34	1	20	1	1	1	1	1	1	1	1	B	0	1	0	0	0	0	0	22	2	BC	0	1	1	0	0	1	3	A	1	0	0	0	0	0	10	1	0	1	1	1
81	18	31	1	11	1	1	1	1	1	1	1	1	D	0	0	0	1	0	0	0	12			0	0	0	0	0	1	4	E	0	0	0	0	0	0	10	0	1	0	1	1
81	37	17	1	7	1	1	1	1	1	1	1	1	BC	0	1	1	0	0	0	0	24	2	B	0	1	0	0	0	1	8		0	0	0	0	0	0	2	8	1	1	1	1
81	37	39	1	11	1	1	1	1	1	1	1	1	BE	0	1	0	0	1	0	0	22	2	A	1	0	0	0	0	1	8		0	0	0	0	0	0	5	1	1	1	1	1
81	46	10	1	9	1	1	1	1	1	1	1	1	A	1	0	0	0	0	0	0	41	2	B	0	1	0	0	0	3	8		0	0	0	0	0	0	5	8	1	1	1	2
81	46	30	1	20	1	1	1	1	1	1	1	1	AB	1	1	0	0	0	0	0	41	2	C	0	0	1	0	0	3	8		0	0	0	0	0	0	5	8	1	1	1	2
81	47	35	1	9	1	1	1	1	1	1	1	1	B	0	1	0	0	0	0	0	22	2	C	0	0	1	0	0	1	8		0	0	0	0	0	0	10	1	1	1	1	1
81	57	37	1	5	1	1	1	1	1	1	1	1	DE	0	0	0	1	1	0	0	12			0	0	0	0	0	1	4	E	0	0	0	0	0	0	10	0	0	0	1	1
81	59	22	1	18	1	1	1	1	1	1	1	1	AB	1	1	0	0	0	0	0	43	2	A	1	0	0	0	0	3	8		0	0	0	0	0	0	5	8	0	1	1	1
81	65	21	1	16	1	1	1	1	1	1	1	1	AB	1	1	0	0	0	0	0	46	1	A	1	0	0	0	0	3	8		0	0	0	0	0	0	5	8	1	1	1	1
81	72	24	1	17	1	1	1	1	1	1	1	1	B	0	1	0	0	0	0	0	44	2	A	1	0	0	0	0	1	3	E	0	0	0	0	0	0	5	0	1	1	1	2
81	85	12	1	6	1	1	1	1	1	1	1	1	B	0	1	0	0	0	0	0	44	2	B	0	1	0	0	0	1	8		0	0	0	0	0	0	10	8	1	1	1	1
81	88	24	1	18	1	1	1	1	1	1	1	1	B	0	1	0	0	0	0	0	24	2	AB	1	1	0	0	0	1	8		0	0	0	0	0	0	10	0	1	1	1	2
81	107	30	1																													0	0	0	0	0	0
81	108	10	1	18	1	1	0	1	1	0	1	1	B	0	1	0	0	0	0	0	41	2	B	0	1	0	0	0	1	8		0	0	0	0	0	0	10	8	1	0	0
81	108	18	1																													0	0	0	0	0	0
81	108	29	1	18	1	1	1	1	1	0	1	1	B	0	1	0	0	0	0	0	43	2	A	1	0	0	0	0	1	8		0	0	0	0	0	0	8	1	8	1	0
81	109	11	1	9	1	1	1	1	1	1	1	1	B	0	1	0	0	0	0	0	22	2	A	1	0	0	0	0	1	8		0	0	0	0	0	0	2	8	1	1	1	2
81	117	30	1	20	1	1	1	1	1	1	1	1	AB	1	1	0	0	0	0	0	46	2	B	0	1	0	0	0	3	8		0	0	0	0	0	0	5	8	1	1	1	1
81	119	22	1	18	1	1	1	1	1	1	1	1	AB	1	1	0	0	0	0	0	43	2	A	1	0	0	0	0	3	8		0	0	0	0	0	0	5	8	0	1	1	2
81	120	32	1																													0	0	0	0	0	0
81	144	39	1	4	0	1	1	1	1	1	1	1	ABE	1	1	0	0	1	0	0	22	2	C	0	0	1	0	0	1	8		0	0	0	0	0	0	8	1	1	1	0
81	149	15	1	8	1	1	1	1	1	1	1	1	B	0	1	0	0	0	0	0	24	2	C	0	0	1	0	0	1	8		0	0	0	0	0	0	2	8	1	1	1	2
81	149	29	1																													0	0	0	0	0	0
81	149	41	1	11	1	1	1	1	1	1	1	1	BE	0	1	0	0	1	0	0	44	2	B	0	1	0	0	0	1	8		0	0	0	0	0	0	5	1	1	1	1	1
81	151	10	1	10	1	1	1	1	1	1	1	1	B	0	1	0	0	0	0	0	22	2	B	0	1	0	0	0	1	8		0	0	0	0	0	0	2	8	0	1	1	1
81	151	31	1	10	1	1	1	1	1	1	1	1	BE	0	1	0	0	1	0	0	22	2	B	0	1	0	0	0	1	8		0	0	0	0	0	0	10	8	1	1	1	1
81	237	13	1	7	1	1	1	0	1	0	1	1	B	0	1	0	0	0	0	0	44	2	A	1	0	0	0	0	1	8		0	0	0	0	0	0	2	8	1	1	1	2
81	238	24	1	25	1	1	1	1	1	1	1	1	B	0	1	0	0	0	0	0	22	2	B	0	1	0	0	0	1	8		0	0	0	0	0	0	10	1	1	1	1	2
[truncated: 9,826 more rows]
